# Supplementary material for: Transcriptional regulatory networks of the human gut symbiont Bacteroides thetaiotaomicron are uncovered using machine learning
Source: Nucleic Acids Res. 2025 Nov 6;53(20):gkaf1166. doi: 10.1093/nar/gkaf1166 (PMC12596196; doi:10.1093/nar/gkaf1166)
Supplement: gkaf1166_Supplemental_Files [file gkaf1166_supplemental_files.zip]

Archive with 14 entries (14 files):
- SI_BtiModulon_NAR_R2.pdf
- Table_S10_R2.xlsx
- Table_S11_R1.xlsx
- Table_S13_R1.xlsx
- Table_S14_R1.xlsx
- Table_S1_R1.xlsx
- Table_S2_R1.xlsx
- Table_S3_R1.xlsx
- Table_S4_R1.xlsx
- Table_S5_R2.xlsx
- Table_S6_R2.zip
- Table_S7_R1.xlsx
- Table_S8_R2.xlsx
- Table_S9_R1.xlsx
