# Supplementary material for: Transcriptional regulatory networks of the human gut symbiont Bacteroides thetaiotaomicron are uncovered using machine learning
Source: Nucleic Acids Res. 2025 Nov 6;53(20):gkaf1166. doi: 10.1093/nar/gkaf1166 (PMC12596196; doi:10.1093/nar/gkaf1166)
Supplement: gkaf1166_Supplemental_Files [file gkaf1166_supplemental_files.zip › Table_S10_R2.xlsx]

## Sheet: Sheet1
Table S10. BtModulome information table. Regulatory iModulons are assigned with regulator gene(s) in ‘reg’ column. reg.: regulator, PUL: polysaccharide utilization loci.
iModulon	regulator	proposed regulator	precision	recall	Quadrant	TP	regulon_size	imodulon_size	n_regs	explained_variance	category
ECF_PUL27-1	BT2169	-	1	1	Q1	4	4	4	1	0.00566156	Polysaccharide utilization
ECF_PUL14-1	BT1052	-	0.8	0.380952	Q2	8	21	10	1	0.00790827	Polysaccharide utilization
SigW-1_PUL59-1	BT3465	BT1817 (sigW-1)	0.833333	0.212766	Q2	10	47	12	1	0.00114853	Polysaccharide utilization
Unchar-26	-	-	-	-	-	-	-	17	-	0.0287286	Uncharacterized
Unchar-1	-	-	-	-	-	-	-	7	-	0.0126225	Uncharacterized
RteB	-	-	-	-	-	-	-	14	-	0.00186234	Polysaccharide utilization
PUL12	-	-	-	-	-	-	-	3	-	0.00210543	Polysaccharide utilization
NanR	BT0433	-	0.6	0.529412	Q3	9	17	15	1	0.00513039	Polysaccharide utilization
Unchar-2	-	-	-	-	-	-	-	18	-	0.0363314	Uncharacterized
HTCS_PUL71	BT3957	-	1	1	Q1	8	8	8	1	0.00436849	Polysaccharide utilization
Glu/Gln/Asn	-	-	-	-	-	-	-	14	-	0.00529866	Metabolism
Cell membrane/capsule	-	-	-	-	-	-	-	17	-	0.00514952	Structural components
SigM_PUL13_21	-	BT0978 (sigM)	-	-	-	-	-	41	-	0.00825316	Polysaccharide utilization
Siderophore/PUL63	-	-	-	-	-	-	-	33	-	0.00959401	Metabolism
SG_1	-	-	-	-	-	-	-	3	-	0.001043	Single gene
Siderophore associated-1	-	-	-	-	-	-	-	19	-	0.0060264	Metabolism
CzcABC	-	-	-	-	-	-	-	3	-	0.0056894	Stress
Das1	BT4720 (das1)	-	0.375	1	Q4	3	3	8	1	0.00764931	Stress
Chaperone associated	-	-	-	-	-	-	-	18	-	0.0244468	Stress
UpcYZ_CPS5	BT1655	-	0.866667	1	Q1	13	13	15	1	0.00552739	Structural components
UpcY_CPS7	BT2886	-	0.827586	1	Q1	24	24	29	1	0.00277416	Structural components
ECF_PUL14-2	BT1052	-	1	0.238095	Q2	5	21	5	1	0.00234667	Polysaccharide utilization
ECF_PUL72	BT3993 (sigW_9)	-	0.888889	0.8	Q1	8	10	9	1	0.00525421	Polysaccharide utilization
Unchar-3	-	-	-	-	-	-	-	0	-	0.0055344	Uncharacterized
Unchar-4	-	-	-	-	-	-	-	5	-	0.00213452	Uncharacterized
ArcB transporter	-	-	-	-	-	-	-	8	-	0.00919109	Functional
UpcYZ_CPS1	BT0376	-	0.923077	0.96	Q1	24	25	26	1	0.0114229	Structural components
ABC transporter	-	-	-	-	-	-	-	10	-	0.00675051	Functional
SusR	BT3705	-	0.777778	1	Q1	7	7	9	1	0.00458195	Polysaccharide utilization
Met/Cys	-	-	-	-	-	-	-	4	-	0.00233984	Metabolism
dIDR_rho activation	-	-	-	-	-	-	-	3	-	0.00165384	Uncharacterized
Unchar-5	-	-	-	-	-	-	-	1	-	0.0113235	Uncharacterized
ECF_PUL14-3	BT1052	-	1	0.190476	Q2	4	21	4	1	0.00362013	Polysaccharide utilization
NADH:quinone oxidoreductase	-	-	-	-	-	-	-	9	-	0.0047882	Metabolism
SigE	-	BT0326 (sigE)	-	-	-	-	-	15	-	0.00358416	ECF sigma factor
SigR-2	-	BT2492 (sigR-2)	-	-	-	-	-	17	-	0.00520111	ECF sigma factor
RusR	BT2802	-	1	1	Q1	7	7	7	1	0.00315664	Polysaccharide utilization
SigH-1	BT4338	BT1197 (sigH-1)	0.108247	0.153846	Q3	21	194	79	1	0.0523754	ECF sigma factor/Stress
ECF_PUL24-1	BT1877	-	1	0.285714	Q2	2	7	2	1	0.00238736	Polysaccharide utilization
Glu/Asp	-	-	-	-	-	-	-	8	-	0.0173344	Metabolism
Unchar-6	-	-	-	-	-	-	-	33	-	0.00468686	Uncharacterized
AraR	BT0354	-	0.785714	0.407407	Q2	11	27	14	1	0.0033368	Polysaccharide utilization
Bile salt efflux	BT2792	-	0.157895	1	Q4	3	3	19	1	0.00176048	Stress
SigW-2	-	BT4647 (sigW-2)	-	-	-	-	-	8	-	0.016027	ECF sigma factor
SusR3	BT3309	-	1	1	Q1	5	5	5	1	0.00240023	Polysaccharide utilization
Unchar-7	-	-	-	-	-	-	-	6	-	0.00549442	Uncharacterized
HTCS_Man-1_3	BT3786	-	0.53125	1	Q4	17	17	32	1	0.00920107	Polysaccharide utilization
UpaYZ_CPS4	BT1358	-	0.791667	0.904762	Q1	19	21	24	1	0.0110841	Structural components
ECF_PUL27-2	BT2169	-	0.333333	1	Q4	4	4	12	1	0.00842185	Polysaccharide utilization
Val/Leu/Ile	-	-	-	-	-	-	-	10	-	0.00506998	Metabolism
Unchar-8	-	-	-	-	-	-	-	4	-	0.00211929	Uncharacterized
Unchar-9	-	-	-	-	-	-	-	14	-	0.00313847	Uncharacterized
BT0248	-	BT0248	-	-	-	-	-	9	-	0.000870462	ECF sigma factor
TF_CPS8	BT0037	-	0.96875	1	Q1	31	31	32	1	0.00782423	Structural components
HTCS_Hya	BT3334	-	0.833333	1	Q1	10	10	12	1	0.0102982	Polysaccharide utilization
PerR	BT0215	-	0.4	0.75	Q4	6	8	15	1	0.00454362	Stress
PUL79	-	-	-	-	-	-	-	7	-	0.00385225	Polysaccharide utilization
UpcYZ_CPS6	BT1724	-	0.68	1	Q4	17	17	25	1	0.00317668	Structural components
Unchar-10	-	-	-	-	-	-	-	52	-	0.00393907	Uncharacterized
Unchar-11	-	-	-	-	-	-	-	5	-	0.00278742	Uncharacterized
Flagellar assembly	-	-	-	-	-	-	-	16	-	0.00228852	Functional
BT1103	-	BT1103	-	-	-	-	-	9	-	0.00645459	ECF sigma factor
Inositol lipid associated	-	-	-	-	-	-	-	8	-	0.00150525	Metabolism
SusR4	BT2160	-	0.571429	1	Q4	4	4	7	1	0.00371158	Polysaccharide utilization
Unchar-12	-	-	-	-	-	-	-	3	-	0.00113729	Uncharacterized
Unchar-13	-	-	-	-	-	-	-	29	-	0.0119793	Uncharacterized
HTCS_Fru	BT1754	-	1	1	Q1	9	9	9	1	0.00721312	Polysaccharide utilization
ECF_PUL78	BT4250	-	0.857143	0.6	Q2	6	10	7	1	0.00568835	Polysaccharide utilization
ATP generation	-	-	-	-	-	-	-	12	-	0.00306265	Metabolism
multi polysaccharide utilization	BT4178	-	0.325	0.684211	Q3	26	38	80	1	0.0226919	Polysaccharide utilization
RbpA	-	-	-	-	-	-	-	5	-	0.00899337	Functional
Trp/Tyr	-	-	-	-	-	-	-	7	-	0.00480184	Metabolism
Ribosomal	-	-	-	-	-	-	-	26	-	0.0156671	Functional
TF_PUL80	BT4300	-	0.75	1	Q1	6	6	8	1	0.00768948	Polysaccharide utilization
Inositol lipid metabolism	-	-	-	-	-	-	-	3	-	0.00077372	Metabolism
Unchar-14	-	-	-	-	-	-	-	32	-	0.0117419	Uncharacterized
Unchar-15	-	-	-	-	-	-	-	10	-	0.00221143	Uncharacterized
multi polysaccharide utilization-2	BT3465	-	0.25	0.12766	Q3	6	47	24	1	0.0056641	Polysaccharide utilization
Fimbriae associated	-	-	-	-	-	-	-	6	-	0.00382883	Functional
ArgR	BT3762	-	1	0.8	Q1	4	5	4	1	0.00308328	Metabolism
ECF_PUL16	BT1278 (fecI)	-	0.875	1	Q1	7	7	8	1	0.00297223	Polysaccharide utilization
Unchar-16	-	-	-	-	-	-	-	4	-	0.00385641	Uncharacterized
PUL4	-	-	-	-	-	-	-	9	-	0.00156901	Polysaccharide utilization
Unchar-17	-	-	-	-	-	-	-	3	-	0.00280028	Uncharacterized
NrfR	BT1413	-	1	1	Q1	5	5	5	1	0.00364756	Metabolism
UpdY_CPS2	BT0462	-	0.909091	1	Q1	20	20	22	1	0.00373929	Structural components
Channels and transporters	-	-	-	-	-	-	-	5	-	0.00343928	Functional
Unchar-18	-	-	-	-	-	-	-	5	-	0.00288969	Uncharacterized
Flavoprotein associated	-	-	-	-	-	-	-	17	-	0.00566065	Metabolism
Unchar-19	-	-	-	-	-	-	-	95	-	0.0170715	Uncharacterized
HTCS_Ogl-1	BT2826	-	1	1	Q1	8	8	8	1	0.00359714	Polysaccharide utilization
XylR	BT0791	-	0.8	0.666667	Q2	4	6	5	1	0.0022375	Polysaccharide utilization
HTCS_PUL39	BT2860	-	1	0.666667	Q2	6	9	6	1	0.00147616	Polysaccharide utilization
Unchar-20	-	-	-	-	-	-	-	20	-	0.0154448	Uncharacterized
PUL46	-	-	-	-	-	-	-	8	-	0.00232996	Polysaccharide utilization
Unchar-21	-	-	-	-	-	-	-	4	-	0.00337902	Uncharacterized
PUL30_PUL52	-	-	-	-	-	-	-	17	-	0.0115215	Polysaccharide utilization
HTCS_Hep	BT4663	-	1	1	Q1	12	12	12	1	0.00222655	Polysaccharide utilization
UpcYZ_CPS3	BT0596	-	0.809524	0.944444	Q1	17	18	21	1	0.0113442	Structural components
ECF_PUL24-2	BT1877	-	0.714286	0.714286	Q1	5	7	7	1	0.00191464	Polysaccharide utilization
SigH-2	-	BT2569 (sigH-2)	-	-	-	-	-	16	-	0.0210155	ECF sigma factor
Unchar-22	-	-	-	-	-	-	-	4	-	0.000922142	Uncharacterized
PUL52	-	-	-	-	-	-	-	7	-	0.00168812	Polysaccharide utilization
SG_2	-	-	-	-	-	-	-	3	-	0.00220188	Single gene
HTCS_Aga-1	BT0267	-	1	0.48	Q2	12	25	12	1	0.0037134	Polysaccharide utilization
ECF_PUL82	BT4403	-	1	1	Q1	5	5	5	1	0.00340729	Polysaccharide utilization
Unchar-23	-	-	-	-	-	-	-	4	-	0.00349636	Uncharacterized
CarQ	-	BT3190 (carQ-2)	-	-	-	-	-	4	-	0.00990505	ECF sigma factor
Unchar-24	-	-	-	-	-	-	-	4	-	0.00154867	Uncharacterized
Unchar-25	-	-	-	-	-	-	-	0	-	0.00473849	Uncharacterized
