# Supplementary material for: Transcriptional regulatory networks of the human gut symbiont Bacteroides thetaiotaomicron are uncovered using machine learning
Source: Nucleic Acids Res. 2025 Nov 6;53(20):gkaf1166. doi: 10.1093/nar/gkaf1166 (PMC12596196; doi:10.1093/nar/gkaf1166)
Supplement: gkaf1166_Supplemental_Files [file gkaf1166_supplemental_files.zip › Table_S11_R1.xlsx]

## Sheet: Sheet1
Table S11. Three iModulons in the 'closest match' category in Fig. 1. Abbreviations - MPU: multi polysaccharide utilization, MPU-2: multi polysaccharide utilization-2, GH: Glycoside hydrolases, PL: Polysaccharide lyases, CE: Carbohydrate esterases
iModulon	gene	gene_weight	start	end	strand	gene_product	COG	regulator	PUL	substrate	CAZy	ref. (doi)
MPU	BT0359	0.056451	431421	431768	-	Transposase	No COG annotation	BT0366	PUL7	Arabinan	-	10.1038/s41564-017-0079-1, 10.1128/mBio.01342-16
MPU	BT0360	0.103596	432012	433937	-	Arabinan endo-1,5-alpha-L-arabinosidase	Carbohydrate transport and metabolism	BT0354,BT0366	PUL7	Arabinan	GH43_4	10.1038/s41564-017-0079-1, 10.1186/1471-2164-14-745
MPU	BT0361	0.102198	433972	435777	-	SusD homolog	Nucleotide transport and metabolism	BT0354,BT0366	PUL7	Arabinan	SusD	10.1038/s41564-017-0079-1, 10.1186/1471-2164-14-745
MPU	BT0362	0.097651	435803	438952	-	SusC homolog	Inorganic ion transport and metabolism	BT0354,BT0366	PUL7	Arabinan	SusC	10.1038/s41564-017-0079-1, 10.1186/1471-2164-14-745
MPU	BT0363	0.083898	438957	440732	-	SusD homolog	Nucleotide transport and metabolism	BT0354,BT0366	PUL7	Arabinan	SusD	10.1038/s41564-017-0079-1, 10.1186/1471-2164-14-745
MPU	BT0364	0.089372	440745	443828	-	SusC homolog	Coenzyme transport and metabolism	BT0354,BT0366	PUL7	Arabinan	SusC	10.1038/s41564-017-0079-1, 10.1186/1471-2164-14-745
MPU	BT0365	0.080604	443848	446127	-	Concanavalin A-like lectin/glucanase	No COG annotation	BT0354,BT0366	PUL7	Arabinan	-	10.1038/s41564-017-0079-1, 10.1186/1471-2164-14-745
MPU	BT0367	0.066634	450805	452346	+	Endo-arabinase	Carbohydrate transport and metabolism	BT0366	PUL7	Arabinan	GH43_4	10.1038/s41564-017-0079-1, 10.1128/mBio.01342-16
MPU	BT0368	0.059576	452372	454354	+	non-reducing end alpha-L-arabinofuranosidase (...	Carbohydrate transport and metabolism	BT0366	PUL7	Arabinan	GH51_2	10.1038/s41564-017-0079-1, 10.1128/mBio.01342-16
MPU	BT0369	0.054761	454356	455321	+	Endo-1,4-beta-xylanase D	Carbohydrate transport and metabolism	BT0366	PUL7	Arabinan	GH43_29	10.1038/s41564-017-0079-1, 10.1128/mBio.01342-16
MPU	BT2254	0.073045	2826115	2827209	+	Pectate lyase	Carbohydrate transport and metabolism	-	-	-	PL10_1	-
MPU	BT2525	0.054541	3154308	3155666	+	Cephalosporin-C deacetylase	Secondary metabolites biosynthesis, transport,...	-	-	-	CE7	-
MPU	BT2894	0.05397	3615607	3618663	-	SusC homolog	Inorganic ion transport and metabolism	BT2897	PUL40	unknown	SusC	10.1016/j.chom.2008.09.007
MPU	BT2895	0.05179	3618732	3619724	-	Endo-1,4-beta-xylanase	Carbohydrate transport and metabolism	BT2897	PUL40	unknown	GH43_31	10.1016/j.chom.2008.09.007
MPU	BT2896	0.071217	3619770	3621128	-	NHL repeat protein	Energy production and conversion	BT2897	PUL40	unknown	-	10.1016/j.chom.2008.09.007
MPU	BT3044	0.077725	3853871	3854758	-	DUF4361 domain-containing protein	Function unknown	BT0354,BT3049	PUL47	host glycans (unknown type, adult and suckling mouse)	-	10.1186/1471-2164-14-745
MPU	BT3045	0.078118	3854807	3856789	-	SusD homolog	Inorganic ion transport and metabolism	BT0354,BT3049	PUL47	host glycans (unknown type, adult and suckling mouse)	SusD	10.1186/1471-2164-14-745
MPU	BT3046	0.075653	3856829	3859924	-	SusC homolog	Inorganic ion transport and metabolism	BT0354,BT3049	PUL47	host glycans (unknown type, adult and suckling mouse)	SusC	10.1186/1471-2164-14-745
MPU	BT3047	0.087182	3859947	3861248	-	NHL repeat containing protein	Function unknown	BT0354,BT3049	PUL47	host glycans (unknown type, adult and suckling mouse)	-	10.1186/1471-2164-14-745
MPU	BT3048	0.062114	3861603	3864290	-	TonB-dependent Receptor Plug Domain	Inorganic ion transport and metabolism	BT3049	PUL47	host glycans (unknown type, adult and suckling mouse)	-	10.1016/j.chom.2008.09.007
MPU	BT3614	0.078111	4683105	4684037	+	Oxidoreductase	Energy production and conversion	BT3613	-	-	-	10.1186/1471-2164-14-745
MPU	BT3615	0.07015	4684053	4684976	+	Amidohydrolase-related domain-containing protein	Function unknown	BT3613	-	-	-	10.1186/1471-2164-14-745
MPU	BT3616	0.063592	4685018	4686274	+	Fucose permease	Carbohydrate transport and metabolism	BT3613	-	-	MFS	10.1186/1471-2164-14-745
MPU	BT3617	0.085912	4686298	4687314	+	Sorbitol dehydrogenase	Amino acid transport and metabolism	BT3613	-	-	-	10.1186/1471-2164-14-745
MPU	BT3654	0.054929	4732770	4735106	+	Beta-galactosidase	Carbohydrate transport and metabolism	-	-	-	GH35	-
MPU	BT3657	0.051936	4738696	4741173	+	non-reducing end alpha-L-arabinofuranosidase (...	Carbohydrate transport and metabolism	BT4338	-	-	GH51_2	10.1128/mBio.03221-19
MPU	BT3658	0.053291	4741463	4741675	+	Uncharacterized protein	No COG annotation	-	-	-	-	-
MPU	BT3675	0.050234	4768720	4769721	-	Endo-1,4-beta-xylanase D	Carbohydrate transport and metabolism	BT3678	PUL65	Arabinogalactan proteins	GH43_34	10.1038/s41564-018-0258-8, 10.1016/j.chom.2008.09.007
MPU	BT3676	0.050354	4769933	4771693	+	BNR repeat-containing family member	Cell motility	BT3678	PUL65	Arabinogalactan proteins	-	10.1038/s41564-018-0258-8, 10.1016/j.chom.2008.09.007
MPU	BT3677	0.051658	4771690	4773711	+	DUF2264 domain-containing protein	Function unknown	BT3678	PUL65	Arabinogalactan proteins	GH154	10.1038/s41564-018-0258-8, 10.1016/j.chom.2008.09.007
MPU	BT3679	0.079701	4778729	4780021	+	IPT/TIG domain-containing protein	Function unknown	BT3678	PUL65	Arabinogalactan proteins	-	10.1038/s41564-018-0258-8, 10.1016/j.chom.2008.09.007
MPU	BT3680	0.103505	4780042	4783143	+	SusC homolog	Coenzyme transport and metabolism	BT3678	PUL65	Arabinogalactan proteins	SusC	10.1038/s41564-018-0258-8, 10.1016/j.chom.2008.09.007
MPU	BT3681	0.092861	4783198	4785171	+	SusD homolog	Inorganic ion transport and metabolism	BT3678	PUL65	Arabinogalactan proteins	SusD	10.1038/s41564-018-0258-8, 10.1016/j.chom.2008.09.007
MPU	BT3682	0.119406	4785193	4786080	+	DUF4361 domain-containing protein	Function unknown	BT3678	PUL65	Arabinogalactan proteins	-	10.1038/s41564-018-0258-8, 10.1016/j.chom.2008.09.007
MPU	BT3683	0.064967	4786373	4788268	+	Beta-glucanase	Carbohydrate transport and metabolism	BT3678	PUL65	Arabinogalactan proteins	GH16_3	10.1038/s41564-018-0258-8, 10.1016/j.chom.2008.09.007
MPU	BT3763	0.070301	4883107	4884564	+	Rhamnulokinase (RhaB) (EC 2.7.1.5) (ATP:L-rham...	Carbohydrate transport and metabolism	BT3768,BT4338			-	10.1016/j.resmic.2008.09.002
MPU	BT3764	0.081381	4884624	4885880	+	L-rhamnose isomerase (EC 5.3.1.14)	Carbohydrate transport and metabolism	BT3768			-	10.1016/j.resmic.2008.09.002
MPU	BT3765	0.08772	4885884	4886903	+	L-rhamnose/H+ symporter	Amino acid transport and metabolism	BT3768			-	10.1016/j.resmic.2008.09.002
MPU	BT3766	0.089207	4886916	4887725	+	Rhamnulose-1-phosphate aldolase (EC 4.1.2.19)	Carbohydrate transport and metabolism	BT3768			-	10.1016/j.resmic.2008.09.002
MPU	BT4109	0.051883	5372923	5373891	+	Pectinesterase (EC 3.1.1.11)	Cell wall/membrane/envelope biogenesis	BT4111,BT4124	PUL75	Homogalacturonan	CE8	10.1038/s41564-017-0079-1, 10.1186/1471-2164-14-745
MPU	BT4110	0.055368	5374134	5375744	+	Pectinesterase (EC 3.1.1.11)	Amino acid transport and metabolism	BT4111,BT4124	PUL75	Homogalacturonan	CE12	10.1038/s41564-017-0079-1, 10.1186/1471-2164-14-745
MPU	BT4119	0.099957	5393605	5395284	+	Pectate lyase	Carbohydrate transport and metabolism	BT4111,BT4124	PUL75	Homogalacturonan	PL1_2	10.1038/s41564-017-0079-1, 10.1186/1471-2164-14-745
MPU	BT4120	0.105811	5395314	5396981	+	Fibronectin, type III	Function unknown	BT4111,BT4124	PUL75	Homogalacturonan	-	10.1038/s41564-017-0079-1, 10.1186/1471-2164-14-745
MPU	BT4121	0.105092	5397008	5400436	+	SusC homolog	Inorganic ion transport and metabolism	BT4111,BT4124	PUL75	Homogalacturonan	SusC	10.1038/s41564-017-0079-1, 10.1186/1471-2164-14-745
MPU	BT4122	0.110322	5400451	5402526	+	SusD homolog	Inorganic ion transport and metabolism	BT4111,BT4124	PUL75	Homogalacturonan	SusD	10.1038/s41564-017-0079-1, 10.1186/1471-2164-14-745
MPU	BT4123	0.10382	5402817	5404403	+	Exo-poly-alpha-D-galacturonosidase	Carbohydrate transport and metabolism	BT4111,BT4124	PUL75	Homogalacturonan	GH28	10.1038/s41564-017-0079-1, 10.1186/1471-2164-14-745
MPU	BT4147	0.057963	5445658	5446248	-	DUF4450 domain-containing protein	Carbohydrate transport and metabolism	BT4178,BT4182	PUL77	Rhamnogalacturonan-I	-	10.1038/s41564-017-0079-1, 10.1186/1471-2164-14-745
MPU	BT4148	0.067824	5446199	5446414	-	Uncharacterized protein	Carbohydrate transport and metabolism	BT4178,BT4182	PUL77	Rhamnogalacturonan-I	GH28	10.1038/s41564-017-0079-1, 10.1186/1471-2164-14-745
MPU	BT4149	0.099464	5446660	5447718	-	Exo-poly-alpha-D-galacturonosidase	Carbohydrate transport and metabolism	BT4178,BT4182	PUL77	Rhamnogalacturonan-I	GH28	10.1038/s41564-017-0079-1, 10.1186/1471-2164-14-745
MPU	BT4150	0.09528	5447743	5448981	-	Rhamnogalacturonan acetylesterase	Amino acid transport and metabolism	BT4178,BT4182	PUL77	Rhamnogalacturonan-I	CE12	10.1038/s41564-017-0079-1, 10.1186/1471-2164-14-745
MPU	BT4151	0.093208	5448999	5451875	-	beta-galactosidase (EC 3.2.1.23)	Carbohydrate transport and metabolism	BT4178,BT4182	PUL77	Rhamnogalacturonan-I	GH2	10.1038/s41564-017-0079-1, 10.1186/1471-2164-14-745
MPU	BT4152	0.063965	5452139	5455099	+	beta-galactosidase (EC 3.2.1.23)	Carbohydrate transport and metabolism	BT4178,BT4182	PUL77	Rhamnogalacturonan-I	GH43_18	10.1038/s41564-017-0079-1, 10.1186/1471-2164-14-745
MPU	BT4153	0.076181	5455143	5456441	+	Exopolygalacturonase	Carbohydrate transport and metabolism	BT4178,BT4182	PUL77	Rhamnogalacturonan-I	GH28	10.1038/s41564-017-0079-1, 10.1186/1471-2164-14-745
MPU	BT4158	0.080535	5463697	5464389	+	Lipolytic enzyme, G-D-S-L family	Amino acid transport and metabolism	BT4178,BT4182	PUL77	Rhamnogalacturonan-I	Est	10.1038/s41564-017-0079-1, 10.1016/j.chom.2008.09.007
MPU	BT4159	0.067552	5464660	5466291	+	Uncharacterized protein	Carbohydrate transport and metabolism	BT3613,BT4178,BT4182	PUL77	Rhamnogalacturonan-I	-	10.1038/s41564-017-0079-1, 10.1186/1471-2164-14-745
MPU	BT4160	0.07139	5466320	5468416	+	Beta-galactosidase	Carbohydrate transport and metabolism	BT3613,BT4178,BT4182	PUL77	Rhamnogalacturonan-I	GH35	10.1038/s41564-017-0079-1, 10.1186/1471-2164-14-745
MPU	BT4163	0.099843	5472288	5474540	+	FAS1 domain-containing protein	Cell wall/membrane/envelope biogenesis	BT0354,BT4178,BT4182	PUL77	Rhamnogalacturonan-I	-	10.1038/s41564-017-0079-1, 10.1186/1471-2164-14-745
MPU	BT4164	0.089988	5474559	5477825	+	SusC homolog	Inorganic ion transport and metabolism	BT0354,BT4178,BT4182	PUL77	Rhamnogalacturonan-I	SusC	10.1038/s41564-017-0079-1, 10.1186/1471-2164-14-745
MPU	BT4165	0.081464	5477865	5479424	+	SusD homolog	Function unknown	BT0354,BT4178,BT4182	PUL77	Rhamnogalacturonan-I	SusD	10.1038/s41564-017-0079-1, 10.1186/1471-2164-14-745
MPU	BT4166	0.080857	5479433	5481178	+	Lipoprotein	Cell wall/membrane/envelope biogenesis	BT0354,BT4178,BT4182	PUL77	Rhamnogalacturonan-I	-	10.1038/s41564-017-0079-1, 10.1186/1471-2164-14-745
MPU	BT4167	0.080304	5481184	5482926	+	Fasciclin domain protein	Cell wall/membrane/envelope biogenesis	BT0354,BT4178,BT4182	PUL77	Rhamnogalacturonan-I	-	10.1038/s41564-017-0079-1, 10.1186/1471-2164-14-745
MPU	BT4168	0.081491	5482943	5486095	+	SusC homolog	Inorganic ion transport and metabolism	BT0354,BT4178,BT4182	PUL77	Rhamnogalacturonan-I	SusC	10.1038/s41564-017-0079-1, 10.1186/1471-2164-14-745
MPU	BT4169	0.069546	5486101	5487852	+	SusD homolog	Function unknown	BT0354,BT4178,BT4182	PUL77	Rhamnogalacturonan-I	SusD	10.1038/s41564-017-0079-1, 10.1186/1471-2164-14-745
MPU	BT4170	0.084854	5487885	5489492	+	Pectate lyase L	Function unknown	BT0354,BT4178,BT4182	PUL77	Rhamnogalacturonan-I	PL9_1	10.1038/s41564-017-0079-1, 10.1186/1471-2164-14-745
MPU	BT4171	0.078999	5489514	5490167	+	Uncharacterized protein	No COG annotation	BT0354,BT4178,BT4182	PUL77	Rhamnogalacturonan-I	-	10.1038/s41564-017-0079-1, 10.1186/1471-2164-14-745
MPU	BT4172	0.071412	5490420	5493716	+	Concanavalin A-like lectin/glucanase	No COG annotation	BT4178,BT4182	PUL77	Rhamnogalacturonan-I	PL26	10.1038/s41564-017-0079-1, 10.1186/1471-2164-14-745
MPU	BT4173	0.059444	5493795	5495369	-	Rhamnogalacturonan acetylesterase	Amino acid transport and metabolism	BT4178,BT4182	PUL77	Rhamnogalacturonan-I	CE12	10.1038/s41564-017-0079-1, 10.1186/1471-2164-14-745
MPU	BT4174	0.07997	5495430	5496590	-	Glycosyl hydrolase, family 88	Carbohydrate transport and metabolism	BT4178,BT4182	PUL77	Rhamnogalacturonan-I	GH105	10.1038/s41564-017-0079-1, 10.1186/1471-2164-14-745
MPU	BT4175	0.093888	5496857	5498698	+	Uncharacterized protein	Carbohydrate transport and metabolism	BT4178,BT4182	PUL77	Rhamnogalacturonan-I	PL11_1	10.1038/s41564-017-0079-1, 10.1186/1471-2164-14-745
MPU	BT4176	0.087081	5498702	5500099	+	Glycoside hydrolase family 88 protein	Amino acid transport and metabolism	BT4178,BT4182	PUL77	Rhamnogalacturonan-I	GH105	10.1038/s41564-017-0079-1, 10.1186/1471-2164-14-745
MPU	BT4177	0.069191	5500130	5500444	+	L-rhamnose mutarotase (EC 5.1.3.32) (Rhamnose ...	Carbohydrate transport and metabolism	BT4178,BT4182	PUL77	Rhamnogalacturonan-I	-	10.1038/s41564-017-0079-1, 10.1186/1471-2164-14-745
MPU	BT4183	0.071272	5516024	5517337	+	Pectate lyase L	Function unknown	BT4178,BT4182	PUL77	Rhamnogalacturonan-I	PL9_1	10.1038/s41564-017-0079-1, 10.1016/j.chom.2008.09.007
MPU	BT4185	0.064237	5518174	5519850	-	Xylosidase/arabinosidase	Carbohydrate transport and metabolism	BT4111	-	-	GH43_10	10.1186/1471-2164-14-745
MPU	BT4706	0.064048	6175745	6176668	+	Anti-sigma factor	Inorganic ion transport and metabolism	BT4705	PUL87	unknown	Anti-sigma factor	10.1016/j.chom.2008.09.007
MPU	BT4707	0.099658	6176918	6180217	+	SusC homolog	Inorganic ion transport and metabolism	BT4705	PUL87	unknown	SusC	10.1016/j.chom.2008.09.007
MPU	BT4708	0.114563	6180242	6181837	+	SusD homolog	Function unknown	BT4705	PUL87	unknown	SusD	10.1016/j.chom.2008.09.007
MPU	BT4709	0.12161	6181880	6182821	+	Glycoside hydrolase family 18	Carbohydrate transport and metabolism	BT4705	PUL87	unknown	GH18	10.1016/j.chom.2008.09.007
MPU	BT4710	0.116634	6182845	6184053	+	Concanavalin A-like lectin/glucanase	Function unknown	BT4705	PUL87	unknown	-	10.1016/j.chom.2008.09.007
MPU	BT4711	0.120077	6184071	6185033	+	DUF1735 domain-containing protein	Function unknown	BT4705	PUL87	unknown	-	10.1016/j.chom.2008.09.007
MPU	BT4712	0.085565	6185096	6185842	+	DUF1573 domain-containing protein	Function unknown	BT4705	PUL87	unknown	-	10.1016/j.chom.2008.09.007
MPU-2	BT1874	0.09762	2355408	2357366	-	SusD homolog	Cell wall/membrane/envelope biogenesis	BT1877	PUL24	unknown	SusD	10.1016/j.chom.2008.09.007
MPU-2	BT1875	0.096422	2357378	2360737	-	SusC homolog	Inorganic ion transport and metabolism	BT1877	PUL24	unknown	SusC	10.1016/j.chom.2008.09.007
MPU-2	BT3477	0.129682	4479967	4482489	-	Glutaminase A	Carbohydrate transport and metabolism	BT3465	PUL59	host/residual dietary glycans (unknown type)	-	10.1016/j.chom.2008.09.007
MPU-2	BT3503	0.203514	4517599	4518114	+	Glutaminase A	Carbohydrate transport and metabolism	BT3465	PUL59	host/residual dietary glycans (unknown type)	-	10.1016/j.chom.2008.09.007
MPU-2	BT3504	0.216226	4518172	4519728	+	IPT/TIG domain-containing protein	Function unknown	BT3465	PUL59	host/residual dietary glycans (unknown type)	-	10.1016/j.chom.2008.09.007
MPU-2	BT3505	0.208115	4519745	4522867	+	SusC homolog	Inorganic ion transport and metabolism	BT3465	PUL59	host/residual dietary glycans (unknown type)	SusC	10.1016/j.chom.2008.09.007
MPU-2	BT3506	0.202379	4522883	4525000	+	SusD homolog	Inorganic ion transport and metabolism	BT3465	PUL59	host/residual dietary glycans (unknown type)	SusD	10.1016/j.chom.2008.09.007
MPU-2	BT3507	0.229481	4525023	4526084	+	DUF4973 domain-containing protein	Function unknown	BT3465	PUL59	host/residual dietary glycans (unknown type)	-	10.1016/j.chom.2008.09.007
MPU-2	BT3512	0.091743	4530917	4533430	-	Glutaminase A	Carbohydrate transport and metabolism	-	-	-	-	-
MPU-2	BT3513	0.084728	4533444	4535258	-	Beta-galactosidase	Carbohydrate transport and metabolism	-	-	-	GH2	-
MPU-2	BT3524	0.094431	4553580	4554842	+	Alpha-1,6-mannanase	Cell wall/membrane/envelope biogenesis	BT3517	PUL60	unknown	GH76	10.1016/j.chom.2008.09.007
MPU-2	BT3525	0.094709	4554899	4557064	+	Beta-galactosidase	Function unknown	BT3517	PUL60	unknown	-	10.1016/j.chom.2008.09.007
MPU-2	BT3526	0.087424	4557094	4559571	+	Glutaminase	Carbohydrate transport and metabolism	BT3517	PUL60	unknown	-	10.1016/j.chom.2008.09.007
MPU-2	BT4420	0.109996	5823549	5824637	+	SMP-30/Gluconolactonase/LRE-like region domain...	Carbohydrate transport and metabolism	-	-	-	-	-
MPU-2	BT4421	0.11022	5824694	5825065	+	Electron transporter RnfD	No COG annotation	-	-	-	-	-
MPU-2	BT4422	0.140889	5825079	5825558	+	Uncharacterized protein	No COG annotation	-	-	-	-	-
MPU-2	BT4423	0.124174	5825587	5827104	+	Xylulose kinase (Xylulokinase) (EC 2.7.1.17)	Carbohydrate transport and metabolism	-	-	-	-	-
MPU-2	BT4424	0.136254	5827129	5828163	+	Sorbitol dehydrogenase	Energy production and conversion	-	-	-	-	-
MPU-2	BT4425	0.142966	5828203	5828919	+	Deoxyribose-phosphate aldolase (DERA) (EC 4.1....	Nucleotide transport and metabolism	-	-	-	-	-
MPU-2	BT4426	0.121309	5828964	5831498	+	Cytochrome c domain-containing protein	Intracellular trafficking, secretion, and vesi...	-	-	-	-	-
MPU-2	BT4427	0.11951	5831498	5833297	+	Surface layer protein, with cytochrome c domain	Energy production and conversion	-	-	-	-	-
MPU-2	BT4428	0.124988	5833334	5834224	+	Arylsulfotransferase (ASST)	Function unknown	-	-	-	-	-
MPU-2	BT4429	0.138571	5834265	5835410	+	Pteridine-dependent dioxygenase	Translation, ribosomal structure and biogenesis	-	-	-	-	-
MPU-2	BT4430	0.08725	5835424	5837859	+	Cytochrome c biogenesis protein (CcsA)	Post-translational modification, protein turno...	-	-	-	-	-
NanR	BT0434	0.123636	521967	523850	+	Pyridine nucleotide-disulphide oxidoreductase-...	Post-translational modification, protein turno...	BT0433	PUL8	N-acetylglucosamine; N-acetylneuraminic acid	-	10.1186/1471-2164-14-745
NanR	BT0435	0.153129	523889	524989	+	DUF4434 domain-containing protein	Function unknown	BT0433	PUL8	N-acetylglucosamine; N-acetylneuraminic acid	-	10.1186/1471-2164-14-745
NanR	BT0436	0.130695	524995	526401	+	Arabinose-proton symporter	Inorganic ion transport and metabolism	BT0433	PUL8	N-acetylglucosamine; N-acetylneuraminic acid	MFS	10.1186/1471-2164-14-745
NanR	BT0437	0.135705	526439	527629	+	N-acylglucosamine 2-epimerase	Carbohydrate transport and metabolism	BT0433	PUL8	N-acetylglucosamine; N-acetylneuraminic acid	EPI	10.1186/1471-2164-14-745
NanR	BT0438	0.133769	527678	529870	+	Alpha-N-acetylglucosaminidase	Carbohydrate transport and metabolism	BT0433	PUL8	N-acetylglucosamine; N-acetylneuraminic acid	GH89	10.1186/1471-2164-14-745
NanR	BT0439	0.138311	530005	533124	+	SusC homolog	Coenzyme transport and metabolism	BT0433	PUL8	host/residual dietary glycans (unknown type)	SusC	10.1016/j.chom.2008.09.007
NanR	BT0440	0.132115	533139	535022	+	SusD homolog	Inorganic ion transport and metabolism	BT0433	PUL8	host/residual dietary glycans (unknown type)	SusD	10.1016/j.chom.2008.09.007
NanR	BT0441	0.134726	535032	536420	+	Chitobiase	Function unknown	BT0433	PUL8	host/residual dietary glycans (unknown type)	-	10.1016/j.chom.2008.09.007
NanR	BT0442	0.135579	536438	538213	+	Glycerophosphoryl diester phosphodiesterase	Energy production and conversion	BT0433	PUL8	host/residual dietary glycans (unknown type)	-	10.1016/j.chom.2008.09.007
NanR	BT0449	0.149384	547436	548797	-	S-layer protein	Function unknown	-	PUL8	host/residual dietary glycans (unknown type)	-
NanR	BT0450	0.147889	548886	550583	-	DUF5018 domain-containing protein	Function unknown	-	PUL9	host glycans (unknown type, PMG, adult and suckling mice)	-
NanR	BT0451	0.14959	550603	552264	-	SusD homolog	Nucleotide transport and metabolism	-	PUL9	host glycans (unknown type, PMG, adult and suckling mice)	SusD
NanR	BT0452	0.133981	552283	555507	-	SusC homolog	Inorganic ion transport and metabolism	-	PUL9	host glycans (unknown type, PMG, adult and suckling mice)	SusC
NanR	BT0453	0.147365	555562	556725	-	N-acylglucosamine 2-epimerase	Carbohydrate transport and metabolism	-	PUL9	host glycans (unknown type, PMG, adult and suckling mice)	EPI
NanR	BT0454	0.143	556869	557261	-	Arabinose-proton symporter (Arabinose transpor...	Inorganic ion transport and metabolism	-	PUL9	host glycans (unknown type, PMG, adult and suckling mice)	MFS
