# Supplementary material for: Transcriptional regulatory networks of the human gut symbiont Bacteroides thetaiotaomicron are uncovered using machine learning
Source: Nucleic Acids Res. 2025 Nov 6;53(20):gkaf1166. doi: 10.1093/nar/gkaf1166 (PMC12596196; doi:10.1093/nar/gkaf1166)
Supplement: gkaf1166_Supplemental_Files [file gkaf1166_supplemental_files.zip › Table_S13_R1.xlsx]

## Sheet: Sheet1
Table S13. Composition of the SigH-1 iModulon. Log2FC, padj and -log10 padj are calculations for differentially gene expression between CRISPRi-repressed rSigH-1 and the non-target (NT) control.
genes	gene_weight	gene_product	COG	regulator	Log2FC	padj	-log10 padj
BT1748	0.044734	Cardiolipin synthase N-terminal domain-contain...	No COG	BT4338	-0.343799	0.739268	0.131198
BT1436	0.05144	Transglycosylase-associated protein	S	-	0.199855	0.695099	0.157953
BT0854	0.056221	DUF3408 domain-containing protein	S	-	-0.336736	0.638984	0.19451
BT4715	-0.046161	Non-specific DNA-binding protein Dps	P	-	0.59342	0.416694	0.380183
BT3736	0.080768	YtxH domain-containing protein	No COG	-	-0.973521	0.0351983	1.45348
BT3735	0.075569	Uncharacterized protein	No COG	-	-0.598665	0.0317653	1.49805
BT1439	0.06476	SusD homolog	E	-	-0.289005	0.0214481	1.66861
BT0175	0.068859	TIGR03987 family protein	No COG	BT4338	-0.979903	0.0202853	1.69282
BT4481	0.046236	Outer membrane protein	M	-	-0.866604	0.0202469	1.69364
BT2572	0.076573	Potassium channel subunit	P	-	-0.663357	0.0088495	2.05308
BT0956	0.091952	ABC-2 type transporter transmembrane domain-co...	C	-	-0.547034	0.00857141	2.06695
BT1330	0.082963	HdeD family acid-resistance protein	S	-	-0.570442	0.00812329	2.09027
BT3852	0.062694	Major outer membrane protein OmpA	M	BT4338	-0.371758	0.00333852	2.47645
BT1694	0.053297	Transporter, AcrB/D/F family	V	-	-0.410416	0.00296657	2.52775
BT0310	0.045901	Lipoate-protein ligase A	H	-	-0.798276	0.0029239	2.53404
BT0772	0.058069	Lipoprotein	S	-	-0.689168	0.00254526	2.59427
BT3916	0.07075	Site-specific recombinase IntIA	L	BT1197	-1.2191	0.00127548	2.89433
BT4688	0.06799	Mechanosensitive ion channel family protein	M	-	-0.873492	0.00115846	2.93612
BT0957	0.088966	Transport-related membrane protein	V	-	-0.665011	0.000710999	3.14813
BT1695	0.04999	Outer membrane efflux protein	M	-	-0.442676	0.000640245	3.19365
BT4744	0.055623	Multiple inositol polyphosphate phosphatase 1 ...	G	BT1197	-1.31531	0.000413945	3.38306
BT1435	0.056701	YtxH domain-containing protein	No COG	-	-0.836044	0.000390431	3.40846
BT2758	0.084031	Phosphate-selective porin O and P	M	-	-0.512268	0.00038762	3.41159
BT1693	0.051299	Periplasmic linker protein, putative multidrug...	M	-	-0.568875	0.000351247	3.45439
BT1440	0.065778	SusC homolog	P	-	-0.46535	0.000291597	3.53522
BT2437	0.104648	DUF4136 domain-containing protein	S	BT4338	-0.573411	0.000135418	3.86832
BT2757	0.066691	L-asparaginase II	E	-	-0.520836	0.000106064	3.97443
BT2267	0.078681	Integrase protein	L	BT4338, BT1197	-1.20203	3.21075e-05	4.49339
BT3567	0.115812	beta-glucosidase (EC 3.2.1.21)	G	BT4338	-0.65475	2.28696e-05	4.64074
BT3737	0.072744	YtxH domain-containing protein	No COG	BT1197	-1.51643	1.85897e-05	4.73073
BT1383	0.048794	Oxidoreductase, aldo/keto reductase	S	-	-0.506584	1.80481e-05	4.74357
BT0313	0.051969	Flavodoxin	C	-	-0.799378	4.25828e-06	5.37077
BT0786	0.096776	Integral membrane protein	S	BT1197	-1.31076	2.90806e-06	5.5364
BT2438	0.09003	Outer membrane protein beta-barrel domain-cont...	M	BT4338	-0.662258	2.40324e-06	5.6192
BT3566	0.107037	Glycoamylase-like domain-containing protein	S	BT4338	-0.810347	2.29363e-06	5.63948
BT0549	0.085786	Thioredoxin	C	BT1197	-1.1168	1.82818e-06	5.73798
BT0540	0.078753	Exopolyphosphatase	F	BT1197	-1.14518	1.35807e-06	5.86708
BT0311	0.060855	Dihydrolipoamide acetyltransferase component o...	C	-	-0.663954	3.0935e-07	6.50955
BT1008	0.050462	Xylanase	I	BT1197	-1.09035	1.89639e-07	6.72207
BT0157	0.075972	DUF4251 domain-containing protein	S	-	-0.707793	1.06925e-07	6.97092
BT4690	0.071015	Alpha-amylase	G	-	-0.846689	7.574e-08	7.12067
BT0147	0.061668	Copper resistance protein NlpE	M	-	-0.700918	6.94249e-08	7.15848
BT0687	0.064342	Hydroxylamine reductase (EC 1.7.99.1) (Hybrid-...	C	-	-0.872071	5.50103e-08	7.25956
BT2755	0.065957	Aspartate ammonia-lyase	E	BT4338	-0.640264	3.4151e-08	7.4666
BT1542	0.049766	Pyridine nucleotide-disulfide oxidoreductase	C	BT4338	-0.743459	3.39957e-08	7.46858
BT1009	0.056597	Dihydroorotate dehydrogenase (quinone) (EC 1.3...	F	BT1197	-1.5275	2.86743e-08	7.54251
BT1914	0.138289	Thioredoxin	O	BT4338, BT1197	-1.65813	6.76518e-09	8.16972
BT4677	0.084401	Putative beta-lactamase-inhibitor-like PepSY-l...	S	BT4338	-0.909437	5.06694e-09	8.29525
BT1908	0.079237	DUF6845 domain-containing protein	S	-	-0.948453	2.92633e-09	8.53368
BT0954	0.084794	Outer membrane protein	M		-0.991892	1.70067e-09	8.76938
BT0312	0.058945	2-oxoisovalerate dehydrogenase beta subunit	C	-	-0.711542	1.371e-09	8.86296
BT2567	0.102738	Permease	E	BT1197	-1.09578	1.29407e-09	8.88804
BT3568	0.124183	SusD homolog	S	BT4338	-0.919165	9.59674e-10	9.01788
BT0541	0.06844	Polyphosphate kinase (EC 2.7.4.1) (ATP-polypho...	H	BT1197	-1.42825	3.49314e-10	9.45678
BT3823	0.125203	Bacterioferritin-related protein	S		-0.98258	3.10818e-10	9.50749
BT3569	0.115154	SusC homolog	P	BT4338	-0.889699	1.39285e-10	9.8561
BT0736	0.099529	Uncharacterized transporter BT_0736	S	BT1197	-1.21737	1.21067e-10	9.91697
BT4689	0.084005	pullulanase (EC 3.2.1.41) (Alpha-dextrin endo-...	G	BT1197	-1.46569	1.13684e-10	9.9443
BT0955	0.097569	RND efflux pump membrane fusion protein barrel...	M	BT1197	-1.03468	1.07745e-10	9.9676
BT2573	0.131005	Glutamate/gamma-aminobutyrate anti-porter	E	-	-0.894097	5.08025e-11	10.2941
BT1911	0.057886	7-alpha-hydroxysteroid dehydrogenase	I	BT4338, BT1197	-1.16396	3.97722e-11	10.4004
BT0885	0.115312	Cation efflux pump	M	BT1197	-1.10493	1.20893e-11	10.9176
BT1259	0.096929	Choloylglycine hydrolase	M	BT1197	-1.27604	5.68169e-12	11.2455
BT0884	0.10678	Outer membrane efflux protein oprM	M	BT1197	-1.20429	4.30632e-12	11.3659
BT1451	0.126325	DUF3575 domain-containing protein	M	BT4338, BT1197	-1.19913	3.39252e-12	11.4695
BT2083	0.116662	Lipocalin-like domain-containing protein	S	BT4338, BT1197	-1.48179	1.85473e-12	11.7317
BT2568	0.09643	Sugar transporter	P	BT4338, BT1197	-1.24461	1.64107e-12	11.7849
BT4676	0.086555	Periplasmic protein	S	BT1197	-1.32378	1.46302e-12	11.8347
BT1573	0.133963	Porin-like protein	S	BT1197	-1.03806	4.93602e-13	12.3066
BT1452	0.123759	Outer membrane protein	M	BT1197	-1.06919	2.01433e-13	12.6959
BT0805	0.113486	Membrane protein	S	BT1197	-1.40124	2.25742e-14	13.6464
BT0886	0.10662	Cation efflux pump	V	-	-0.944937	6.4733e-15	14.1889
BT2571	0.145587	Glutaminase (EC 3.5.1.2)	E	BT1197	-1.18903	2.47141e-15	14.6071
BT0735	0.098926	Aspartate decarboxylase AsdA	E	BT1197	-1.20425	6.23656e-16	15.2051
BT0656	0.100076	RHS repeat protein	M	BT4338, BT1197	-1.42741	2.7812e-16	15.5558
BT2570	0.153809	Glutamate decarboxylase (EC 4.1.1.15)	E	BT4338, BT1197	-1.16069	2.16598e-16	15.6643
BT4500	0.100484	Fimbrillin family protein	S	BT1197	-1.42894	8.83425e-18	17.0538
BT1197	0.056847	RNA polymerase ECF-type sigma factor	K	BT4338	-1.99232	1.28738e-34	33.8903
BT4542	0.057272	Type I restriction enzyme EcoR124II specificit...	V	-	-3.0459	NA
