# Supplementary material for: Transcriptional regulatory networks of the human gut symbiont Bacteroides thetaiotaomicron are uncovered using machine learning
Source: Nucleic Acids Res. 2025 Nov 6;53(20):gkaf1166. doi: 10.1093/nar/gkaf1166 (PMC12596196; doi:10.1093/nar/gkaf1166)
Supplement: gkaf1166_Supplemental_Files [file gkaf1166_supplemental_files.zip › Table_S14_R1.xlsx]

## Sheet: Sheet1
Table S14. Genes identified in subnetwork analysis derived from Table S4 of PMID: 30008292.
Pathway	Gene ID	Gene information	WT vs. ppGpp0 in vitro		WT vs. ppGpp0 under starvation		WT vs. ppGpp0 in vivo		NT vs. rSigH-1
			log2(FC)	FDR	log2(FC)	FDR	log2(FC)	FDR	log2(FC)	p-value
Aspartate metabolism	BT_2129	asparagine synthetase AsnA (EC:6.3.1.1), K01914 aspartate--ammonia ligase [EC:6.3.1.1]	3.9026	4e-06	4.34179	0.000991	3.91	0.003272	-0.174081	0.210315
Aspartate metabolism	BT_2403	thrA, bifunctional aspartokinase I/homoserine dehydrogenase I, K12524 bifunctional aspartokinase / homoserine dehydrogenase 1 [EC:2.7.2.4 1.1.1.3]	0.189084	0.049437	3.20525	0.001196	1.03	0.031439	0.377771	0.000219395
Aspartate metabolism	BT_2757	ansB, L-asparaginase II (EC:3.5.1.1), K01424 L-asparaginase [EC:3.5.1.1]	-1.59579	0.000138	-2.41386	0.001006	-1.544	0.006742	-0.520836	8.94828e-06
Aspartate metabolism	BT_3184	L-aspartate oxidase, K00278 L-aspartate oxidase [EC:1.4.3.16]	0.260918	0.031014	0.289646	0.06835	0.286	0.186054	-0.263481	0.0066397
Aspartate metabolism	BT_3636	aspartate-semialdehyde dehydrogenase, K00133 aspartate-semialdehyde dehydrogenase [EC:1.2.1.11]	-0.428142	0.001688	1.44951	0.000845	1.262	0.029131	0.0402845	0.665398
Fatty acid biosynthesis	BT_1915	pyruvate carboxylase subunit A, K01961 acetyl-CoA carboxylase, biotin carboxylase subunit [EC:6.4.1.2 6.3.4.14]	0.900731	0.000911	1.15367	0.014797	-0.008	0.969205	-0.296157	0.00108517
Fatty acid biosynthesis	BT_4188	enoyl-ACP reductase, K00208 enoyl-[acyl-carrier protein] reductase I [EC:1.3.1.9 1.3.1.10]	0.181122	0.012575	1.05509	0.001309	-0.056	0.906595	0.214222	0.000573304
Glutamate metabolism	BT_2570	glutamate decarboxylase, K01580 glutamate decarboxylase [EC:4.1.1.15]	-2.15031	0.000172	-4.65782	0.003108	-2.93	0.007499	-1.16069	1.94849e-18
Glutamate metabolism	BT_0554	glucosamine--fructose-6-phosphate aminotransferase, K00820 glucosamine--fructose-6-phosphate aminotransferase (isomerizing) [EC:2.6.1.16]	-0.878948	0.001447	1.32364	0.060391	1.288	0.067403	-0.0832664	0.610205
Glutamate metabolism	BT_0607	serine O-acetyltransferase, K00640 serine O-acetyltransferase [EC:2.3.1.30]	-1.32444	0.037861	-1.82652	0.00858	1.566	0.024964	1.95499	1.57995e-05
Glutamate metabolism	BT_1335	folylpolyglutamate synthase, K11754 dihydrofolate synthase / folylpolyglutamate synthase [EC:6.3.2.12 6.3.2.17]	0.317647	0.008713	0.90884	0.009939	0.548	0.068495	0.309331	0.0444475
Glutamate metabolism	BT_1852	cysteine synthase A, K01738 cysteine synthase A [EC:2.5.1.47]	0.593028	0.020509	0.649449	0.013658	-0.084	0.872661	-0.092869	0.455028
Glutamate metabolism	BT_2571	glutaminase (EC:3.5.1.2), K01425 glutaminase [EC:3.5.1.2]	-2.09669	7.5e-05	-3.14187	0.01003	-3.014	0.004792	-1.18903	3.06448e-17
Glutamate metabolism	BT_3115	proline dehydrogenase, K13821 RHH-type transcriptional regulator, proline utilization regulon repressor / proline dehydrogenase / delta 1-pyrroline-5-carboxylate dehydrogenase [EC:1.5.5.2 1.2.1.88]	-1.3705	0.004251	-1.82681	0.00394	-1.825	0.035867	0.0974139	0.537933
Glutamate metabolism	BT_3935	aminotransferase, K10206 LL-diaminopimelate aminotransferase [EC:2.6.1.83]	0.012404	0.92085	1.59221	0.036296	2.653	0.021353	-0.0611599	0.615425
Other	BT_3588	N-acetylglucosamine-6-phosphate deacetylase, K01443 N-acetylglucosamine-6-phosphate deacetylase [EC:3.5.1.25]	-0.822547	0.028865	-1.8563	0.014362	-1.089	0.089142	-0.637531	0.0154767
Glycolysis	BT_1102	pfkA, 6-phosphofructokinase (EC:2.7.1.11), K00850 6-phosphofructokinase 1 [EC:2.7.1.11]	-0.444992	0.018711	-1.51621	0.009547	-1.285	0.009426	-0.570672	2.91139e-07
Glycolysis	BT_1106	fructose-bisphosphate aldolase (EC:4.1.2.13), K11645 fructose-bisphosphate aldolase, class I [EC:4.1.2.13]	-0.587113	0.004474	-1.0794	0.009442	-1.478	0.018761	-0.25265	0.0168183
Glycolysis	BT_1221	glucose-6-phosphate 1-dehydrogenase (EC:1.1.1.49), K00036 glucose-6-phosphate 1-dehydrogenase [EC:1.1.1.49 1.1.1.363]	-0.382465	0.032953	-3.99899	0.004483	-1.613	0.016678	-0.181862	0.0222488
Glycolysis	BT_1548	phosphoglucomutase phosphomannomutase, K01835 phosphoglucomutase [EC:5.4.2.2]	-0.324839	0.000615	-0.5911	0.00381	-0.058	0.829052	0.0194822	0.751651
Glycolysis	BT_2123	glycerol-3-phosphate dehydrogenase, K00057 glycerol-3-phosphate dehydrogenase (NAD(P)+) [EC:1.1.1.94]	-0.075185	0.407414	-0.802991	0.029709	-0.851	0.030505	0.224146	0.00862852
Glycolysis	BT_2124	pgi, glucose-6-phosphate isomerase (EC:5.3.1.9), K01810 glucose-6-phosphate isomerase [EC:5.3.1.9]	-0.102925	0.118339	-0.575642	0.041373	-0.646	0.170379	0.137847	0.0242459
Glycolysis	BT_2790	phosphoenolpyruvate carboxykinase (EC:4.1.1.49), K01610 phosphoenolpyruvate carboxykinase (ATP) [EC:4.1.1.49]	0.146168	0.112159	1.20834	0.01627	1.029	0.049216	0.165045	0.156187
Glycolysis	BT_3755	acetyl-coenzyme A synthetase, K01895 acetyl-CoA synthetase [EC:6.2.1.1]	-0.178879	0.015109	-0.227987	0.18104	-0.031	0.851423	-0.0825055	0.348034
Glycolysis	BT_3929	tpiA, triosephosphate isomerase (EC:5.3.1.1), K01803 triosephosphate isomerase (TIM) [EC:5.3.1.1]	-0.057362	0.447851	0.751601	0.002072	0.324	0.496705	0.438624	5.43056e-12
Glycolysis	BT_4654	ROK family transcriptional repressor, K00845 glucokinase [EC:2.7.1.2]	0.113262	0.581227	-2.41993	0.068588	-1.09	0.064363	0.439578	0.258981
Glycolysis	BT_3692	phosphate acetyltransferase, K00625 phosphate acetyltransferase [EC:2.3.1.8]	0.52157	0.006762	3.06823	0.003402	0.611	0.348655	0.73627	9.75684e-05
PPP	BT_1658	translaldolase (EC:2.2.1.2), K00616 transaldolase [EC:2.2.1.2]	-1.49477	0.000653	-2.64163	0.001631	-1.388	0.016163	-0.521797	6.99144e-08
Glycolysis	BT_1659	fructose-bisphosphate aldolase (EC:4.1.2.13), K11645 fructose-bisphosphate aldolase, class I [EC:4.1.2.13]	-1.5837	0.000558	-5.04616	0.000741	-2.495	0.010811	-0.410456	7.74267e-06
Glycolysis	BT_2430	hexokinase type III, K00844 hexokinase [EC:2.7.1.1]	-1.17459	0.001131	-5.12108	0.002756	-1.455	0.030589	-0.422118	0.010027
Ile, Leu, Val metabolism	BT_1857	3-isopropylmalate dehydrogenase, K00052 3-isopropylmalate dehydrogenase [EC:1.1.1.85]	-0.008402	0.871463	1.20241	0.02622	1.924	0.005102	0.364131	0.00110857
Ile, Leu, Val metabolism	BT_1859	3-isopropylmalate dehydratase small subunit, K01704 3-isopropylmalate/(R)-2-methylmalate dehydratase small subunit [EC:4.2.1.33 4.2.1.35]	0.25005	0.018604	0.47179	0.217584	1.863	0.004878	0.472573	0.0168444
Ile, Leu, Val metabolism	BT_1860	isopropylmalate isomerase large subunit (EC:4.2.1.33), K01703 3-isopropylmalate/(R)-2-methylmalate dehydratase large subunit [EC:4.2.1.33 4.2.1.35]	0.188912	0.016729	0.761948	0.079022	1.964	0.004792	0.142442	0.270301
Ile, Leu, Val metabolism	BT_1861	2-isopropylmalate synthase, K01649 2-isopropylmalate synthase [EC:2.3.3.13]	0.015477	0.692182	1.1582	0.018392	2.247	0.005278	0.44678	0.000171386
Ile, Leu, Val metabolism	BT_2078	dihydroxy-acid dehydratase (EC:4.2.1.9), K01687 dihydroxy-acid dehydratase [EC:4.2.1.9]	0.401168	0.010006	0.818569	0.005449	0.989	0.027506	0.0373382	0.781544
Ile, Leu, Val metabolism	BT_3892	branched-chain amino acid aminotransferase (EC:2.6.1.42), K00826 branched-chain amino acid aminotransferase [EC:2.6.1.42]	-0.005541	0.928988	-0.146224	0.310349	-0.444	0.222436	0.0550898	0.371632
Lipoic acid metabolism	BT_1089	lipoate-protein ligase B, K03801 lipoyl(octanoyl) transferase [EC:2.3.1.181]	0.129071	0.336203	-1.43183	0.00252	-1.928	0.03154	-0.00496976	0.980212
Lipoic acid metabolism	BT_3358	3-oxoacyl-ACP synthase, K09458 3-oxoacyl-[acyl-carrier-protein] synthase II [EC:2.3.1.179]	-0.123209	0.19891	2.21653	0.002398	0.533	0.32142	0.189091	8.73732e-05
Other	BT_0698	panB, 3-methyl-2-oxobutanoate hydroxymethyltransferase (EC:2.1.2.11), K00606 3-methyl-2-oxobutanoate hydroxymethyltransferase [EC:2.1.2.11]	-0.025471	0.263308	1.2678	0.006062	0.488	0.296163	0.371788	0.000190238
Other	BT_3933	chorismate mutase, K00210 prephenate dehydrogenase [EC:1.3.1.12]	-0.143779	0.17141	2.32393	0.016386	2.648	0.034652	-0.0214787	0.847392
Phe, Tyr, Trp metabolism	BT_2415	aspartate aminotransferase, K00812 aspartate aminotransferase [EC:2.6.1.1]	-0.312749	0.000548	1.80212	0.000902	0.614	0.424523	0.300728	2.73428e-05
Phe, Tyr, Trp metabolism	BT_3934	phospho-2-dehydro-3-deoxyheptonate aldolase, K04516 chorismate mutase [EC:5.4.99.5]	-0.01958	0.818426	1.48203	0.065666	2.53	0.022637	-0.27118	0.0323637
Phe, Tyr, Trp metabolism	BT_3936	prephenate dehydratase, K04518 prephenate dehydratase [EC:4.2.1.51]	-0.185617	0.195457	1.85769	0.01186	2.715	0.021518	0.00812619	0.956598
Polyketide sugar unit biosynthesis	BT_0464	dTDP-4-dehydrorhamnose 3,5-epimerase, K01790 dTDP-4-dehydrorhamnose 3,5-epimerase [EC:5.1.3.13]	0.750562	0.008058	1.46535	0.064742	1.381	0.007865	-0.50079	0.753391
Polyketide sugar unit biosynthesis	BT_0465	dTDP-4-dehydrorhamnose reductase, K00067 dTDP-4-dehydrorhamnose reductase [EC:1.1.1.133]	1.05346	0.003201	1.60807	0.042561	1.283	0.012051	0.589999	0.656544
Polyketide sugar unit biosynthesis	BT_0466	dTDP-glucose 4,6-dehydratase, K01710 dTDP-glucose 4,6-dehydratase [EC:4.2.1.46]	0.614484	0.097966	1.75253	0.053257	1.558	0.006095	-0.934723	0.503322
Polyketide sugar unit biosynthesis	BT_0474	D-glycero-D-manno-heptose 1-phosphate kinase, K07031 D-glycero-alpha-D-manno-heptose-7-phosphate kinase [EC:2.7.1.168]	0.409413	0.542281	1.86654	0.098395	1.3	0.016262	-0.291096	0.704345
Polyketide sugar unit biosynthesis	BT_0475	phosphoheptose isomerase, K03271 D-sedoheptulose 7-phosphate isomerase [EC:5.3.1.28]	0.286944	0.401788	1.09379	0.126872	1.03	0.109965	-0.8546	0.32632
Polyketide sugar unit biosynthesis	BT_2017	glucose-1-phosphate thymidylyltransferase, K00973 glucose-1-phosphate thymidylyltransferase [EC:2.7.7.24]	0.464783	0.002857	0.430772	0.001772	0.272	0.078534	-0.311205	0.0175049
PPP	BT_0347	transketolase, K00615 transketolase [EC:2.2.1.1]	0.230338	0.003679	0.282725	0.029819	-0.249	0.512246	0.19463	0.00131324
PPP	BT_1986	ribose 5-phosphate isomerase, K01807 ribose 5-phosphate isomerase A [EC:5.3.1.6]	-2.40536	0.000969	-6.33891	0.002009	-3.323	0.004878	-1.41383	4.77489e-10
Other	BT_3567	beta-glucosidase, K05349 beta-glucosidase [EC:3.2.1.21]	-1.4823	0.000557	-4.2652	0.000818	-2.689	0.007284	-0.65475	1.61249e-06
TCA	BT_0787	succinyl-CoA synthetase alpha chain, K01902 succinyl-CoA synthetase alpha subunit [EC:6.2.1.5]	-1.47644	0.001255	-5.68241	0.000845	-3.703	0.005278	-0.116902	0.234283
TCA	BT_1969	malic enzyme (EC:1.1.1.40), K00029 malate dehydrogenase (oxaloacetate-decarboxylating)(NADP+) [EC:1.1.1.40]	0.442053	0.010908	0.466985	0.089894	0.059	0.854998	-0.00479459	0.966488
TCA	BT_2070	citrate synthase (EC:2.3.3.5), K01647 citrate synthase [EC:2.3.3.1]	-2.60039	0.000106	-5.32142	0.001415	-3.179	0.004044	0.017632	0.846721
TCA	BT_2071	isocitrate dehydrogenase, K00031 isocitrate dehydrogenase [EC:1.1.1.42]	-2.47218	8.8e-05	-5.24975	0.001428	-3.37	0.005142	-0.266852	0.0325472
TCA	BT_2072	aconitate hydratase (EC:4.2.1.3), K01681 aconitate hydratase [EC:4.2.1.3]	-2.52704	5e-06	-4.89151	0.0019	-3.326	0.004484	-0.301747	0.0159342
TCA	BT_2256	fumarate hydratase class I, anaerobic, K01676 fumarate hydratase, class I [EC:4.2.1.2]	0.022893	0.697013	0.166623	0.149017	-0.08	0.619051	-0.0514823	0.379968
TCA	BT_2836	2-oxoglutarate synthase subunit korA, K00174 2-oxoglutarate/2-oxoacid ferredoxin oxidoreductase subunit alpha [EC:1.2.7.3 1.2.7.11]	-0.245126	0.029251	-1.09619	0.050265	0.043	0.892064	-0.240357	0.0112804
TCA	BT_3911	malate dehydrogenase, K00024 malate dehydrogenase [EC:1.1.1.37]	0.160856	0.10935	0.462247	0.004637	1.06	0.022195	-0.082468	0.279146
