# Supplementary material for: Transcriptional regulatory networks of the human gut symbiont Bacteroides thetaiotaomicron are uncovered using machine learning
Source: Nucleic Acids Res. 2025 Nov 6;53(20):gkaf1166. doi: 10.1093/nar/gkaf1166 (PMC12596196; doi:10.1093/nar/gkaf1166)
Supplement: gkaf1166_Supplemental_Files [file gkaf1166_supplemental_files.zip › Table_S1_R1.xlsx]

## Sheet: Sheet1
Table S1. Strains and plasmids used in this study.
Type	Name	Description	Source	Identifier
Strain	B. thetaiotaomicron VPI-5482	B. thetaiotaomicron wild-type	Korean Collection for Type Cultures	ATCC 29184
	E. coli PIR1 One Shot™	Chemically compoent E. coli strain containing R6Kγ origin of replication and pir gene, used for cloning	Invitrogen	C101010
	E. coli S17-1 Lambda pir	Conjugation donor strain	A gift from Prof. Pil Kim at Catholic University of Korea	ATCC BAA-2428
	E. coli DH5α / RK231	Conjugation donor strain	A gift from Prof. Laurie E. Comstock at Harvard University	-
	B. thetaiotaomicron NT (non-target)	CRISPRi with non-target sgRNA	This study	-
	B. thetaiotaomicron rBT0188	CRISPRi targeting BT0188	This study	-
	B. thetaiotaomicron rBT0248	CRISPRi targeting BT0248	This study	-
	B. thetaiotaomicron rBT0326	CRISPRi targeting BT0326	This study	-
	B. thetaiotaomicron rBT0752	CRISPRi targeting BT0752	This study	-
	B. thetaiotaomicron rBT0966	CRISPRi targeting BT0966	This study	-
	B. thetaiotaomicron rBT1053	CRISPRi targeting BT1053	This study	-
	B. thetaiotaomicron rBT1103	CRISPRi targeting BT1103	This study	-
	B. thetaiotaomicron rBT1197	CRISPRi targeting BT1197	This study	-
	B. thetaiotaomicron rBT1278	CRISPRi targeting BT1278	This study	-
	B. thetaiotaomicron rBT1559	CRISPRi targeting BT1559	This study	-
	B. thetaiotaomicron rBT1572	CRISPRi targeting BT1572	This study	-
	B. thetaiotaomicron rBT1617	CRISPRi targeting BT1617	This study	-
	B. thetaiotaomicron rBT1728	CRISPRi targeting BT1728	This study	-
	B. thetaiotaomicron rBT1817	CRISPRi targeting BT1817	This study	-
	B. thetaiotaomicron rBT2044	CRISPRi targeting BT2044	This study	-
	B. thetaiotaomicron rBT2169	CRISPRi targeting BT2169	This study	-
	B. thetaiotaomicron rBT2198	CRISPRi targeting BT2198	This study	-
	B. thetaiotaomicron rBT2383	CRISPRi targeting BT2383	This study	-
	B. thetaiotaomicron rBT2463	CRISPRi targeting BT2463	This study	-
	B. thetaiotaomicron rBT2492	CRISPRi targeting BT2492	This study	-
	B. thetaiotaomicron rBT2562	CRISPRi targeting BT2562	This study	-
	B. thetaiotaomicron rBT2569	CRISPRi targeting BT2569	This study	-
	B. thetaiotaomicron rBT3010	CRISPRi targeting BT3010	This study	-
	B. thetaiotaomicron rBT3037	CRISPRi targeting BT3037	This study	-
	B. thetaiotaomicron rBT3190	CRISPRi targeting BT3190	This study	-
	B. thetaiotaomicron rBT3269	CRISPRi targeting BT3269	This study	-
	B. thetaiotaomicron rBT3396	CRISPRi targeting BT3396	This study	-
	B. thetaiotaomicron rBT3457	CRISPRi targeting BT3457	This study	-
	B. thetaiotaomicron rBT3517	CRISPRi targeting BT3517	This study	-
	B. thetaiotaomicron rBT3748	CRISPRi targeting BT3748	This study	-
	B. thetaiotaomicron rBT3993	CRISPRi targeting BT3993	This study	-
	B. thetaiotaomicron rBT4250	CRISPRi targeting BT4250	This study	-
	B. thetaiotaomicron rBT4347	CRISPRi targeting BT4347	This study	-
	B. thetaiotaomicron rBT4355	CRISPRi targeting BT4355	This study	-
	B. thetaiotaomicron rBT4402	CRISPRi targeting BT4402	This study	-
	B. thetaiotaomicron rBT4571	CRISPRi targeting BT4571	This study	-
	B. thetaiotaomicron rBT4636	CRISPRi targeting BT4636	This study	-
	B. thetaiotaomicron rBT4643	CRISPRi targeting BT4643	This study	-
	B. thetaiotaomicron rBT4647	CRISPRi targeting BT4647	This study	-
	B. thetaiotaomicron rBT4705	CRISPRi targeting BT4705	This study	-
	B. thetaiotaomicron rBT4720	CRISPRi targeting BT4720	This study	-
	B. thetaiotaomicron ΔBT2792-2795	B. thetaiotaomicron BT2792-2795 knockout derivative	This study	-
	B. thetaiotaomicron ΔBT1964-1967	B. thetaiotaomicron BT1964-1967 knockout derivative	This study	-
	B. thetaiotaomicron ΔBT2940-2942	B. thetaiotaomicron BT2940-2942 knockout derivative	This study	-
	B. thetaiotaomicron ΔBT0691-0692	B. thetaiotaomicron BT0691-0692 knockout derivative	This study	-
	B. thetaiotaomicron ΔBT1798-1799	B. thetaiotaomicron BT1798-1799 knockout derivative	This study	-
	B. thetaiotaomicron ΔBT2117-2119	B. thetaiotaomicron BT2117-2119 knockout derivative	This study	-
	B. thetaiotaomicron ΔBT3822	B. thetaiotaomicron BT3822 knockout derivative	This study	-
	B. thetaiotaomicron ΔBT1197	B. thetaiotaomicron BT1197 knockout derivative	This study	-
Plasmid	pMM553	Suicide vector containing the Nanoluciferase reporter gene	PMID: 26918244	Addgene #68543
	pMM710	Suicide vector containing the IPTG-inducible dCas9 gene cassette	PMID: 26918244	Addgene #68893
	pLGB13	Suicide vector for allelic replacement via homologous recombination	PMID: 31409684	Addgene #126618
	pLGB_dCas9_lacI	Suicide vector containing IPTG-inducible dCas9 expression cassette	This study	-
	psgRNA_BfP1E6 (NT)	gRNA scaffold with a non-target sgRNA sequence under the control of BfP1E6	This study	-
	psgRNA_BT0188	BT0188-targeting sgRNA expression vector	This study	-
	psgRNA_BT0248	BT0248-targeting sgRNA expression vector	This study	-
	psgRNA_BT0326	BT0326-targeting sgRNA expression vector	This study	-
	psgRNA_BT0752	BT0752-targeting sgRNA expression vector	This study	-
	psgRNA_BT0966	BT0966-targeting sgRNA expression vector	This study	-
	psgRNA_BT1053	BT1053-targeting sgRNA expression vector	This study	-
	psgRNA_BT1103	BT1103-targeting sgRNA expression vector	This study	-
	psgRNA_BT1197	BT1197-targeting sgRNA expression vector	This study	-
	psgRNA_BT1278	BT1278-targeting sgRNA expression vector	This study	-
	psgRNA_BT1559	BT1559-targeting sgRNA expression vector	This study	-
	psgRNA_BT1572	BT1572-targeting sgRNA expression vector	This study	-
	psgRNA_BT1617	BT1617-targeting sgRNA expression vector	This study	-
	psgRNA_BT1728	BT1728-targeting sgRNA expression vector	This study	-
	psgRNA_BT1817	BT1817-targeting sgRNA expression vector	This study	-
	psgRNA_BT2044	BT2044-targeting sgRNA expression vector	This study	-
	psgRNA_BT2169	BT2169-targeting sgRNA expression vector	This study	-
	psgRNA_BT2198	BT2198-targeting sgRNA expression vector	This study	-
	psgRNA_BT2383	BT2383-targeting sgRNA expression vector	This study	-
	psgRNA_BT2463	BT2463-targeting sgRNA expression vector	This study	-
	psgRNA_BT2492	BT2492-targeting sgRNA expression vector	This study	-
	psgRNA_BT2562	BT2562-targeting sgRNA expression vector	This study	-
	psgRNA_BT2569	BT2569-targeting sgRNA expression vector	This study	-
	psgRNA_BT3010	BT3010-targeting sgRNA expression vector	This study	-
	psgRNA_BT3037	BT3037-targeting sgRNA expression vector	This study	-
	psgRNA_BT3190	BT3190-targeting sgRNA expression vector	This study	-
	psgRNA_BT3269	BT3269-targeting sgRNA expression vector	This study	-
	psgRNA_BT3396	BT3396-targeting sgRNA expression vector	This study	-
	psgRNA_BT3457	BT3457-targeting sgRNA expression vector	This study	-
	psgRNA_BT3517	BT3517-targeting sgRNA expression vector	This study	-
	psgRNA_BT3748	BT3748-targeting sgRNA expression vector	This study	-
	psgRNA_BT3993	BT3993-targeting sgRNA expression vector	This study	-
	psgRNA_BT4250	BT4250-targeting sgRNA expression vector	This study	-
	psgRNA_BT4347	BT4347-targeting sgRNA expression vector	This study	-
	psgRNA_BT4355	BT4355-targeting sgRNA expression vector	This study	-
	psgRNA_BT4402	BT4402-targeting sgRNA expression vector	This study	-
	psgRNA_BT4571	BT4571-targeting sgRNA expression vector	This study	-
	psgRNA_BT4636	BT4636-targeting sgRNA expression vector	This study	-
	psgRNA_BT4643	BT4643-targeting sgRNA expression vector	This study	-
	psgRNA_BT4647	BT4647-targeting sgRNA expression vector	This study	-
	psgRNA_BT4705	BT4705-targeting sgRNA expression vector	This study	-
	psgRNA_BT4720	BT4720-targeting sgRNA expression vector	This study	-
	pKO_BT2792-2795	pLGB13-derivative containing homology arms to enable targeted knockout of BT2792-2795	This study	-
	pKO_BT1964-1967	pLGB13-derivative containing homology arms to enable targeted knockout of BT1964-1967	This study	-
	pKO_BT2940-2942	pLGB13-derivative containing homology arms to enable targeted knockout of BT2940-2942	This study	-
	pKO_BT0691-0692	pLGB13-derivative containing homology arms to enable targeted knockout of BT0691-0692	This study	-
	pKO_BT1798-1799	pLGB13-derivative containing homology arms to enable targeted knockout of BT1798-1799	This study	-
	pKO_BT2117-2119	pLGB13-derivative containing homology arms to enable targeted knockout of BT2117-2119	This study	-
	pKO_BT3822	pLGB13-derivative containing homology arms to enable targeted knockout of BT3822	This study	-
	pKO_BT1197	pLGB13-derivative containing homology arms to enable targeted knockout of BT1197	This study	-
	pMM553-pPcfiA-sfGFP-pBT1311-sgRNA	pir-dependent vector containing both sgRNA and sfGFP used to optimize sgRNA expression for effective transcriptional repression of endogenous genes across a wide range of expression levels	This study	-
	pMM553-pPcfiA-sfGFP-pBfP5E4-sgRNA	pir-dependent vector containing both sgRNA and sfGFP used to optimize sgRNA expression for effective transcriptional repression of endogenous genes across a wide range of expression levels	This study	-
	pMM553-pPcfiA-sfGFP-pBfP4E5-sgRNA	pir-dependent vector containing both sgRNA and sfGFP used to optimize sgRNA expression for effective transcriptional repression of endogenous genes across a wide range of expression levels	This study	-
	pMM553-pPcfiA-sfGFP-pBfP1E6-sgRNA	pir-dependent vector containing both sgRNA and sfGFP used to optimize sgRNA expression for effective transcriptional repression of endogenous genes across a wide range of expression levels	This study	-
	pMM553-pBfP1E6-sfGFP-pBT1311-sgRNA	pir-dependent vector containing both sgRNA and sfGFP used to optimize sgRNA expression for effective transcriptional repression of endogenous genes across a wide range of expression levels	This study	-
	pMM553-pBfP1E6-sfGFP-pBfP5E4-sgRNA	pir-dependent vector containing both sgRNA and sfGFP used to optimize sgRNA expression for effective transcriptional repression of endogenous genes across a wide range of expression levels	This study	-
	pMM553-pBfP1E6-sfGFP-pBfP4E5-sgRNA	pir-dependent vector containing both sgRNA and sfGFP used to optimize sgRNA expression for effective transcriptional repression of endogenous genes across a wide range of expression levels	This study	-
	pMM553-pBfP1E6-sfGFP-pBfP1E6-sgRNA	pir-dependent vector containing both sgRNA and sfGFP used to optimize sgRNA expression for effective transcriptional repression of endogenous genes across a wide range of expression levels	This study	-
