# Supplementary material for: Transcriptional regulatory networks of the human gut symbiont Bacteroides thetaiotaomicron are uncovered using machine learning
Source: Nucleic Acids Res. 2025 Nov 6;53(20):gkaf1166. doi: 10.1093/nar/gkaf1166 (PMC12596196; doi:10.1093/nar/gkaf1166)
Supplement: gkaf1166_Supplemental_Files [file gkaf1166_supplemental_files.zip › Table_S2_R1.xlsx]

## Sheet: Sheet1
Table S2. Primers used in this study.
Experiment	Primer name	Sequence 5' to 3'	Template DNA	Description
dCas9 expression vector construction	418_L_homo_F	atcagccgctggaacatgat	Bt VPI-5482 genomic DNA	Left homology arm in pLGB_dCas9_LacI
	418_L_homo_R	cgctttaccgtcgttgtcgc	Bt VPI-5482 genomic DNA	Left homology arm in pLGB_dCas9_LacI
	418_R_homo_F	gctgaagctgtacgtgacct	Bt VPI-5482 genomic DNA	Right homology arm in pLGB_dCas9_LacI
	418_R_homo_R	tcaccgttctcgccgctctg	Bt VPI-5482 genomic DNA	Right homology arm in pLGB_dCas9_LacI
	con_pLGB_F	tatcggtatcggagtggc	pLGB13	Cloning confirmation
	con_backbone_R	acatgcaactgttggattca	pLGB13	Cloning confirmation
	418_dCas9_F	gcgacaacgacggtaaagcgaccgcggtggtacaaaga	pMM710	Clonal fragment amplification for pLGB_dCas9_LacI
	dCas9_R	gctattgttgcagccaatgccagtactgctgcagggtgct	pMM710	Clonal fragment amplification for pLGB_dCas9_LacI
	LacI_F	gcattggctgcaacaatagc	pMM710	Clonal fragment amplification for pLGB_dCas9_LacI
	418_lacI_R	aggtcacgtacagcttcagcatacaagcggtcggttcgga	pMM710	Clonal fragment amplification for pLGB_dCas9_LacI
	418_pLGB13_F	cagagcggcgagaacggtgaatcttccagtgatggaacag	pLGB13	Clonal fragment amplification for pLGB_dCas9_LacI
	418_pLGB13_R	atcatgttccagcggctgattgatatcgaattcctgcagc	pLGB13	Clonal fragment amplification for pLGB_dCas9_LacI
sgRNA expression vector construction	pMM553_R3	tctagaagatcagcggccgccacc	pMM553	Clonal fragment amplification for psgRNA_BfP1E6 (NT)
	NS_scaffold_F	cagctggaatgaattggcctatggttttagagctagaaatagcaagt	pMM553	Clonal fragment amplification for psgRNA_BfP1E6 (NT)
	psgRNA_F	gcggccgctgatcttctagacaattgggctaccttttttttg	pMM553	Clonal fragment amplification for psgRNA_BfP1E6 (NT)
	psgRNA_NS_R	aggccaattcattccagctgcaaatataagaacattatttgaaag	pMM553	Clonal fragment amplification for psgRNA_BfP1E6 (NT)
	pSG_Backbone_F	tgcgaagactccaaactcgttgaaatagttg	psgRNA_BfP1E6	Clonal fragment amplification for ECF σ-targeting psgRNA vectors
	pSG_Backbone_R	gcagaagacctgcaaatataagaacattatttg	psgRNA_BfP1E6	Clonal fragment amplification for ECF σ-targeting psgRNA vectors
	sgRNA_constant_R	acagaagacgttttggattgaacgaatacgtcaacttc	psgRNA_BfP1E6	Clonal fragment amplification for ECF σ-targeting psgRNA vectors
	sgRNA_0188_F	catgaagacacttgcagcctcatcgccgtctatcagagttttagagctagaaatagc	psgRNA_BfP1E6	Clonal fragment amplification for BT0118-targeting psgRNA vectors
	sgRNA_0248_F	catgaagacacttgcaggaactcctgttcaatagggtgttttagagctagaaatagc	psgRNA_BfP1E6	Clonal fragment amplification for BT0248-targeting psgRNA vector
	sgRNA_0326_F	catgaagacacttgcagcttgtctcgaaggggtacaagttttagagctagaaatagc	psgRNA_BfP1E6	Clonal fragment amplification for BT0326-targeting psgRNA vector
	sgRNA_0752_F	catgaagacacttgcagagtaaacagctatcgcacacgttttagagctagaaatagc	psgRNA_BfP1E6	Clonal fragment amplification for BT0752-targeting psgRNA vector
	sgRNA_0966_F	catgaagacacttgcagcttgtgatttccatcctggagttttagagctagaaatagc	psgRNA_BfP1E6	Clonal fragment amplification for BT0966-targeting psgRNA vector
	sgRNA_1053_F	catgaagacacttgcagttaatatctaggtatatagggttttagagctagaaatagc	psgRNA_BfP1E6	Clonal fragment amplification for BT1053-targeting psgRNA vector
	sgRNA_1103_F	catgaagacacttgcaggaattcaaatatccgggtgagttttagagctagaaatagc	psgRNA_BfP1E6	Clonal fragment amplification for BT1103-targeting psgRNA vector
	sgRNA_1197_F	catgaagacacttgcagcttaaacttttcatactttagttttagagctagaaatagc	psgRNA_BfP1E6	Clonal fragment amplification for BT1197-targeting psgRNA vector
	sgRNA_1278_F	catgaagacacttgcagaaaagtctttcgtcttggttgttttagagctagaaatagc	psgRNA_BfP1E6	Clonal fragment amplification for BT1278-targeting psgRNA vector
	sgRNA_1559_F	catgaagacacttgcagcatccatatcgcccgtataggttttagagctagaaatagc	psgRNA_BfP1E6	Clonal fragment amplification for BT1559-targeting psgRNA vector
	sgRNA_1572_F	catgaagacacttgcagacttatatgcgaaacgatgcgttttagagctagaaatagc	psgRNA_BfP1E6	Clonal fragment amplification for BT1572-targeting psgRNA vector
	sgRNA_1617_F	catgaagacacttgcagtcgtcaaaggtttccattgggttttagagctagaaatagc	psgRNA_BfP1E6	Clonal fragment amplification for BT1617-targeting psgRNA vector
	sgRNA_1728_F	catgaagacacttgcagatgcttcttcatccccctgcgttttagagctagaaatagc	psgRNA_BfP1E6	Clonal fragment amplification for BT1728-targeting psgRNA vector
	sgRNA_1817_F	catgaagacacttgcagactgtagcggtcaagaaatagttttagagctagaaatagc	psgRNA_BfP1E6	Clonal fragment amplification for BT1817-targeting psgRNA vector
	sgRNA_2044_F	catgaagacacttgcagtaccaactggtcgaaggcccgttttagagctagaaatagc	psgRNA_BfP1E6	Clonal fragment amplification for BT2044-targeting psgRNA vector
	sgRNA_2169_F	catgaagacacttgcagcttacttctgattcggtcatgttttagagctagaaatagc	psgRNA_BfP1E6	Clonal fragment amplification for BT2169-targeting psgRNA vector
	sgRNA_2198_F	catgaagacacttgcaggccgtcaagggttcggaagagttttagagctagaaatagc	psgRNA_BfP1E6	Clonal fragment amplification for BT2198-targeting psgRNA vector
	sgRNA_2383_F	catgaagacacttgcagttctactaattcttttctaagttttagagctagaaatagc	psgRNA_BfP1E6	Clonal fragment amplification for BT2383-targeting psgRNA vector
	sgRNA_2463_F	catgaagacacttgcagtctggacgagtgagttttgcgttttagagctagaaatagc	psgRNA_BfP1E6	Clonal fragment amplification for BT2463-targeting psgRNA vector
	sgRNA_2492_F	catgaagacacttgcagaaaaagatcgttcacttcccgttttagagctagaaatagc	psgRNA_BfP1E6	Clonal fragment amplification for BT2492-targeting psgRNA vector
	sgRNA_2562_F	catgaagacacttgcagcagcagcagaccgtgcagatgttttagagctagaaatagc	psgRNA_BfP1E6	Clonal fragment amplification for BT2562-targeting psgRNA vector
	sgRNA_2569_F	catgaagacacttgcagttgtcagcttataagcgaaagttttagagctagaaatagc	psgRNA_BfP1E6	Clonal fragment amplification for BT2569-targeting psgRNA vector
	sgRNA_3010_F	catgaagacacttgcagcaattgtagcgatgtacaatgttttagagctagaaatagc	psgRNA_BfP1E6	Clonal fragment amplification for BT3010-targeting psgRNA vector
	sgRNA_3037_F	catgaagacacttgcagttccgtaaacatttgcccgagttttagagctagaaatagc	psgRNA_BfP1E6	Clonal fragment amplification for BT3037-targeting psgRNA vector
	sgRNA_3190_F	catgaagacacttgcaggctgttcgtctgtttcgtcggttttagagctagaaatagc	psgRNA_BfP1E6	Clonal fragment amplification for BT3190-targeting psgRNA vector
	sgRNA_3269_F	catgaagacacttgcagaatcatctttatcgctcata gttttagagctagaaatagc	psgRNA_BfP1E6	Clonal fragment amplification for BT3269-targeting psgRNA vector
	sgRNA_3396_F	catgaagacacttgcagcgaaagagtttatccttcaagttttagagctagaaatagc	psgRNA_BfP1E6	Clonal fragment amplification for BT3396-targeting psgRNA vector
	sgRNA_3457_F	catgaagacacttgcagttgtcagtttgtatgcgaaggttttagagctagaaatagc	psgRNA_BfP1E6	Clonal fragment amplification for BT3457-targeting psgRNA vector
	sgRNA_3517_F	catgaagacacttgcagagagagagtgtgtatatctggttttagagctagaaatagc	psgRNA_BfP1E6	Clonal fragment amplification for BT3517-targeting psgRNA vector
	sgRNA_3748_F	catgaagacacttgcagcaggaatgctctcctataatgttttagagctagaaatagc	psgRNA_BfP1E6	Clonal fragment amplification for BT3748-targeting psgRNA vector
	sgRNA_3993_F	catgaagacacttgcagtcaggctggggtagtacctggttttagagctagaaatagc	psgRNA_BfP1E6	Clonal fragment amplification for BT3993-targeting psgRNA vector
	sgRNA_4250_F	catgaagacacttgcagtataaaccttcagccaataagttttagagctagaaatagc	psgRNA_BfP1E6	Clonal fragment amplification for BT4250-targeting psgRNA vector
	sgRNA_4347_F	catgaagacacttgcagaacttcacgttcgttataaggttttagagctagaaatagc	psgRNA_BfP1E6	Clonal fragment amplification for BT4347-targeting psgRNA vector
	sgRNA_4355_F	catgaagacacttgcagttgcctgaatagcgtttcaagttttagagctagaaatagc	psgRNA_BfP1E6	Clonal fragment amplification for BT4355-targeting psgRNA vector
	sgRNA_4402_F	catgaagacacttgcaggctgaaacttcagctcaattgttttagagctagaaatagc	psgRNA_BfP1E6	Clonal fragment amplification for BT4402-targeting psgRNA vector
	sgRNA_4571_F	catgaagacacttgcagttctgaaaccagtagggcgagttttagagctagaaatagc	psgRNA_BfP1E6	Clonal fragment amplification for BT4571-targeting psgRNA vector
	sgRNA_4636_F	catgaagacacttgcagtatatatccagctgtatgccgttttagagctagaaatagc	psgRNA_BfP1E6	Clonal fragment amplification for BT4636-targeting psgRNA vector
	sgRNA_4643_F	catgaagacacttgcagcttgccgcataccaacacaagttttagagctagaaatagc	psgRNA_BfP1E6	Clonal fragment amplification for BT4643-targeting psgRNA vector
	sgRNA_4647_F	catgaagacacttgcaggaatccccgctcgcgatctggttttagagctagaaatagc	psgRNA_BfP1E6	Clonal fragment amplification for BT4647-targeting psgRNA vector
	sgRNA_4705_F	catgaagacacttgcagagctctttctttagtctgtcgttttagagctagaaatagc	psgRNA_BfP1E6	Clonal fragment amplification for BT4705-targeting psgRNA vector
	sgRNA_4720_F	catgaagacacttgcagatgctcatacaattctttgcgttttagagctagaaatagc	psgRNA_BfP1E6	Clonal fragment amplification for BT4720-targeting psgRNA vector
Gene knockout vector construction	pLGB_Clonal_F	aacagcatttgtgcattg	pLGB13	pLGB backbone for pKO plasmids construction
	pLGB_Clonal_R	gataggcaattagtcgacgg	pLGB13	pLGB backbone for pKO plasmids construction
	HAL_BT2939-42_F	tgcacaaatgctgttaccggatatagtggtagtgg	Bt VPI-5482 genomic DNA	Homology arm amplification for pKO_BT2939-2942
	HAL_BT2939-42_R	tttattcctgacctcaccggctaattaccggaatc	Bt VPI-5482 genomic DNA	Homology arm amplification for pKO_BT2939-2942
	HAR_BT2939-42_F	cggtaattagccggtgaggtcaggaataaagaatatc	Bt VPI-5482 genomic DNA	Homology arm amplification for pKO_BT2939-2942
	HAR_BT2939-42_R	gactaattgcctatcaaagcagaacagaatgccg	Bt VPI-5482 genomic DNA	Homology arm amplification for pKO_BT2939-2942
	HAL_BT2792-5_F	tgcacaaatgctgttttgtgcacaatctcggtcac	Bt VPI-5482 genomic DNA	Homology arm amplification for pKO_BT2792-2795
	HAL_BT2792-5_R	atatggatagtcccatggcacattcttcaagaagc	Bt VPI-5482 genomic DNA	Homology arm amplification for pKO_BT2792-2795
	HAR_BT2792-5_F	ttgaagaatgtgccatgggactatccatatatcgac	Bt VPI-5482 genomic DNA	Homology arm amplification for pKO_BT2792-2795
	HAR_BT2792-5_R	gactaattgcctatcttatcatgcggccaagttgc	Bt VPI-5482 genomic DNA	Homology arm amplification for pKO_BT2792-2795
	HAL_BT1964-7_F	tgcacaaatgctgtttgctggataagtacgcttac	Bt VPI-5482 genomic DNA	Homology arm amplification for pKO_BT1964-1967
	HAL_BT1964-7_R	tacctttgccgcgattcggtatattgacgaacacc	Bt VPI-5482 genomic DNA	Homology arm amplification for pKO_BT1964-1967
	HAR_BT1964-7_F	tcgtcaatataccgaatcgcggcaaaggtagactc	Bt VPI-5482 genomic DNA	Homology arm amplification for pKO_BT1964-1967
	HAR_BT1964-7_R	gactaattgcctatcctgtactccttaatgtataatgg	Bt VPI-5482 genomic DNA	Homology arm amplification for pKO_BT1964-1967
	HAR_BT0691-2_F	gactaattgcctatcggtagagtaagtcttcccga	Bt VPI-5482 genomic DNA	Homology arm amplification for pKO_BT0691-0692
	HAR_BT0691-2_R	atcgcccatatctcaatggctataaattcaaatccg	Bt VPI-5482 genomic DNA	Homology arm amplification for pKO_BT0691-0692
	HAL_BT0691-2_F	tgaatttatagccattgagatatgggcgattgcttg	Bt VPI-5482 genomic DNA	Homology arm amplification for pKO_BT0691-0692
	HAL_BT0691-2_R	tgcacaaatgctgttaagcggtatatccaaccac	Bt VPI-5482 genomic DNA	Homology arm amplification for pKO_BT0691-0692
	HAR_BT1798-9_F	gactaattgcctatcattccctgtattcctgtgg	Bt VPI-5482 genomic DNA	Homology arm amplification for pKO_BT1798-1799
	HAR_BT1798-9_R	cggtaggttggcggtagctctattcttggtattcg	Bt VPI-5482 genomic DNA	Homology arm amplification for pKO_BT1798-1799
	HAL_BT1798-9_F	accaagaatagagctaccgccaacctaccgcttc	Bt VPI-5482 genomic DNA	Homology arm amplification for pKO_BT1798-1799
	HAL_BT1798-9_R	tgcacaaatgctgtttaccgaatcggtgacgatac	Bt VPI-5482 genomic DNA	Homology arm amplification for pKO_BT1798-1799
	HAR_BT2117-9_F	gactaattgcctatcatcaaagtagagcaaacgtg	Bt VPI-5482 genomic DNA	Homology arm amplification for pKO_BT2117-2119
	HAR_BT2117-9_R	gatacttttgcatgaactattctcatcgccttgag	Bt VPI-5482 genomic DNA	Homology arm amplification for pKO_BT2117-2119
	HAL_BT2117-9_F	ggcgatgagaatagttcatgcaaaagtatccc	Bt VPI-5482 genomic DNA	Homology arm amplification for pKO_BT2117-2119
	HAL_BT2117-9_R	tgcacaaatgctgtttccgatactctttcggag	Bt VPI-5482 genomic DNA	Homology arm amplification for pKO_BT2117-2119
	HAR_BT3822_F	gactaattgcctatctcgttcttgcatttcaaagc	Bt VPI-5482 genomic DNA	Homology arm amplification for pKO_BT3822
	HAR_BT3822_R	ttccgactcgtcagatggagaatttcctggaacac	Bt VPI-5482 genomic DNA	Homology arm amplification for pKO_BT3822
	HAL_BT3822_F	ccaggaaattctccatctgacgagtcggaaattac	Bt VPI-5482 genomic DNA	Homology arm amplification for pKO_BT3822
	HAL_BT3822_R	tgcacaaatgctgtttgctacaacagctgtaac	Bt VPI-5482 genomic DNA	Homology arm amplification for pKO_BT3822
	pLGB13_BT1197_infu_F	ttaatatgataggcaattagtcgacgg	pLGB13	pLGB13 backbone for pKO_BT1197
	pLGB13_BT1197_infu_R	gtcgtattaacagcatttgtgcattg	pLGB13	pLGB13 backbone for pKO_BT1197
	BT1197_homo_1_F	ttgcctatcatattaatctccggtacctgaa	Bt VPI-5482 genomic DNA	Homology arm amplification for pKO_BT1197
	BT1197_homo_1_R	caaacgtcaagaaaggggataacacattagtcaaacaat	Bt VPI-5482 genomic DNA	Homology arm amplification for pKO_BT1197
	BT1197_homo_2_F	ctaatgtgttatcccctttcttgacgtttgcaagt	Bt VPI-5482 genomic DNA	Homology arm amplification for pKO_BT1197
	BT1197_homo_2_R	atgctgttaatacgacacccatcgtatag	Bt VPI-5482 genomic DNA	Homology arm amplification for pKO_BT1197
qPCR primers	798cfbF	caaacaggattagataccct	Bt VPI-5482 genomic DNA/cDNA fragments	House-keeping gene targeting qPCR primer
	cfb967R	ggtaaggttcctcgcgtat	Bt VPI-5482 genomic DNA/cDNA fragments	House-keeping gene targeting qPCR primer
	qBT1197_F	ggccttggataacgaggaga	Bt VPI-5482 genomic DNA/cDNA fragments	BT1197-targeting qPCR primer
	qBT1197_R	tcctgagtcttgggggagat	Bt VPI-5482 genomic DNA/cDNA fragments	BT1197-targeting qPCR primer
	qBT1728_F	gggatgaagattgccggtga	Bt VPI-5482 genomic DNA/cDNA fragments	BT1197-targeting qPCR primer
	qBT1728_R	ccacacacaggtaagcggat	Bt VPI-5482 genomic DNA/cDNA fragments	BT1197-targeting qPCR primer
	qBT1817_F	ttggtagtgcagatcgtcgg	Bt VPI-5482 genomic DNA/cDNA fragments	BT1197-targeting qPCR primer
	qBT1817_R	tagaaaaacggcactcgcct	Bt VPI-5482 genomic DNA/cDNA fragments	BT1197-targeting qPCR primer
sfGFP expression vector construction	pMM553_lin_F	gcggcaggtattacgtgattaatcccgcggccatgatt	pMM553	pMM553 linearization
	pMM553_lin_R	aagtcggggattggtgaaca	pMM553	pMM553 linearization
	sfGFP_F	atgagcaaaggtgaagaactgtttaccggcgttgt	sfGFP gene	sfGFP amplification
	sfGFP_R	aatcacgtaatacctgccgcattcaca	sfGFP gene	sfGFP amplification
	BfP1E6_RBS8_lin_F	tgttcaccaatccccgacttataaaacgaaaggctcagtcgaaagactgggc	rrnB T1 term-BfP1E6-RBS8 gene fragment	BfP1E6_RBS8 with homology to linearized pMM553
	BfP1E6_RBS8_lin_R	gttcttcacctttgctcatt	rrnB T1 term-BfP1E6-RBS8 gene fragment	BfP1E6_RBS8 with homology to sfGFP
	PcfiA_F	tgttcaccaatccccgacttaccaccgacgctaagatg	PcfiA gene fragment	PcfiA with homology to linearized pMM553
	PcfiA_R	gttcttcacctttgctcattttattcttttaccttaattccgcaa	PcfiA gene fragment	PcfiA with homology to sfGFP
	pMM553_F3_RE	gactgtcgaccagccttacttgtgcctgttctatttccga	pMM553-pBfP1E6-sfGFP / pMM553-PcfiA-sfGFP intermediate vector	pMM553-pBfP1E6-sfGFP / pMM553-PcfiA-sfGFP linearization
	pMM553_R3_RE	atcgtctagaagatcagcggccgccacc	pMM553-pBfP1E6-sfGFP / pMM553-PcfiA-sfGFP intermediate vector	pMM553-pBfP1E6-sfGFP / pMM553-PcfiA-sfGFP linearization
	sgRNA_F_RE	agtgagcgaggaagcctgcatctagagataaagtttggaagataaagc	pMM710	P1-sgRNA scaffold
	sgRNA_R_RE	tggaattcgcggccgcttctgtcgacgcaccgactcggtgccac	pMM710	P1-sgRNA scaffold
	pMM553_R3	tctagaagatcagcggccgccacc	pMM553-pBfP1E6-sfGFP-P1-sgRNA / pMM553-PcfiA-sfGFP-P1-sgRNA intermediate vector	pMM553-pBfP1E6-sfGFP-P1-sgRNA / pMM553-PcfiA-sfGFP-P1-sgRNA linearization
	sfGFP_scaffold_F	caccagaatcggcacaacgcgttttagagctagaaatagcaagt	pMM553-pBfP1E6-sfGFP-P1-sgRNA / pMM553-PcfiA-sfGFP-P1-sgRNA intermediate vector	sgRNA targeting sfGFP ORF
	NS_scaffold_F	cagctggaatgaattggcctatggttttagagctagaaatagcaagt	pMM553-pBfP1E6-sfGFP-P1-sgRNA / pMM553-PcfiA-sfGFP-P1-sgRNA intermediate vector	Non-target sgRNA
	BfP4E5_F	gcggccgctgatcttctagacaattgggctaccttttttttgttttgtttgcaatggttaatctattgttgaaatttaaagtttcacttgaacttt	-	Promoter refactoring for pMM553-pBfP1E6-sfGFP-P1-sgRNA / pMM553-PcfiA-sfGFP-P1-sgRNA
	BfP1E6_F	gcggccgctgatcttctagacaattgggctaccttttttttgttttgtttgcaatggttaatctattgttaaaatttaaagtttcacttgaactttc	-	Promoter refactoring for pMM553-pBfP1E6-sfGFP-P1-sgRNA / pMM553-PcfiA-sfGFP-P1-sgRNA
	BfP4E5_1E6_sf_R	GCGTTGTGCCGATTCTGGTGctgcaaatataagaacattatttgaaagttcaagtgaaacttta	-	Promoter refactoring for pMM553-pBfP1E6-sfGFP-P1-sgRNA / pMM553-PcfiA-sfGFP-P1-sgRNA
	BfP5E4_F	gcggccgctgatcttctagacaattgggctaccttttttttgttttgtttgcaatggttaatctattgttaaaatttaaagtttcacttgaactttcaaa	-	Promoter refactoring for pMM553-pBfP1E6-sfGFP-P1-sgRNA / pMM553-PcfiA-sfGFP-P1-sgRNA
	BfP5E4_sf_R	GCGTTGTGCCGATTCTGGTGctgcaaatagaagaacattatttgaaagttcaagtgaaac	-	Promoter refactoring for pMM553-pBfP1E6-sfGFP-P1-sgRNA / pMM553-PcfiA-sfGFP-P1-sgRNA
	BT1311_F	gcggccgctgatcttctagatgatctggaagaagcaatgaa	Bt VPI-5482 genomic DNA	Promoter refactoring for pMM553-pBfP1E6-sfGFP-P1-sgRNA / pMM553-PcfiA-sfGFP-P1-sgRNA
	BT1311_sf_R	GCGTTGTGCCGATTCTGGTGagtgcaaagttacgacaaat	Bt VPI-5482 genomic DNA	Promoter refactoring for pMM553-pBfP1E6-sfGFP-P1-sgRNA / pMM553-PcfiA-sfGFP-P1-sgRNA
