# Supplementary material for: Transcriptional regulatory networks of the human gut symbiont Bacteroides thetaiotaomicron are uncovered using machine learning
Source: Nucleic Acids Res. 2025 Nov 6;53(20):gkaf1166. doi: 10.1093/nar/gkaf1166 (PMC12596196; doi:10.1093/nar/gkaf1166)
Supplement: gkaf1166_Supplemental_Files [file gkaf1166_supplemental_files.zip › Table_S3_R1.xlsx]

## Sheet: Sheet1
Table S3. DESeq2-normalized RNA-Seq reads of B. thetaiotaomicron cultured in BHIS, CBA, MM-glc and MM-mucin
BT locus	BHIS	CBA	MM-glc	MM-mucin		BT0418 expression rank
BT4247	1904.67	7977.37	3482.55	429197		BHIS	CBA	MM-glc	MM-muc
BT4246	1440.14	4557.82	2816.28	274466		11th	38th	22th	25th
BT4244	1130.75	3657.78	3063.74	207066
BT4245	917.008	2711.86	1965.12	165461
BT2740	482910	214514	308195	106086
BT2734	247526	60103.3	230657	84429.6
BT4243	7552.8	7133.02	11279.6	83720.2
BT4298	355.808	18323.9	5516.22	78666.9
BT1536	29694.8	1732.94	1376.44	75083.5
BT2167	563.328	63843.2	2536.83	72922.8
BT0227	70599.7	11442.4	79658.5	68196
BT2844	108387	98676.8	93643.4	67456.8
BT0459	3717.61	18376.6	15659.1	67323
BT2733	204999	63024.9	197601	66778.5
BT1886	63260.9	428.563	65831.7	62446
BT2053	50930.2	57089.1	59060.9	62002.3
BT0623	54411.6	17295.3	62295.9	61795.6
BT2052	47542.5	52791.3	53646.9	61276.3
BT2729	324207	83665.1	261642	59777.9
BT2790	391517	491845	317425	57278.5
BT4297	134.93	12135.5	3771.01	57160.5
BT4295	119.654	13782.7	3675.96	56914
BT0784	87194.4	11147.1	80815.9	56582.8
BT3169	7147.68	7393.49	10743.1	56203.9
BT0418	162558	105145	80082.1	54645
BT4303	10588.7	52809.6	15807.8	53998
BT1747	77691.8	45963.6	64502.6	53749
BT2055	41162.8	57930.9	44456.3	53201.8
BT3562	19601.5	51713.7	21218.4	52124.3
BT2835	118927	37400.8	103708	52052.3
BT3560	16282	54486.4	19397.1	51665.5
BT0644	23484.2	27656.1	20151.2	50751.6
BT3840	44184.6	36150.1	40515.1	48919.4
BT0258	12298.8	81388.6	13113.2	46897.7
BT1847	42378.9	193736	35094	46779.9
BT2707	164165	43461.3	135372	46407
BT1185	39677.3	25601.4	41566.6	44111.2
BT4305	5587.53	47195	10658.5	43517.8
BT4417	52381	20865	43581.4	43439.2
BT3404	113165	43692.1	124562	43121.9
BT1530	11757.5	1512.55	1373.65	39687.1
BT1887	30476.1	3879.1	27722.4	37745.5
BT3852	14888.7	954818	32953.8	37300.5
BT3239	7462.94	12025.7	29395	36877.3
BT4299	1020.29	10089	4255.29	36432.3
BT4304	4150.55	34311.4	9458.17	36246.1
BT4041	26248.9	35303.7	27508.1	35825.8
BT0242	23401.4	118510	19463	35607.9
BT1535	12202.2	850.102	540.574	33859.9
BT2742	88643.8	86207.9	57719.1	33841.6
BT2737	228310	42956.5	166701	33367.8
BT2563	114138	35205.4	99126.6	32696.3
BT1534	11057	833.536	502.414	32574.6
BT1533	11135.7	888.447	537.934	32140.2
BT3240	1714.57	10894.2	34862.8	31947.8
BT1885	38986.9	116.017	45744.1	31581.4
BT2701	131422	44012.4	104510	31166.5
BT1100	8534.93	18448.9	4239.31	31142.5
BT1311	62469.2	90935.1	50952.7	31059.5
BT4241	4770.39	3946.52	13725.1	30930.4
BT2059	24928.3	45755.5	30755.1	29961.7
BT3403	54533.2	21557.4	62060.6	29359.5
BT4371	79200.3	23916.3	54748.5	29087.1
BT1973	17867.6	143189	4525.37	29054.3
BT0422	58895	32808.3	43799.8	27162.1
BT3358	105604	79001.4	84493.4	27010
BT4248	316.788	524.147	428.045	26800.7
BT1106	10772.6	40311.5	4091.43	26791
BT3981	21512.5	29484.3	25592.9	26739.5
BT4296	53.6918	6067.86	1680.45	26675.8
BT2054	19773	25879.2	21288.7	26658.4
BT3725	44218.8	16267.3	43501.6	26171.6
BT1689	27225	25016	25467.6	26076.7
BT1147	7237.34	15402.5	5416.2	25827.6
BT2451	6980.54	37071.7	563.555	25667.7
BT4345	184353	48620.6	191176	25619.4
BT2706	103657	23260.8	85350.3	25561.1
BT2493	21575.5	24921.4	18819.5	25413.1
BT3236	3879.82	5373.31	24646.3	25333.2
BT1686	26985.1	42738.8	24149.5	25325
BT0373	9416.71	29672.6	16123.9	25113.6
BT3844	28629.6	25655.6	22778	25091.3
BT2090	9094.01	17816.5	17966.8	25057.4
BT2830	6280.63	40474.5	7314.15	24986.2
BT2721	117640	33588.5	93257.5	24440.1
BT2724	103115	34220.3	79552.1	24341.7
BT3003	19619.4	9869.51	22608.3	24281.9
BT1101	7835.54	18233.1	3643.07	24144.4
BT3396	26416.7	25003.5	19084.8	24087.9
BT0370	14488.1	18932.6	17697.2	23937.8
BT0922	1168.2	1178.22	3178.25	23608.2
BT4306	54426.2	24413.6	51323.3	23472.8
BT0173	154883	36810.3	62704.7	23457.7
BT0899	50824	36065	36788.6	23345.7
BT4220	6076.08	4371.05	7093.55	23167.1
BT1548	19433.1	59129	13146.3	23153.1
BT3243	891.178	5626.71	25611	22998.2
BT1595	40775.2	16762.5	60158.2	22872.3
BT3054	70078.9	62634	42795.1	22830.3
BT0371	15688.6	18134.4	20466.8	22532.7
BT1532	7405.98	917.04	435.908	22445.4
BT1806	18657.7	22662.5	22251.2	22067
BT3873	61050.6	37798.2	42285.6	21998.3
BT4362	52893.4	22612.9	47005.5	21796.5
BT3332	324.153	1000.71	853.337	21765.1
BT3235	3092.95	4600	20177.9	21705.7
BT1733	87418.5	24039.9	44879.9	21658.9
BT4572	11727.3	161225	20152.4	21534.4
BT4263	317607	138264	109476	21523.1
BT2708	74932.7	22389.3	60929.4	21465.5
BT1040	2024.92	40978.4	293.081	21382.8
BT2712	79302.5	24476	64485.5	21349.5
BT0461	2668.08	5256.6	7844.81	21257.3
BT1691	209793	94236.1	64332.7	21129.6
BT3329	346.06	1276.49	931.119	21110
BT3727	21334.6	13897	35142.7	20975.4
BT3241	860.794	4388.86	20273.1	20915.5
BT4010	31328.7	16009.8	25543.5	20578.7
BT3958	48601.7	17671.6	2626.78	20548.9
BT2489	90702.5	30814.6	104941	20392.2
BT2739	145823	33844.1	101079	20282.7
BT3950	28879.4	25310.6	30004	20275.6
BT3561	6858.69	18615.2	7539.39	20181.1
BT1373	17778.5	120120	17633.2	20178.9
BT0771	17685.4	26144.9	13277.4	19924.1
BT2091	7272.82	15705.7	12314	19918.9
BT0458	8677.72	8760.22	16777.7	19918.3
BT2702	86033.2	28324.8	66509	19897
BT2387	70.4374	62.2591	33051.9	19893.9
BT2736	130885	24532.6	93507.4	19860.4
BT4047	13425.7	51259.3	13304.1	19633.9
BT1299	13285.6	16630.6	9817.04	19534.7
BT3182	13299.6	71787.5	15298.9	19164.9
BT3872	54301.7	40147	38566.6	19050.6
BT0174	117083	31919.8	52406.4	18961.7
BT1531	10336.6	1997.75	6908.44	18782.6
BT2417	12863.2	7065.39	15140.9	18731.6
BT3926	14626.7	17368.9	16884	18530.6
BT4050	4911.51	6351.93	5632.91	18349.1
BT3429	60955.9	21031.9	59113.5	18214.9
BT1273	628.161	1744.22	950.398	18206.7
BT1526	46379.8	27227.3	21084.4	18073.4
BT4320	29275.5	6294.23	16204.9	18056.4
BT3702	3339.7	11578.8	6468.73	17983.2
BT0867	91.5626	1377.3	688.047	17904.6
BT1296	19858.2	14271.9	13034.9	17749.1
BT3742	38877.1	39186.2	43288.7	17734.9
BT0900	52840.6	59572.5	21852	17599.2
BT1502	1739.95	2924.65	13614.7	17576.3
BT2710	61071.4	17733.2	47640.8	17533.2
BT3871	32093.2	11539.1	24666.2	17435.3
BT2716	79839.3	26928.9	72297.8	17321.3
BT3558	4691.11	8599.3	4856.32	17234.9
BT0655	6014.78	101754	11853.3	17218.7
BT0317	3261	44773.5	1787.18	17088.2
BT3397	13671.7	13602.3	11419.7	16791.8
BT2714	53386.8	16899.6	45011.8	16711.2
BT1032	5896.81	12707.1	2420.71	16666.5
BT2354	25512.4	15269.1	16134.9	16574.2
BT1070	15939.4	10141.7	14855.7	16501.3
BT3238	2780.92	3817.86	13009.3	16307.2
BT1196	1103.81	216116	1504	16222.4
BT3244	646.91	4170.18	18092.6	15900.8
BT4206	28402.4	13364.3	21568.4	15707.4
BT0785	12714	12711.2	7455.92	15572.1
BT3365	16437.2	6955.13	14694.2	15570.4
BT1292	16366.4	29978.9	5865.94	15407.4
BT4337	5339.51	6025.86	6122.44	15286.3
BT2517	14621.6	11906.8	9647.08	15252.3
BT1204	20024.7	13193.7	18705.5	15186.3
BT1636	3171.26	4891.11	5767.36	15154.6
BT1450	249.464	50360.5	766.488	15126.8
BT2727	95333	26338.1	76422.4	15114.3
BT2072	1986.17	96526.1	3730.47	15071.3
BT0426	12630.5	1734.9	9684.58	15060.1
BT1364	25815	24886.8	14502.1	15055.9
BT0164	10180.8	22917.8	7597.83	15043.2
BT0711	12769.5	40521.7	18545.4	14941.1
BT3806	10356.5	33448.5	11022.2	14921.7
BT2143	28182.9	11033.5	23530.9	14883.9
BT3362	13655.5	10138.2	11149.5	14848.5
BT2268	29841.5	9304.03	67220.3	14781.7
BT1500	35205.4	33816.2	32954.9	14691.7
BT2256	43587	42079.3	18787.3	14667.5
BT4663	15668.3	8644.87	15431.3	14647.6
BT2923	11279.8	6133.69	4629.83	14601.5
BT4240	1994.72	4636.2	5310.33	14589.1
BT0421	26599	7925.62	21651.9	14506.8
BT1293	74338.5	43805.7	53481.2	14476.5
BT3848	24018.8	16604.2	15183	14410.4
BT3328	288.19	833.596	654.679	14380.5
BT2703	58362.1	22637.7	49728.5	14336.7
BT2713	49396	16124.8	37922.3	14275.4
BT3845	53452.6	17201.6	26124.3	14264.7
BT0460	1464.83	3582.15	4540.57	14198.3
BT1687	14424.2	18395.7	12627.3	14160.3
BT0225	10238.5	1272.77	9221.74	14044
BT1222	7111.68	46200.4	9976.58	14019.7
BT2738	100060	20799.6	70365.9	14012.2
BT3998	15447.8	8006.1	11477	13709.5
BT0987	1662.71	869.527	7265.1	13629
BT2711	50159.3	15698.9	45895.6	13596.3
BT2500	3440.28	698.503	1316.67	13528.5
BT4368	27248.3	48814.2	18941.2	13473.9
BT2741	33779.6	58520.1	23801.9	13423.5
BT1843	21312.4	17773	17810.3	13394.6
BT4614	14810.1	100228	20838.5	13374.2
BT1447	4890.15	4907.67	4626.82	13368.5
BT1878	10440.7	12569.4	7786.13	13303
BT2418	4243.73	16455.2	6091.83	13286.6
BT1391	5377.24	90857.7	16386.6	13231.7
BT1751	34448.3	179.04	38190	13169.3
BT3242	542.876	3145.8	14648.7	13139
BT0260	6612.23	8635.42	7521.97	13106.6
BT1884	20164.8	114.439	29104	13073.2
BT3812	24942.7	19021.3	18101.8	13053
BT1298	11344.3	10376.8	7240.64	13030.3
BT3703	6417.18	8007.94	6952.66	13014.9
BT0837	26093.8	10060.6	21966.5	13001
BT4610	17856	10359.9	12070.7	12992.2
BT1329	6432.78	97007.5	7382.73	12970.7
BT2230	18845.5	62521.1	14724.3	12917.9
BT0372	7897.45	11502.3	13492.1	12889
BT1896	96728.3	60318.7	5743.63	12880.1
BT1221	7897.57	32534.7	10237.3	12859.6
BT2133	35011.2	6183.77	26335.6	12662.9
BT1183	2959.31	4232.52	5386.02	12633.9
BT4589	63509	13608	49109.2	12596.2
BT2084	9216.63	25291.7	7795.06	12572.9
BT0241	9072.4	63287.1	7356.79	12557
BT3237	2193.44	2833.7	12270.9	12554.2
BT4207	13793.7	7877.59	13613.5	12441
BT2715	54599.9	15427.7	41423.6	12425.9
BT4342	5462.48	2959.99	4390.18	12394.2
BT2122	24003.5	17723.2	23593.9	12349.9
BT2264	9671.81	8301.05	56798.4	12336.3
BT2452	2330.73	14830.4	218.398	12315.6
BT2565	5738.79	9478.03	12285.1	12296.3
BT1036	2111.11	24962.5	292.594	12280.1
BT4372	18002.2	12124.3	15231.5	12259.9
BT3788	5809.62	6982.44	1121.34	12245.5
BT2748	25956	8938.45	20499.5	12243.2
BT3925	15082.9	19126.1	15665.6	12226.2
BT4584	6271.32	11524.2	2380.78	12095.2
BT1042	4124.23	31946.2	380.59	12063
BT2700	47413.4	15546.4	34033.6	12051.8
BT2694	3095.18	9262.21	1996.49	12003.8
BT3983	27277.7	12791.1	1601.49	11962.1
BT1058	9669.81	5148.38	7165.25	11846.4
BT0455	6884.68	5160.21	9953.94	11833.7
BT3939	18004.5	7309.5	14028.7	11823.7
BT4367	17802.1	22195.7	16966.2	11748
BT0407	2640.45	104322	2748.74	11715.8
BT4327	7608.48	14077.5	7992.45	11715.4
BT3366	10349	12518.4	11071.9	11714.9
BT2577	10167.3	4375.64	8409.05	11700.6
BT1688	12871.2	13803.5	13288.3	11637.8
BT3402	16176.8	6616.74	19956.7	11613.4
BT2735	66725.5	17026.4	44663.1	11593.3
BT0580	10874.5	8233.26	8630.74	11516.6
BT3348	500.357	899.992	670.889	11513.9
BT2079	23813.4	8649.55	16681.1	11503.4
BT0866	27.5874	737.622	346.247	11501.7
BT2796	28730.5	8266.46	22809.9	11488.3
BT1356	68291.4	13056.6	35257.9	11468
BT0347	28341.4	31676.2	15563.2	11463.1
BT3834	59287.7	25049.4	41133.1	11462.5
BT3202	7818.77	3770.69	5542.82	11411.5
BT1105	5211.17	17279.8	1623.24	11354.1
BT1271	64720.3	9894.53	65321.3	11312.3
BT1449	125.794	29002.3	464.053	11310.4
BT2717	53733	16661.7	42903	11294.8
BT0865	24.5413	867.694	312.018	11231.5
BT2781	5163.59	6284.41	6938.05	11195.4
BT2165	11097.5	86836.9	9436.64	11144.6
BT4755	13307.2	8859.64	10869.4	11130.4
BT0082	1619.76	7039.04	1368.57	11117.2
BT3381	12976.1	5969.89	10813.8	11116.7
BT1091	4121.8	66442.8	9713.57	11115.8
BT0307	98412.2	27329.6	38568.8	11106.9
BT2797	22663.5	11797.8	17272.2	11100
BT0425	33699.2	8774.51	31549.8	11073.6
BT3077	10646.5	10457.9	7949.27	11002.5
BT3255	19884.7	5636.67	15580.7	11002.4
BT0316	7777.22	39639	5827.14	10992.6
BT0589	46076.8	11177.5	21669.2	10952.2
BT2924	9902.29	15364.1	2948.89	10935.2
BT3340	4304.92	12374.1	12947.9	10930.8
BT4007	11559.4	11536.7	12898.7	10928.9
BT1846	12720.9	25682.2	13976.7	10887.4
BT4374	12870.9	32527	10213.4	10852
BT3877	67823.5	18483.6	68155.8	10785.1
BT2070	1835.45	59152.7	3617.48	10751.1
BT3611	26948.5	14542.6	30530	10741.9
BT1838	4408.08	3217.22	3886.09	10571.3
BT0456	4922.57	3104.14	8343.03	10563
BT3386	32588.9	6448.86	24876.1	10497.4
BT4404	558.652	1398.88	1698.18	10414.2
BT3994	9001	3096.52	8934.14	10409
BT4535	13519.9	5844.55	10656.7	10379.8
BT3324	463.902	347.404	761.439	10376.8
BT3959	37710.9	8922.66	1104.3	10332.2
BT2762	1575.81	38627.3	2783.6	10330.9
BT3808	12113.2	13134.9	14335.5	10314
BT3551	5093.47	11924.5	3411.03	10269.8
BT3878	78529.4	22027.8	69250.1	10242.6
BT3303	44896.5	3810.05	63558.5	10234.3
BT4111	3650.22	2906.09	4764.02	10216.9
BT0981	7844.55	6709.31	6638.8	10199.9
BT0186	13145.4	40016.9	9415.02	10095.5
BT0169	10223.2	6769.03	10201.9	10090.4
BT3465	20597	6877.24	13969.8	10047.3
BT4205	23014.7	6822.93	16539.1	10032.4
BT3453	17034.7	4454.69	13572.7	10029.1
BT1658	1504.94	93198.5	4139.96	10008.8
BT3247	31350.8	11955.5	32487	9960.48
BT0872	27276.6	19756.5	14510.7	9955.14
BT4012	16622.7	8068.92	12741.1	9928.22
BT4597	3954.12	532014	8897.17	9908.54
BT4418	8493.31	6658.6	8160.44	9884.69
BT3841	55874.1	18079.1	36290.9	9881.91
BT2017	18490.9	5937.97	11861.9	9857.03
BT4307	18734.6	11289.2	15411.8	9856.31
BT1635	5358.89	5016.28	8645.81	9821.82
BT3868	738.332	1850.11	1684.64	9801.91
BT3293	6381.74	4115.83	8438.8	9800
BT3991	8249.14	2982.25	4542.09	9783.83
BT1039	1329.78	20289.2	199.433	9686.19
BT1059	10831.3	4988.68	7421.32	9665.98
BT3673	2023.56	8059.89	3036.55	9625.51
BT4242	1623.38	1158.02	3873.16	9617.22
BT2558	5007.2	7186.96	6102.75	9615.76
BT3990	5409.1	4382.87	4693.18	9583.92
BT1155	72035.8	22376.4	40255.6	9520.16
BT4312	19738	10435.4	13060.3	9503.26
BT4517	12415.5	7892.48	9543.85	9499.46
BT2058	10272	9862.06	9107.45	9431.78
BT2720	41740.8	12666	30559.8	9415.83
BT3349	407.327	654.012	659.211	9406.55
BT2836	11648.4	18484.4	18209.3	9382.05
BT4360	8485.29	9091.8	5530.05	9380.19
BT0749	7983.32	6030.66	7016.08	9378.57
BT2837	8727.55	15949.2	17753.1	9377.43
BT2827	31579.6	13764.7	32795.7	9371.8
BT2977	40576.8	23800	21209.9	9351.55
BT2841	27012.1	24491.1	21130.2	9351.32
BT0083	1430.33	9246.32	1088.86	9349.78
BT2726	62997.8	16601.5	50043	9305.06
BT2438	2546.55	683634	8596.2	9290.33
BT2124	14633.1	29191.8	12131.5	9275.52
BT1613	20166.7	7022.75	16786	9271.8
BT2730	47416.6	15695.7	34132.5	9265.43
BT3331	175.84	447.959	403.859	9257.6
BT3819	13409.6	6846.38	8902.51	9256.73
BT4039	162.861	2085.75	964.975	9254.9
BT3784	11488.1	2990.27	140.013	9241.42
BT2560	758.989	2618.6	1342.35	9238.6
BT1529	2940.52	1177.52	752.401	9203.76
BT2704	36536.3	14162.5	25543.5	9194.32
BT1789	13780.1	13063.9	8833.08	9185.69
BT1210	1987.64	38295.8	4435.34	9134.75
BT0815	11240.4	24172.5	11367.9	9124.68
BT3394	12813.1	7886.55	12307.7	9115.7
BT1672	67435.6	38312	31066.9	9100.17
BT3738	7796.41	6829.49	7892.11	9088.4
BT3519	2184.1	1840.23	5390.87	9082.13
BT1560	17385.6	9261.15	14439.1	9076.5
BT3334	4127.39	8000.43	5632.02	9071.78
BT1362	13242	6584.9	8175.33	9014.74
BT2722	43879.3	12701.1	34644.1	8996.46
BT4628	9729.47	6830.21	10777.7	8963.85
BT0328	15487	6582.15	14384.9	8962.31
BT3957	11524.7	3072.4	11912.6	8926.11
BT2829	21300.6	10392.4	15074.6	8923.92
BT0423	22072.2	8674.01	19427	8919.36
BT2166	9181.04	43665.6	13101.5	8904.79
BT4395	1691.34	3812.04	6382.15	8864.18
BT4612	9750.32	9602.29	9147.56	8811.09
BT4353	20187.2	8063.16	14244.2	8767.1
BT0216	15660.2	24615.4	7400.03	8758.42
BT1601	24992.7	8495.09	19631.2	8707.43
BT2263	7646.73	4213.13	43403.9	8701.03
BT3001	16152.9	2637.51	14809.2	8670.94
BT0525	11575.3	5754.6	5180.13	8654.45
BT2172	27842.3	3054.17	2232.99	8634.47
BT1359	14849	6088.58	9747.1	8629.78
BT2228	14471.6	44316.4	9213.21	8625.01
BT1496	9910.09	4080.14	8542.61	8588.71
BT4412	3201.32	4277.83	4136.22	8586.84
BT1931	11133.3	6778.16	10537.9	8561.65
BT1328	3870.32	39167.2	6859.49	8537.84
BT0806	64286.9	19691.3	36244.7	8507.71
BT3341	9504.28	8881.99	11818.9	8467.38
BT3138	6212.36	8434.12	8598.44	8466.41
BT0911	12294.6	6255.11	10000.6	8465.89
BT2374	4091.59	2946.77	5216.05	8454.94
BT2747	19119.8	5121.39	16509.6	8408
BT3773	8914.78	2942.05	1649.4	8405.35
BT0923	464.409	477.798	1277.8	8356.98
BT2553	6814.86	26854.1	3779.3	8272.77
BT4293	4452.63	7051.74	2838.63	8267.66
BT4137	6994.9	1513.41	9803.51	8265.64
BT3701	1001.25	6515.11	2550.78	8262.47
BT3813	18687.7	10339.6	12327.1	8242.01
BT3875	54355.3	18980	54779.5	8240.67
BT2246	2546.52	2297.7	4051.84	8225.95
BT3961	45983.9	7252.05	810.1	8202.09
BT4375	11080.4	9148.74	9203.37	8201.66
BT2629	3233.58	2526.29	114.019	8199.59
BT2089	14406.5	4272.93	11713.5	8198.78
BT0180	14451.5	6556.35	12733.8	8166.89
BT1325	18493	9942.02	12769.5	8160.04
BT0718	7469.86	16708.8	6502.54	8155.9
BT0913	10092.9	8714.3	7729.58	8149.95
BT2272	14712.4	78624.7	9005.16	8089.06
BT1153	13685.7	22410.5	15908.9	8083.98
BT2826	1512.71	2578.55	4574.63	8067.79
BT1054	4714.07	3545.04	3756.26	8065.4
BT1102	2369.9	8026.82	902.914	8057.45
BT2820	400.349	1553.3	323.523	8025.91
BT1805	5387.66	11869.4	7147.42	8018.44
BT0738	44544.4	15031	32929.9	8005.96
BT3787	2552.83	3100.22	340.107	7988.86
BT4324	5480.09	2130.34	7491.16	7962.78
BT1754	5452.46	4875.63	3204.36	7943.11
BT0483	1002.52	18727.8	3508.6	7927.57
BT2626	1918.61	9974.99	665.724	7900.02
BT3864	13579.5	7266.8	11829.9	7874.57
BT0457	3590.23	2042.97	5709.4	7869
BT1879	6602.5	10560.4	4319.62	7862.37
BT1300	3866.66	7623.62	3889.28	7805.7
BT1104	3251.03	33763.6	1099.56	7803.88
BT0577	7988.07	8026.78	7850.4	7803.5
BT2527	2132.34	13615.3	4006.11	7801.05
BT2071	1244.18	39388	2209.52	7789.54
BT2145	12364.2	24712.5	11266.1	7783.19
BT2150	3853.41	4218.57	4133.5	7770.45
BT3363	7711.73	2617.21	5969.66	7764.98
BT3367	6353.57	3885.09	7469.32	7757.99
BT2437	1871.74	689037	6408.63	7747.49
BT0626	27443.8	15176.2	16178	7716.21
BT1408	6424.3	3544.96	3695.15	7709.7
BT0883	21174.2	15108.2	17355.8	7699.59
BT4045	6690.25	9421.13	4038.04	7698.11
BT3622	7776.88	3539.62	7347.22	7696.13
BT3055	22642.2	18454.6	14102.6	7640.43
BT3849	16328.9	5868.17	9466.64	7635.82
BT4516	8418.16	5916.77	7854.62	7631.38
BT1974	11023.4	6590.49	6784.83	7597.29
BT3259	15693.4	93133.3	241.955	7592.64
BT0818	2559.2	278.876	7718.97	7585.99
BT2816	11516.2	14372.3	9776.36	7584.2
BT0573	13511.2	9538.69	13369.1	7537.78
BT2570	3765.8	1.03435e+06	10933.1	7530.1
BT3836	26798.8	15491.2	28981.2	7522.21
BT4101	10624.8	19070.5	6367.46	7513.27
BT4178	5173.4	2669.67	6814.3	7510.45
BT3260	9347.79	6886.81	8012.05	7507.09
BT0998	5977.13	7257.1	9590.21	7503.69
BT1334	1711.47	22009	1824.37	7499.25
BT3723	24276.1	33619.6	15516.6	7486.01
BT3550	12651.5	9969.46	10521.8	7485.02
BT0590	32691.8	11985.9	14333.8	7472.05
BT4204	13676.7	6114.8	10218.8	7462.07
BT4682	9083.55	2090.02	12055.2	7455.93
BT0921	11910.7	4302.37	8978.63	7441.6
BT1361	11097.9	4381.81	7316.03	7440.69
BT0833	11863.5	7637.23	24165.1	7427.5
BT3392	2597.43	45569.5	5324.79	7399.58
BT0929	26171.2	10865.8	17017.5	7395.06
BT4103	8912.13	6774.32	6628.89	7384.21
BT3254	18959.3	4819.09	15987.9	7383.38
BT3230	13553.7	9019.68	13002.1	7379.47
BT3929	36846.2	17400.2	18808.9	7375.01
BT1086	8333.4	5866.77	6279.53	7374.57
BT3350	487.535	558.801	815.349	7364.94
BT1194	11388.8	121606	9639.79	7335.79
BT0645	35278	12563.3	18221.4	7319.44
BT2257	24393.9	6736.24	18664.5	7310.58
BT3774	10884.9	1777.45	647.534	7296.47
BT4379	8546.3	4028.8	7129.68	7278.16
BT3359	22786.7	27668	16420.9	7272.17
BT2817	12775.7	10797.7	8767.92	7204.34
BT0177	10406.6	20622.7	10838.4	7177.66
BT2353	11743.2	4528.53	7856.6	7164.07
BT0898	8291.24	61352.1	9419.33	7149.31
BT4615	12600	349147	15872.7	7143.55
BT3700	832.626	5135.56	1823.28	7137.67
BT2933	15894.1	7426.85	11092.7	7134.81
BT0587	13751.9	7440.53	8967.7	7123.92
BT2269	13576.7	3031.31	29691.6	7113.63
BT3411	736.033	9597.82	1345.05	7099.93
BT4336	7812.77	49929.9	6185.36	7087.52
BT3974	6419.91	14768	5033.05	7084.85
BT2158	32720.7	24329.9	76083.9	7084.23
BT2787	68603.2	9583.71	40655.8	7054.92
BT1164	1588.83	1547.62	4477.17	7045.22
BT3364	7301.8	3078.24	5848.18	7036.79
BT0484	407.002	15678.9	2190.98	7030.6
BT0226	6709.59	927.926	7083.54	7013.27
BT2512	4486.73	1043.46	1894.95	7013.1
BT2510	7819.65	209144	5323.24	6993.27
BT4699	8287.13	40976.3	5909.63	6982.7
BT3960	32235.9	6449.54	800.489	6975.52
BT3995	28627.1	11315.3	31791.5	6971.34
BT0148	7170.16	14211.6	6157.5	6970.31
BT3579	13173.8	9278.1	7251.64	6969.21
BT0902	1338.72	13819.7	1723.63	6959.18
BT1624	1323.13	4497.65	2359.46	6942.69
BT1087	8129.53	9006.53	5866.97	6940.39
BT3739	701.89	1526.06	1639.73	6938.63
BT1228	18708	39718	12124	6934.1
BT0205	7894.44	5074.61	5638.76	6920.75
BT3811	22842.3	11997.5	11222.6	6916.73
BT1037	910.434	14024.4	122.913	6903.4
BT1333	6322.84	18237.3	7452.88	6890.99
BT4254	22359.1	11119.7	17817.1	6883.35
BT0224	4212.38	395.989	4268.33	6882.03
BT1294	24586.2	11809.4	25604.7	6869.26
BT1809	13898.7	6229.77	5888.06	6869.01
BT1579	4005.15	11811.1	4549.38	6834.2
BT0318	300.958	12150.3	272.452	6828.46
BT4388	31917.1	16201.2	14419.5	6827.34
BT1561	10453.1	5873.84	10700.1	6808.72
BT1085	11608.8	14552.9	12212.7	6795.96
BT0693	2983.94	1532.76	2230.84	6779.92
BT1625	1731.36	3650.25	2284.4	6777.54
BT2718	33040.4	11126.3	28253.9	6776.26
BT3147	27900.9	16215.8	13810.6	6766.83
BT2416	12701.7	8475.39	9213.9	6736.79
BT2160	14327.1	4558.27	18607	6728.65
BT1510	4724.45	8045.28	5078.08	6720.71
BT1871	3166	5041.63	4290.7	6716.04
BT1151	11475	10306.2	12747	6698.33
BT4721	2719.91	9799.08	7235.57	6675.99
BT3767	847.729	2580.1	2085.66	6667.83
BT4262	10701.1	15816.9	15000.2	6667.67
BT4701	8169.8	14834.6	5005.42	6663.43
BT2810	3429.49	3500.56	4118.95	6654.74
BT0073	7590.01	6070.94	3524.33	6652.85
BT3843	14225.2	10429	11190.3	6651.47
BT0700	6737.34	14456.3	4288.38	6646.89
BT3699	699.502	4969.41	1346	6634.33
BT3121	9756.59	6587.15	7167.63	6626.37
BT4555	6015.86	5979.09	3582.19	6623.07
BT2419	9234.27	6174.4	7943.84	6621.55
BT1528	2551.9	818.291	967.614	6620.39
BT4313	41634.6	17248.3	38381.8	6615.38
BT3368	4928.86	2731.99	6407	6608.42
BT4530	4364.59	5679.83	3064.43	6606.55
BT3708	5323.95	14366.5	5355	6588.83
BT3948	14114.2	3120.92	11846.1	6581.39
BT2085	5132.98	10702.1	4396.31	6559.6
BT4474	8739.45	9108.45	6267.22	6537.83
BT1371	5540.27	11395.9	3285.44	6529.93
BT2818	1097.71	1634.25	290.872	6520.68
BT3885	3385.54	1823.46	2675.46	6516.72
BT1537	3819.38	30555	6425.62	6508.12
BT1209	1138	32051.1	2366.49	6508.05
BT1099	2580.93	4547.33	1182.25	6485.84
BT1770	8417.19	4257.23	6649.3	6482.16
BT4745	1426.47	2542.32	3696.42	6470.12
BT2016	16093.2	6443.67	11860.4	6463.86
BT4718	1360.54	6084.49	1675.09	6440.98
BT1615	8455.74	23212.7	5302.18	6428.1
BT4057	4580.77	7185.1	3248.95	6425.69
BT1440	3783.53	131593	10335.4	6420.31
BT1152	10705.4	14863	12431.1	6416.43
BT0701	4977.01	10661.2	3321.97	6415.93
BT3012	934.775	1063.62	2057.02	6396.8
BT0743	14841.3	6056.68	9477.66	6395.15
BT2258	10308.4	7602.68	9442.6	6376.15
BT3406	12768.3	21848.7	13062.4	6359.63
BT3731	20469.7	18884.3	13180.3	6346.87
BT4126	12202.5	14933.3	10047.5	6345.54
BT3786	3555.94	1294.07	777.649	6314.18
BT2415	13741	6653.74	14788.4	6306.84
BT2541	11843.5	10170.3	9576.07	6295.86
BT4551	8264.31	4436.1	7575.11	6289.14
BT2213	3936.23	2463.53	3719.51	6230.19
BT3807	5946.58	9873.53	5715.91	6227.6
BT3172	1261.33	2331.54	2603.22	6222.31
BT3726	7765.11	3900.79	9743.37	6207.17
BT2997	16956.4	3437.48	15918	6196.08
BT0598	3236.17	904.025	14849.4	6191.51
BT3851	14409.1	5761.34	6076.5	6169.93
BT1659	1453.7	77722.4	3634.99	6161.06
BT2239	3742.92	4916.6	4284.36	6113.87
BT4162	7770.65	640.721	2835.39	6100.07
BT3193	8631.27	6237.7	6648.72	6096.38
BT2409	135611	166403	4893.88	6094.27
BT1495	8453.21	2381.25	7633.87	6093.19
BT1057	4459.72	2896.35	3690.68	6087.01
BT3821	5551.37	3313.8	4518.39	6083.68
BT3444	10521.3	14042.7	7961.01	6083.38
BT2373	2995.91	1234.98	3727.29	6060.51
BT1220	3827.81	14821.1	5117.96	6059.98
BT4630	6578.84	4070.95	6950.22	6048.66
BT3409	11498.6	13040.7	9198.27	6027.46
BT0122	7403.14	2148.86	11724.3	6019.98
BT0506	2918.06	2636.7	907.448	6014.82
BT3418	1975.97	1100.38	4055.89	6014.75
BT2260	5079.09	5617.7	45602.2	6004.28
BT4322	9649.59	8261.91	7388.53	5992.47
BT0574	18604.9	11971.3	12808.6	5965.86
BT0958	2310.29	5383.44	4104.86	5960.73
BT0374	6083.61	12723.2	4619.1	5958.99
BT0894	6623.47	6743.78	5671.81	5944.93
BT1052	5763.49	3422.47	2879.4	5940.13
BT2128	12650.1	3578.14	6977.75	5932.59
BT4334	10746.3	4494.85	6436	5932.19
BT2725	29002.2	8567.51	24967.3	5921.16
BT4363	7333.7	4510.33	7805.11	5894.21
BT3649	7932.91	6304.55	4383.46	5889.98
BT3624	10891.7	262.7	7013.85	5886.93
BT2731	27999.3	12217.1	19549.3	5871.75
BT3458	8042.05	4543.29	8098.87	5862.99
BT2249	6283.42	13902.3	3570.57	5862.93
BT1479	7846.63	4352.52	5535.04	5856.54
BT1088	5628.31	8626.91	3375.73	5856.28
BT3305	8006.4	5250.36	3930.39	5841.22
BT0873	18590.9	5311.01	9300.54	5825.7
BT1275	316.83	597.528	436.509	5811.59
BT4419	4965.92	4427.34	4862.06	5806
BT2252	2168.36	1453.78	4948.91	5772.96
BT0695	2815.1	1398.16	1370.07	5772.61
BT4311	4478.52	1221.85	4880.94	5766.11
BT4370	10765	4068.38	7276.86	5763.51
BT0662	2035.84	25.4908	3254.05	5758.22
BT2157	46368	25989.6	79795.2	5748.03
BT3559	1387.77	7701.33	2237.18	5706.88
BT4627	7608.01	4197.59	7313.99	5706.59
BT0138	2412.22	2137.9	3393.66	5705.1
BT4703	6555.8	8956.37	4533.39	5702.65
BT2001	16922.1	6567.28	12812.4	5699.47
BT3469	2503.31	3807.33	3951.39	5698.4
BT3648	7902.07	7613.25	4183.62	5695.4
BT0914	6308.87	6920.69	5605.51	5693.37
BT0807	8001.73	7725.75	6996.84	5678.85
BT4193	8290.59	9774	4950.05	5674.26
BT4713	1829.26	2573.22	3428.27	5662.19
BT3330	104.318	286.509	249.069	5646.85
BT4754	6658.4	6852.62	5753.38	5641.54
BT3768	2882.33	2025.09	3617.86	5636.64
BT1069	5602.39	3626.57	4800.66	5636.39
BT4129	9401.97	20115.1	4784.99	5626.82
BT0747	9457.82	7019.17	7551.16	5616.54
BT1038	786.196	11646.2	124.205	5609.6
BT2262	4505.34	2581.77	27591.5	5602.77
BT1484	4836.29	7399.89	3703.9	5597.27
BT3382	11788.4	5658.59	8516.16	5585.74
BT0721	12728.8	3811.9	7098.73	5584.8
BT1007	3573.14	31344	3475.98	5576.7
BT0557	13467.7	13781.3	13358.8	5568.48
BT3335	5412.75	5100.72	4364.2	5553.55
BT3789	3243.04	4262.69	731.198	5539.78
BT1119	6890.91	4306.28	5595.61	5536.9
BT0602	4282.63	2330.74	15076.6	5532.84
BT4038	87.4513	1266.3	524.706	5507.95
BT3847	7761.38	8415.64	6493.16	5506.53
BT4127	10947.6	12680.5	7378.16	5504.67
BT3697	7299.39	8003.19	5471.14	5483.63
BT3820	5486.4	2773.23	3993.03	5470.85
BT3755	8444.92	3842.39	6526.64	5466.67
BT3962	33080	2687.58	624.495	5464.79
BT3015	222.907	583.747	938.522	5457.86
BT2755	2675.94	152014	3050.58	5457.07
BT4104	8935.82	847.323	5946.61	5453.26
BT1654	682.471	1421.21	12883.4	5439.55
BT3949	9809.18	10235.6	10293.8	5431.38
BT0535	4921.38	54519.6	5751.15	5429.6
BT2723	24329.6	7281.63	21185.7	5429.09
BT4309	13489.8	8563.14	10015.7	5422.83
BT0147	3760.14	193027	5003.51	5415.94
BT4236	4535.23	2017.15	3784.82	5413.83
BT0408	1378.57	82530.4	1809.79	5392.88
BT0643	12194.1	2443.81	7957.68	5392.63
BT4436	8466.85	1904.75	7465.08	5388.98
BT3459	9319.09	4223.8	8401.36	5362.17
BT0748	17106.5	10845.1	11340.2	5359.04
BT4227	11.671	125.113	368.425	5351.93
BT0315	3516.49	28211	2872.37	5343.35
BT0788	135.201	27140	485.514	5341.12
BT1971	1082.34	44636.2	1791.49	5338.73
BT1274	472.521	713.926	488.986	5337.93
BT2628	1094.82	1044.17	456.335	5331.8
BT4292	5147.79	2097.38	3391.8	5326.26
BT3893	7186.34	6596.96	6285.4	5320.83
BT3209	12024.4	2989.76	15414.3	5309.33
BT4259	10211.2	12776.6	11008	5308.82
BT3033	11208	6829.3	11707	5305.61
BT3450	9320.53	3961.44	8333.14	5284.6
BT4040	259.936	1125.77	695.248	5279.56
BT3408	11956.7	13376.4	9397.73	5276.7
BT3835	16751.8	8750.8	16022.7	5270.04
BT1301	3092.61	5480.9	2729.32	5267.74
BT4554	3497.11	24321.4	2670.56	5246.16
BT0787	105.996	25026.5	543.958	5246.06
BT0320	1932.37	7912.26	3165.51	5230.17
BT1697	4108.86	8490.09	7812.06	5225.01
BT2753	3814.79	48443.4	5475.9	5204.98
BT2627	575.882	5128.22	265.853	5200.28
BT3892	10216.2	9055.51	7604.34	5193.72
BT4314	32536	12896.1	27219.5	5188.99
BT3253	11858.6	4783.63	8870.01	5177.7
BT3712	8778.73	2784.73	9691.39	5169.05
BT0518	10531.2	4274.07	5476.37	5165.89
BT0657	7284.05	5674.76	3938.54	5162.19
BT3120	4864.33	192.004	5461.51	5157.55
BT0599	2423.57	1354.21	9934.16	5157.13
BT3356	3824.22	2537.45	4239.29	5150.49
BT0433	4354.84	3788.57	2419.14	5150.23
BT2823	247.024	1216.36	249.442	5149.35
BT2519	3788.93	8804.53	2829.42	5146.52
BT1341	29397.9	9653.59	14379.3	5127.12
BT3536	2032.32	413.906	2728.35	5116.84
BT3294	4125.41	3565.48	5036.41	5116.02
BT4470	4064.02	1947.55	4663.37	5115.07
BT0237	16045.1	8855.44	7708.49	5096.46
BT0699	11764.2	3162.47	9986.84	5090.04
BT2273	5277.87	10936.5	6651.83	5088.88
BT1882	6092.25	5781.71	3279.36	5088.35
BT2389	4323.92	17951.7	4050.92	5080.2
BT2414	8669.07	10293.2	6068.58	5066.94
BT4538	10198.2	4023.6	6929.75	5048.19
BT2528	6300.65	11295.9	4729.53	5037.67
BT2355	8132.02	4579.49	6166.77	5030.82
BT3437	988.604	1161.97	2946.8	5025.79
BT0539	5430.88	7994.14	7802.34	5015.72
BT1098	3121.95	8407.96	1314.63	5001.36
BT2215	2868.46	3334.88	2642.21	4995.18
BT2522	4958.97	10171.8	2293.81	4981.55
BT4678	3108.96	6007.42	3065.44	4973.42
BT3866	32592.8	6439.92	32002.7	4962.79
BT3832	15227.2	7835.16	15359.3	4961.82
BT1574	10775.3	9008.85	21429.8	4943.09
BT3452	9834.99	3569.09	7035.63	4913.7
BT1610	9908.6	4990.77	4893.3	4903.13
BT0586	2267.57	9632.72	2815.99	4897.73
BT4249	132.148	864.356	108.281	4889.56
BT1729	17059.8	3862.9	11690	4881.96
BT2625	1917.77	7180.3	776.128	4878.92
BT1297	5573.43	4330.04	3991.25	4878.69
BT2125	3443.16	9994.03	4558.39	4878.11
BT0261	2887.45	4177.64	3723.13	4853.76
BT4552	1477.33	343.263	3882.83	4850.38
BT3445	8456.11	10622.8	6782	4834.78
BT2349	1470.42	3590.69	850.582	4817.65
BT1543	4096.32	169.834	11062.8	4806.54
BT1828	4347.66	5484.53	3362.19	4805.18
BT4410	447.428	500.9	558.907	4798.5
BT0827	7353.87	4865.96	5330.73	4798.35
BT3963	31592	2452.82	621.167	4788.54
BT1607	2998.9	4732.46	3265.3	4784.06
BT0351	2117.34	3687.09	2135.67	4783.7
BT4106	959.66	1627.54	1418.96	4766.38
BT3771	14437.5	17119.6	6935.95	4764.66
BT2250	4472.51	4203.75	3238.21	4754.96
BT1972	3480.35	3293.85	3954.72	4744.63
BT3876	30747.1	9826.23	31444.4	4743.68
BT4518	6761.75	3325.5	4524.53	4743.2
BT3612	15083.6	6783.19	16847.3	4703.43
BT1804	3076.58	12088.5	4208.78	4700.04
BT4319	7279.65	1493.25	4555.63	4699.7
BT1358	12048.7	5997.33	7006.99	4696.7
BT4557	3494.95	6123.95	3499.48	4688.89
BT1159	42155.8	16714.7	17444.4	4685.64
BT2821	222.327	991.89	203.479	4682.28
BT4681	1891.29	785.117	4255.78	4680.06
BT0614	3931.22	2320.15	15577.2	4664.75
BT0578	8521.53	7372.43	5691.44	4664.24
BT4456	5581.23	41016.3	3499.45	4664.06
BT2161	36283.8	8563.39	26151.7	4661.93
BT1033	2096.93	4017.99	617.895	4644.07
BT3924	8780.92	3474.38	5585.62	4642.52
BT3569	1753.7	301407	5485.49	4642.25
BT0809	11136.4	3981.02	9102.69	4641.36
BT1375	17241.4	8574.49	18648.1	4635.67
BT0835	14884.8	4095.15	12066.8	4634.12
BT3263	6528.96	18450.2	3754.08	4630.93
BT0250	4378.6	5159.42	2970.07	4623.4
BT2692	310.116	4919.83	330.065	4621.94
BT0236	17359.8	5875.03	8024.21	4621
BT0938	5978.48	9126.67	5293.89	4603.59
BT4591	16937	9460.75	10291.1	4596.41
BT2211	3899.32	1997.23	3119.95	4593.21
BT2153	9256.83	5042.95	9166.22	4590.72
BT3711	7517.31	2088.79	8446.44	4587.89
BT1046	82.6604	1050.93	144.776	4578.78
BT1337	6694.34	1879.07	3321.65	4574.53
BT3965	41783	2344.38	647.534	4574.48
BT0814	7787.81	2715.3	5460.87	4567.84
BT1363	7706.56	5396.98	4912.29	4560.01
BT2518	3599.25	6389.06	2575.1	4547.59
BT1540	1752.03	3284.49	1560.78	4544.48
BT4600	1570.87	4337.51	2084.08	4539.5
BT4049	8369.42	6621.29	4766.66	4531.2
BT1407	4957.01	3198.28	3662.22	4524.87
BT2971	591.866	3702.79	3788.66	4519.08
BT1642	4864.95	9799.39	6796.89	4517.84
BT3145	13291.9	12841.8	6833.49	4507.78
BT1692	39002.3	15611.6	27397.2	4504.68
BT3375	7686.81	4145.58	4688.56	4501.9
BT1175	3664.51	7129.02	2544.29	4493.54
BT2798	12718.7	7897.9	11624.8	4492.72
BT4519	6361.41	3101.23	4224.05	4487.22
BT1107	2944.48	17884.3	780.545	4486.09
BT4107	335.576	536.087	1169.92	4477.33
BT3430	35526.6	5528.85	30537.3	4473.21
BT4506	3525.94	1551.83	2958.93	4468.45
BT1326	12423.9	1714.69	8341.57	4468.12
BT1842	2688.03	3148.33	3272.56	4460.47
BT3116	12815.2	4516.11	10621.9	4458.28
BT4006	6793.67	3833.75	6008.76	4455.32
BT2274	5427.9	5131.46	6001.86	4452.69
BT1734	7269.17	6527.72	6700.43	4446.05
BT1448	53.8066	13634.5	219.517	4421.64
BT2819	285.148	910.679	188.932	4419.55
BT2690	263.601	4405.49	262.698	4419.05
BT2005	11532.8	3674.62	7385.23	4411.03
BT4099	13515.3	5147.41	9561.44	4393.24
BT0826	7839.01	2733.57	5454.22	4392.42
BT3467	2381.01	3719.86	3614.9	4390.31
BT1690	5917.1	1466.03	6557.74	4384.41
BT4211	13430.3	3441.68	10326.1	4377.78
BT0299	1874.65	575.848	4322.95	4377.77
BT3184	9117.89	6453.46	5878.97	4371.89
BT1684	2765.34	8321.91	2528.62	4367.96
BT4130	4051.44	1854.36	2632.83	4366.17
BT1669	12745	8361.93	11173.2	4365.17
BT0817	4188.02	11510.3	3152.52	4356.59
BT2261	3154.06	1866.54	21167	4342.51
BT0571	5818.23	3390.64	8634.71	4339.63
BT3256	7009.35	2875.65	6472.65	4337.11
BT1264	3733.92	456.663	6286.96	4335.68
BT3115	169.008	2358.1	258.882	4326.05
BT4373	6706.21	26232	6284	4319.47
BT4002	5993.91	9377.89	7059.47	4314.86
BT1312	3331.32	103133	3910.25	4307.12
BT4330	3869.86	3991.56	5552.05	4299.69
BT3150	848.685	1597.62	541.376	4297.13
BT3374	9054.74	2679.96	5239.52	4297.13
BT1277	195.16	360.911	362.026	4296.32
BT3219	13073.4	5036.5	13450.8	4291.13
BT3449	7504.94	2062.66	5872.6	4282.45
BT2686	22930.5	3895.22	11745	4281.31
BT2212	3395.43	2582.12	2431.16	4280.08
BT2146	1365.08	3567.79	2617.22	4277.52
BT2123	9971.99	7007.6	8972.01	4272.15
BT1542	1321.53	83184.3	3989.79	4271.65
BT3791	2286.39	3378.83	645.813	4262.42
BT3451	8103.06	2516.76	6047.18	4262.15
BT2434	4036.63	19551.2	3995.81	4260.76
BT2838	16548.4	4048.02	11500.7	4257.82
BT3148	11380.7	5845.84	9538.15	4245.55
BT4011	8057.81	4414.26	5945.61	4242.01
BT2057	5104.71	2800.57	4039.08	4235.86
BT1186	19815.6	10040.7	13539.8	4232.74
BT0591	7551.58	4724.25	4564.79	4222.34
BT3853	1730.5	3199.43	2408.32	4221.85
BT3351	6541.98	6960.18	7696.91	4217.6
BT4250	4731.07	3401.21	3283.49	4212.74
BT2822	186.647	924.13	192.978	4210.63
BT2662	4132.89	7856.54	3831.18	4209.49
BT2521	7115.35	13018.7	5285.97	4205.01
BT3563	3363.54	5215.89	3513.57	4192.1
BT4583	5078.85	13585.9	1673.88	4191.8
BT1696	3047.6	4959.27	6122.52	4190.8
BT4539	8157.38	2938.15	5949.06	4190.53
BT3342	7493.14	3781.7	6720.22	4189.87
BT2749	2425.1	10520	2964.7	4188.91
BT3457	6451.48	27835.4	3039.07	4187.79
BT0650	776.796	241.243	4998.83	4181.95
BT3289	6587.22	1840.73	5432.53	4174.68
BT4599	4670.64	2506.61	4018.82	4174.32
BT1417	1478.45	6891.49	543.499	4169.55
BT3637	5599.25	9446.43	3311.01	4168.33
BT3376	7036.53	4075.5	4569.38	4165.06
BT3816	12807.4	1959.42	8144.03	4163.78
BT1103	1466.74	6077.53	530.071	4163.23
BT0322	5522.87	4638.03	4110.95	4154.54
BT2030	8591.56	8833.26	4480.18	4154.36
BT0714	4932.11	6424.15	5851.4	4150.31
BT0157	1588.1	275929	3970.56	4140.76
BT3911	29842.9	85721.7	14443.3	4139.28
BT4331	10061.2	2851.34	6175.77	4138.8
BT1840	11292.1	7260.68	6105.34	4137.83
BT2751	4890.67	3294.81	3643.59	4128.97
BT3724	9252.48	14798.1	7546.3	4117.29
BT3319	6561.27	4967.23	5453.84	4108.77
BT3126	15706	6719.19	11778.7	4104.42
BT4359	572.485	1371.86	1406.39	4094.37
BT1769	3002.86	1522.48	2394.98	4094.08
BT2578	3649.75	2903.88	3604.2	4090.57
BT3214	9332.72	4721.47	9915.83	4089.52
BT4210	14738.9	3433.35	11550.8	4089.09
BT2552	1872.2	6042.94	405.236	4085.67
BT1998	49398.9	39768.4	8167.82	4083.81
BT3743	18619.7	14096.2	8937.65	4076.27
BT2259	3826.51	2962.25	34464.8	4071.8
BT4537	7630.98	3931.08	5361.74	4043.65
BT2204	1978.77	2198.2	2859.89	4041.2
BT4323	5655.43	9753.11	5215.71	4036.22
BT3146	12797.6	8149.14	5934.65	4019.91
BT1149	9338.14	3021.99	8489.19	4013.37
BT1881	4043.31	9072.22	2032.03	4010.95
BT0366	578.517	1300.23	1192.32	4005.53
BT1576	1611.79	106310	3869.71	4005.11
BT2757	1125.11	92742.3	2212.87	4003.93
BT4704	4430.04	3368.11	3251.73	3997.4
BT3009	1577.9	833.93	1781.47	3996.49
BT2782	4482.79	6165.25	7505.21	3985.32
BT0757	804.894	2607.71	1062.9	3984.72
BT4700	5113.61	12061	3145.97	3984.16
BT0239	5521.98	9010.8	4347.51	3983.55
BT1197	2290.47	96346.4	4230.85	3975
BT2388	236.622	15031.8	8911.46	3973.17
BT2171	13753.4	7304.85	905.154	3971.3
BT2002	9349.42	6093.09	6315.91	3956.31
BT2559	219.504	1309.94	486.805	3955.02
BT1668	3997.36	2263.45	6225.44	3952.92
BT2403	14612.6	2679.34	31025.9	3950.18
BT0355	1178.77	1714.21	1614.86	3946.82
BT3447	7209.05	1822.5	6367.89	3944.45
BT1554	314.463	5873.48	229.502	3940.02
BT2805	769.266	22290.1	3215.15	3938.44
BT0596	1281.98	1063.28	5151.61	3929.37
BT4135	29.6831	411.129	114.622	3924.04
BT1350	22552.4	7054.51	10366.1	3923.58
BT1160	43620.7	24939.3	14760.5	3919.71
BT2439	3973.41	2918.45	2077.31	3919.11
BT3072	9823.25	2670.67	6481.97	3914.99
BT4265	23357.2	9840.01	13599.7	3909.29
BT3854	7729.01	1894.29	791.909	3909.21
BT2243	3285.83	1219.73	4648.65	3908.92
BT0330	8298.44	7720.84	5815.9	3901.4
BT0773	4837.86	3733.87	3774.37	3892.61
BT4048	5902.33	3341.36	5115.75	3878.2
BT2034	5144.3	4185.92	2677.88	3876.17
BT2330	7778.62	2832.81	3270.46	3873.52
BT1272	493.046	1667.55	404.26	3869.65
BT3951	3017.18	2234.7	5447.22	3868.03
BT3897	1953.43	4774.18	2179.62	3866.98
BT0698	8969.44	2408.68	8250.62	3863.75
BT0259	1953.26	2006.27	2193.19	3863.75
BT4582	22814.6	3024.17	7939.43	3861.53
BT1768	3016.29	1757.93	2067.93	3855.88
BT3621	2928.01	1383.08	3254.34	3850.01
BT3792	1970.65	2940.37	594.684	3846.66
BT1549	7946.25	9265.03	3589.25	3846.16
BT1833	7118.48	10832.5	5155.63	3845.5
BT3999	6852.34	2629.83	5511.46	3836.98
BT1737	7757.5	5615.42	5495.47	3827.95
BT2850	3258.1	6683.96	2780.87	3820.1
BT3079	931.295	933.102	2593.35	3818.93
BT1242	30342.7	2776.21	19272.6	3817.88
BT3419	43337.8	9637.95	17296	3815.77
BT4407	121.313	919.82	983.366	3813.64
BT1144	1715.44	4270.32	1566.17	3813.34
BT4046	3056.93	6690.53	1950.78	3808.88
BT3285	5555.99	3347.58	3946.52	3806.72
BT1224	7421.26	4794.54	3957.42	3798.95
BT2087	1742.07	5313.26	1534.47	3796.11
BT2573	1514.61	467974	4624.69	3789.2
BT3555	2186.81	5452.74	2974.4	3786.61
BT4005	508.513	18355	1773.04	3783.93
BT2214	1961.4	1729.68	2018.98	3783.35
BT2039	6969.09	7058.01	2709.44	3779.2
BT1834	10928.7	2959.91	6528.88	3776.84
BT1480	3603.96	4629.31	2560.99	3768.98
BT0642	7481.6	1829.93	6826.56	3754.66
BT0719	3896.55	5999.57	3197.99	3744.41
BT0300	1519.92	479.108	3636.68	3736.6
BT0882	5205.9	3676.63	8537.82	3735.1
BT0162	2809.04	1895.26	2118.85	3731.96
BT4188	15394.1	7237.47	10219.1	3719.22
BT0296	2354.3	413.147	5389	3712.21
BT1783	2300.82	9959.7	4258.22	3708.23
BT4189	11696.9	4099.56	8285.27	3705.52
BT1190	1592.81	116.509	5683.09	3703.77
BT3393	2459.65	14386.8	2738.67	3701.75
BT0618	2579.4	1309.23	2145.76	3700.21
BT3779	524.401	173.154	157.429	3699.65
BT0601	2638.99	1416.31	9044.3	3697.5
BT3874	1748.69	4123.24	2252.15	3696.19
BT2240	1600.63	9553.71	3125.32	3695.4
BT0834	12942.5	1759.56	10376.6	3695.25
BT1238	5508.46	3188.64	4994.24	3693.74
BT1146	1700.06	3239.56	960.326	3691.53
BT3750	1555.04	445.994	1517.57	3673.49
BT3909	2280.15	461.52	1888.49	3671.93
BT1295	5104.27	4475.34	2896.53	3664.31
BT1156	30311.9	10095.2	14910.3	3660.62
BT3928	13598.1	2645.6	11714.3	3659.52
BT1060	2113.87	11059.1	3914.93	3654.51
BT3992	5642.77	1250.38	2141.61	3649.39
BT0150	7893.61	788.277	5756.11	3645.87
BT0198	10641.1	177.132	9519.35	3645.45
BT2728	23192.8	6052.94	15937.2	3639.93
BT4533	3479.24	2183.08	2557.31	3637.42
BT0245	2791.72	4292.7	2045.12	3635.61
BT2758	875.536	88226.1	1931.67	3634.37
BT4702	4840.52	9493.47	2936.58	3632.76
BT1145	1942.81	3817.85	1263.31	3632.69
BT3709	25184.2	14460.8	15155.9	3631.23
BT1377	8979.89	4891.18	10001.9	3623.11
BT2719	19036.2	6043.08	17319.3	3617.58
BT4335	3767.9	18021.1	3581.48	3613.98
BT4229	4166.21	2191.77	3124.72	3611.87
BT0742	4966.5	6926.55	2989.81	3606.98
BT2623	1582.75	6302.27	798.967	3604.24
BT0331	6926.92	6816.3	4560.31	3601.6
BT2709	13019	3505.99	9425	3601.03
BT4161	3445.2	666.153	1900.54	3600.81
BT0870	18562.6	6915.3	21645.5	3598.95
BT2824	188.197	813.882	163.339	3596.87
BT3117	11700.9	3439.2	9185.56	3589.07
BT4325	2519.53	1379.33	2702.06	3588.1
BT1853	4525.62	2320.87	4018.99	3586.34
BT4333	6053	3016.26	4065.79	3583.97
BT4405	103.617	583.149	739.375	3581.25
BT1357	10006.8	3770.72	5479.38	3577.54
BT3053	11717	17414.3	6786.01	3572.34
BT1492	1604.94	11552	527.404	3570.11
BT0154	7930.07	18732.9	8015.5	3569.15
BT3018	1663.5	6070.14	3396.96	3560.1
BT1831	1082.43	10185.3	1857.36	3558.91
BT2976	8527.98	5132.49	7797.04	3542.84
BT4199	1554.9	1856.77	3938.43	3542.19
BT1342	20391.6	4792.14	9171.49	3541.55
BT0904	14795.5	10013.1	7950.01	3526.3
BT1366	3120.26	15599.6	2876.22	3509
BT3032	5732.17	2133.66	7280.65	3507.73
BT3388	8649.89	4137.33	9833.64	3507.29
BT1165	785.756	547.245	1946.48	3504.36
BT4480	2767.29	2930.55	2464.75	3503.2
BT3733	13966	4749.44	7626.03	3500.85
BT0632	13599.7	5188.21	8678.92	3499.36
BT3518	2132.27	2112.06	2643.53	3495.42
BT2062	9201.67	6073.5	8012.08	3494.67
BT3074	6121.34	1389.39	5311.88	3493.1
BT3793	889.545	4085.8	609.117	3482.53
BT3470	1317.24	2418.17	2481.28	3480.63
BT0452	561.092	1228.12	2672.07	3476.86
BT3013	312.521	562.232	1019.55	3475.85
BT1435	1358.21	363870	2410.76	3472.64
BT0627	15296.3	9001.36	8618.75	3472.56
BT3714	7848.17	4611.21	6971.3	3470.38
BT0243	3740.39	3631.45	2436.64	3462.15
BT2840	12053.7	10366.3	9505.38	3460.67
BT0889	4177.47	3839.74	2425.85	3459.62
BT1862	10361.4	7370.65	7214.33	3459.34
BT3944	6480.14	2328.24	5023.42	3457.72
BT4235	1250.57	1132.72	11812.6	3456.95
BT1078	1736.92	6756.28	2180.68	3454.76
BT3462	8528.39	7240.59	4043.38	3448.71
BT4252	7047.89	1396.1	6544.75	3446.69
BT2571	1934.94	414264	5456.86	3444.07
BT2631	1733.85	1840.91	1121.46	3439.6
BT4253	11734	2227.55	8901.54	3437.17
BT2405	3872.01	3575.37	2219.04	3433.75
BT0329	6880.66	6582.77	4510.07	3431.58
BT2693	288.889	3190.71	292.623	3430.98
BT2159	17925.1	8193.63	20695.7	3425.78
BT3189	4287.51	1886.74	2564.32	3409.77
BT1494	921.977	23238.4	1410.84	3409.7
BT1308	4222.68	2226.78	3517.61	3404.08
BT4416	1842.56	1283.35	2458.5	3401.01
BT0915	19939.2	11975.1	19112.9	3396.52
BT1880	3064.59	4038.17	1797.54	3393.6
BT3895	8524.21	8519.55	4997.76	3369.01
BT3698	209	2461.47	584.873	3366.25
BT1205	8127.32	6276	5667.4	3361.99
BT1977	6403.41	4426.11	4051.44	3361.72
BT2049	7127.25	4080.1	5362.63	3360.48
BT3882	2509.56	3074.49	2094.44	3359.85
BT1700	2007.5	5035.18	1493.12	3357.06
BT1872	2184.75	1616	1868.41	3356.39
BT1432	2046.84	3514.61	1671.58	3349.32
BT3984	5571.2	4874.7	707.098	3344.04
BT0670	176.217	99.0253	690.571	3340.54
BT3646	4038.28	3041.93	3016.92	3338.75
BT4098	9833.44	2928.27	6673.51	3336.8
BT0303	1328.44	13380.1	2266.59	3330.83
BT3552	18985.1	5219.24	11176	3327.22
BT2093	4883.09	2265.69	2240.05	3326.28
BT1626	483.969	1186.63	1057.02	3315.03
BT1476	14784.9	3413.73	9597.01	3310.35
BT2036	4429.44	5727.28	4862	3308.26
BT3846	10216.7	1530.21	5235.85	3299.01
BT1592	15056.7	12042.6	5377.76	3294.69
BT3155	2335.04	261.068	10348	3294.21
BT1158	29904.5	10956.3	12525.5	3293.19
BT3713	6506.21	2336.94	6300.5	3290.73
BT3187	1621.93	1329.87	1294.55	3290.55
BT4231	3816.28	346.53	3027.02	3288.75
BT3322	425.135	464.128	2046.78	3283.9
BT1580	1633.31	9743.55	2061.5	3282.39
BT2404	2277.2	3524.71	251.91	3277.6
BT0439	751.164	1342.83	1862.44	3270.76
BT0523	2540.32	1998.92	3421.01	3264.91
BT2630	2194.61	1755.22	1096.73	3262.13
BT0869	2638.18	7368.17	1330.3	3259.5
BT3530	459.542	776.899	793.773	3251.98
BT4328	2043.76	3216.39	2628.27	3249.97
BT0901	1000.94	62550.1	920.359	3249.33
BT2551	1966.98	7554.62	566.769	3241.99
BT2927	3086.37	2609.49	2206.08	3239.5
BT1360	5585.26	2130.4	3697.99	3230.03
BT0909	8814.5	12914.3	5091.88	3222.91
BT3186	1731.57	2062.64	1539.78	3219.77
BT0892	6903.65	2770.28	4757.96	3216.61
BT4590	4324.16	2661.53	3006.27	3196.76
BT4069	4477.59	1512.03	5197.97	3195.63
BT3800	1002.57	937.351	1924.12	3195.43
BT3553	2507.01	560.05	2929.81	3195.28
BT1034	2067.81	866.918	363.145	3192.46
BT2154	1793.88	11804.1	1791.22	3189.85
BT4052	1380.71	3558.2	1742.85	3181.47
BT3005	1793.82	1008.12	1459.67	3178.24
BT0558	2819.18	3008.83	2241.28	3176.88
BT3973	13236	1554.92	15182.8	3173.22
BT2564	4497.77	4221.09	5943.66	3171.73
BT1154	6134.13	2895.79	4588.4	3171.61
BT1178	2458.28	1896.7	1855.27	3169.01
BT1355	22920.2	4055.79	11364.1	3168.73
BT0910	6886.75	19051	4615.6	3164.96
BT1661	2199.38	974.012	2069.91	3164.7
BT4738	74608.6	10892.1	29946	3161.01
BT1739	13176.8	5846.92	7193.97	3159.58
BT3035	6256.6	2533.32	6128.21	3153.26
BT0125	370.378	796.234	969.909	3150.48
BT2103	3228.56	4158.05	2382.67	3150.41
BT0252	12844.1	3814.1	6257.89	3138.07
BT4445	3652.03	6707.6	2043.11	3137.7
BT3407	6698.98	9869.17	5735	3136.97
BT0410	7854.84	13872.5	4655.19	3131.75
BT0415	15576.8	3008.99	7073.5	3125.27
BT1738	4231.41	503.015	5819.43	3124.11
BT1093	4860.18	64.3272	3721.49	3124.1
BT1416	1135.57	3686.11	519.112	3121.59
BT1439	1775.59	58135.5	4121.25	3116.59
BT4357	2062.15	148.265	1265.26	3111.03
BT0916	17039.6	9901.31	14011.2	3109.36
BT4036	4236.71	3109.18	3124.14	3106.99
BT2229	5837.4	20548.2	3685.77	3099.25
BT0253	3178.18	1289.26	2481.08	3095.91
BT2136	4251.81	3385.69	3288.08	3090.31
BT4376	5090.4	3264.97	4151.72	3086.96
BT2999	7036.4	2070.34	13123	3078.29
BT3164	6047.25	4107.4	3521.48	3074
BT0295	3869.66	1359.31	5667.74	3072.02
BT1663	4330.55	2651.41	3104.23	3070.25
BT3988	3364.11	5734.12	740.838	3062.7
BT2008	8392.73	3813.29	5549.5	3057.92
BT0629	1424.35	6365.45	2193.51	3051.46
BT4209	11718.7	3102.03	8560.37	3049.72
BT4382	2414.76	4529.12	2258.72	3047.09
BT3921	6186.77	2963.75	3573.62	3036.09
BT3769	1319.02	4748.08	2412.63	3030.34
BT4394	395.047	1564.96	2071.54	3029.98
BT4377	5626.9	844.548	4480.72	3026.65
BT3781	4437.12	1988.19	1363.44	3026.06
BT0751	3456.89	1626.62	2847.82	3024.89
BT4114	146.164	1013.28	640.561	3023.38
BT0312	788.946	98986.3	2770.23	3015.54
BT3980	3438.42	1792.21	4388.8	3013.84
BT3531	409.819	746.176	730.796	3007.25
BT1071	3335.78	3088.08	2636.73	3006.77
BT4131	3132.47	1906.19	2143.58	3006.51
BT3448	5066.07	1672.7	4283.24	3005.1
BT3977	2345.79	1768.93	3841.28	3000.04
BT1694	952.537	46656.3	2567.58	2995.16
BT1844	5134.09	3314.32	5316.67	2993.62
BT3234	1157.56	696.704	2732.25	2986.5
BT4001	3823.53	5320.75	4706.55	2983.48
BT1345	18880.9	5074.08	9454.93	2978.17
BT1935	2493.25	3924.25	4188.75	2970.73
BT2074	14957.9	4328.12	48386.8	2969.97
BT2622	1617.77	3773.14	707.384	2969.34
BT0683	1353.74	707.393	61.1124	2968.53
BT0775	2014.58	1512.99	1120.77	2958.6
BT1969	9814.36	7600.65	17543.4	2955.48
BT0267	913.024	1752.13	1908.57	2954.6
BT0319	106.184	4988.99	101.653	2952.19
BT0840	1000.62	579.758	1940.25	2945.58
BT0891	6684.37	3586.54	5877.1	2943.24
BT0754	921.796	2245.38	1763.17	2938.04
BT2705	14183	2594.79	12503.8	2933.77
BT1627	365.048	967.435	851.07	2932.88
BT0830	3799.24	1546.09	3268.89	2930.42
BT0249	2892.13	11529.5	2004.55	2930.25
BT3006	1754.44	903.266	1672.85	2930.09
BT4105	1360.7	1662.73	2690.84	2928.1
BT3527	485.688	1123.16	698.088	2926.03
BT3346	520.785	869.276	8015.09	2922.42
BT3520	562.719	714.092	1716.49	2917.59
BT3801	5866.47	9157.81	3867.59	2913.83
BT3188	3835.36	1993.55	2001.3	2913.8
BT4251	2266.74	1408.03	6295.76	2911.53
BT2163	26443.4	7504.46	23987	2909.99
BT0311	746.842	85216	2584.37	2907.55
BT1370	6983.3	2689.79	3930.37	2903.3
BT1750	9162.28	79.7971	11571.8	2902.91
BT4664	9217.81	3996.69	9550.93	2898.37
BT3783	5784.8	1547.05	1149.23	2886.76
BT3809	5928.86	4057.47	4867.8	2886.67
BT4221	1153.7	604.223	1443.89	2885.41
BT4043	6793.2	1407.38	6284.23	2884.44
BT0183	1494.5	2446.03	1229.65	2883.21
BT2548	3865.3	2616.16	3452.4	2882.91
BT3710	19930.2	8653.66	19214.6	2882.5
BT2539	713.928	16877.3	1591.25	2877.75
BT0424	9781.88	2562.65	6744.32	2873.1
BT3883	2166.33	1708.36	1744.86	2869.51
BT0350	871.699	1883.45	1257.43	2868.79
BT0895	5842.88	3340.12	4671.6	2863.3
BT4406	76.7307	605.861	710.856	2861.27
BT2842	7236.65	2762.32	6687.49	2857.94
BT2579	3119.37	2109.02	2852.61	2854.33
BT3252	6605.17	1507.67	5224.69	2853.69
BT3232	2491.49	4929.3	2085.46	2848.03
BT0720	3436.18	1664.07	3547.31	2845.67
BT2162	21846.8	5903.35	17716.6	2841.4
BT2775	4691.88	593.219	2708.66	2836.53
BT3693	12221.3	1697.97	5282.96	2833.52
BT2945	7714.64	3722.65	5117.07	2833.4
BT0428	7492.31	2800.05	9808.29	2812.58
BT4455	3060.31	22253.2	2675.26	2812.26
BT2754	926.491	4194.55	1200.42	2807.99
BT0486	2498.2	3629.33	2619.49	2804.84
BT2507	1157.63	630.309	1674.65	2803.78
BT3577	5245.48	1115.31	2833.15	2800.88
BT3058	2651.13	2001.37	2337.88	2800.28
BT0124	138.387	538.434	728.788	2796.53
BT3080	2322.91	19084.4	1299.37	2794.82
BT2407	3116.03	2541.64	1974.65	2794.01
BT0600	1803.02	900.693	7748.43	2793.46
BT0808	5650.99	2365.25	4097.14	2788.49
BT0152	2022.43	2184.48	1604.99	2787.12
BT3413	6421.86	3821.28	8139.38	2786.18
BT0746	8322.2	1464.79	4234.92	2783.43
BT2367	1148.58	737.728	1931.38	2782.97
BT3715	5230.06	8997.51	4537.3	2775.61
BT3179	2225.62	1493.76	1737.43	2775.6
BT3636	7830.28	6796.95	8451.74	2774.69
BT2078	12491.8	1684.52	23439.3	2769.25
BT2561	1100.8	1695.28	1825.4	2768.56
BT1352	19491.6	4485.24	8315.4	2765.9
BT1219	3178.14	5962.33	3087.99	2758.79
BT0430	8726.07	4153.45	11887.4	2757.95
BT3384	2265.43	1505.25	2095.39	2755.13
BT4081	145.921	1393.53	1211.23	2754.48
BT2554	2328.55	11640.5	1370.38	2744.32
BT0190	460.18	249.413	1682.78	2740.91
BT3993	1389.79	1095.2	1967.91	2739.16
BT3987	3060.03	5323.11	686.095	2737.7
BT0488	1083.94	1448.38	1281.9	2734.67
BT1376	7559.35	2836.09	9292.34	2729.33
BT0908	8591.21	9918.92	4678.81	2728.25
BT4625	3811.69	2338.56	3686.12	2723.79
BT1550	3808.75	4014.58	2457.99	2716.56
BT0450	444.589	677.922	2644.88	2715.49
BT0821	5449.86	1727.7	6079.34	2714.41
BT2695	2683.95	7823.25	1456.29	2708.79
BT4508	3237.18	4418.43	2149.81	2706.63
BT1118	2131.23	1856.4	1164.29	2706.55
BT2179	2938.68	4050.36	2128.38	2703.42
BT1191	1458.6	1524.15	1353.83	2697.93
BT3361	3924.76	2435.63	2286.81	2695.33
BT3118	9406.15	2606.25	6223	2690.51
BT3889	6664.38	4605.34	3454.55	2684.09
BT0735	611.61	92045.9	1775.68	2683.08
BT1660	630.684	38407	1427.57	2682.21
BT1335	4475.48	1047.71	3568.63	2677.56
BT4475	6883.35	4773.64	5648.46	2676.67
BT4403	412.852	1704.98	777.075	2673.75
BT0420	6191.32	6166.47	4228.38	2673.67
BT4310	16190.2	3794.43	24415.4	2673.31
BT2038	3265.31	5674.82	2356.13	2671.77
BT3327	3863.31	2205.29	2784.55	2670.15
BT4408	679.368	311.996	1227.93	2669.8
BT1581	4880.57	1259.04	4953.38	2664.64
BT1180	614.653	724.497	787.059	2661.19
BT3523	471.947	785.666	1226.9	2660.26
BT2035	9755.88	2295.88	7331.26	2659.6
BT4321	5322.98	4960.17	3244.7	2654.46
BT2678	2410.98	1967.97	2234.74	2649.52
BT3195	8006.15	3165.28	5223.28	2644.08
BT0750	2833.96	2355.63	2089.93	2642.14
BT2513	1373.43	2936.18	1386.08	2640.74
BT3321	1411.25	391.523	2020.36	2637.86
BT2450	3339.58	15958.1	147.99	2635.87
BT4471	2230.43	726.128	2564.89	2632.31
BT2523	3110.15	1042.54	2247.56	2629.3
BT4294	19.4538	484.67	308.89	2627.46
BT4346	3021.99	1405.52	3495.21	2627.31
BT0346	5860.13	6857.25	3399.43	2626.48
BT3705	1479.26	2326.46	1600.69	2620.84
BT3937	3594.6	2806.67	2622.61	2618.62
BT4341	1419.44	1065.03	1011.45	2615.97
BT1226	1611.76	11876.9	3014.62	2614.55
BT1115	2144.88	2849.42	1133.85	2613.88
BT4378	7852.29	4125.98	4871.23	2605.6
BT1619	254.976	275.451	1633.11	2604.34
BT3443	5436.51	4766.69	3454.92	2604.31
BT4208	9378.18	4144.6	7578.04	2601.6
BT3515	2179.09	2005.01	3676.19	2595.79
BT0625	5458.81	3222.56	3839.27	2595.46
BT1346	16938.7	3045.63	8272.22	2583.82
BT3938	6104.27	1038.02	3933.18	2582.18
BT2502	1930.95	4441.96	1742.36	2581.07
BT3581	902.584	1137.48	1183.09	2579.93
BT3978	1303.99	2476.52	1394.94	2575.57
BT3401	1159.65	2086.05	1274.75	2575.51
BT1898	8337.92	958.918	2302.51	2573.66
BT0829	6584.21	2885.03	5352.8	2571.57
BT0449	492.581	738.331	2582.65	2568.62
BT1344	16898.1	4102.99	8669.48	2567.59
BT2777	1157.43	1907.72	1178.44	2561.38
BT0756	388.47	1177.19	540.832	2560.21
BT0187	749.458	41242.5	2171.1	2558.02
BT1856	3661.08	4098.32	3167.81	2557.37
BT1365	7820.36	2480.97	3448.84	2551.44
BT4326	1895.64	2032.79	1802.87	2550.25
BT2244	495.012	971.282	1181.68	2548.57
BT3529	492.587	889.657	640.935	2547.34
BT4332	4668.63	2948.25	3086.9	2544.8
BT2130	2825.48	1330.91	9666.07	2544.71
BT3528	446.315	671.771	519.427	2543.99
BT4350	4528.81	3633.13	3204.31	2543.92
BT4510	2939.81	156.435	2314.62	2534.3
BT1527	1641.69	123.481	954.244	2534
BT3387	10697.7	2960.76	7984.36	2532.04
BT0770	3044.08	4644.02	2440.57	2531.35
BT4042	8537.34	1639.09	8745.98	2531.32
BT2505	3139.93	3776.29	2053.18	2527.29
BT0696	3535.69	1406.17	3888.05	2526.17
BT2632	1100.67	1498.38	932.525	2525.63
BT4671	344.906	143.582	679.468	2517.95
BT1351	15485.6	4483.14	6904.42	2515.86
BT0217	1806.77	7753.54	1764.4	2514.22
BT0907	10541	9834.05	5430.92	2513.64
BT1656	188.002	889.048	3470.44	2510.53
BT0669	420.102	240.098	883.407	2508.99
BT2433	3405.62	1925.53	2756.63	2508.02
BT0764	576.938	595.345	954.504	2507.58
BT4369	5116.39	3329.1	3655.42	2502.8
BT3052	2505.75	839.367	2999.28	2500.19
BT0576	3749.73	2638.24	2903.93	2499.53
BT1109	1365.84	6127.73	727.726	2498.96
BT0717	2851.37	6180.08	2592.75	2498.75
BT2461	422.003	1215.32	515.382	2494.25
BT4634	788.263	386.673	1780.35	2492.25
BT4000	3652.75	2803.41	3804.81	2491.33
BT3370	4617.15	2666.05	3288.19	2488.65
BT3287	4622.1	1446.15	3492.19	2488.33
BT0356	1196.67	1516.21	1336.9	2487.75
BT4217	13223	13541.5	4100.36	2486.13
BT3922	5007.12	9487.75	2542.02	2485.06
BT1414	818.68	4102.76	422.193	2482.63
BT0206	1063.74	135.411	1001.99	2480.74
BT1182	449.715	744.808	874.454	2480.54
BT2834	6663.87	5212.2	5545.31	2479.92
BT2752	8684.55	2946.39	4580.68	2475.45
BT3884	1949.45	1065.74	1722.02	2471.98
BT0761	2955.81	1866.1	2858.34	2470.96
BT1497	2681.04	4209.93	2908.61	2470.03
BT2391	3462.29	3187.01	2451.27	2467.24
BT2786	22318.3	7884.51	20109.7	2465.73
BT4598	2228.38	1498.05	1984.58	2465.31
BT4531	2044.28	1865.38	1519.92	2465.18
BT2756	1194.52	27768.1	2651.08	2464.97
BT0897	10726	154963	6726.08	2464.54
BT0831	13990.2	4591	7745.08	2463.61
BT2216	1565.88	2155.61	2067.9	2462.88
BT2007	5251.95	3155.46	3482.9	2459.26
BT4714	584.778	811.312	1480.13	2452.58
BT0500	9609.67	2729.66	10774.1	2452.54
BT4201	897.561	1167.05	2103.01	2449.96
BT2975	1463.68	2833.11	922.855	2444.83
BT4191	2400.13	5689.77	2386.28	2443.83
BT3945	4456.8	6518.82	3753.26	2442.3
BT0766	4261.16	9792.49	1972.58	2438.26
BT3438	1969.42	726.707	1684.58	2438.14
BT2540	3117.38	2795.34	4551.76	2437.34
BT4509	2627.05	3142.94	1518.95	2432.28
BT1970	17322.9	5333.6	56233.8	2431.8
BT3432	2279.29	4341.58	1517.74	2427.84
BT2654	11242.2	7870.44	16900.6	2427.09
BT3212	6623.9	2194.83	8591.91	2426.91
BT2934	5170.51	1389.13	3794.25	2422.45
BT1354	18670.8	2173.82	10178.3	2421.83
BT4053	1052.97	2459.93	1050.13	2420.75
BT3357	10509.7	5410.04	6862.29	2419.75
BT3464	5510.36	2368.58	2951.85	2418.73
BT1634	3687.39	2050.22	2500.68	2414.92
BT1868	869.552	86.8221	849.32	2412.07
BT1829	18834.1	209248	16873.1	2406.41
BT4507	1832.28	1232.19	1998.67	2402.37
BT4756	3156.33	1362.4	2747.91	2390.75
BT0871	2492.75	11036.4	2001.74	2387.86
BT1090	3450.35	1103.97	2204.44	2383.74
BT3946	4921.12	6671.45	3894.33	2382.81
BT2998	7291.85	1573.15	9941.89	2379.53
BT1707	1855.01	3721.46	1527.47	2376.82
BT4287	828.785	992.847	1526.18	2375.4
BT4411	183.132	830.105	219.058	2374.24
BT1343	16637	2503.9	8970.51	2372.8
BT1077	3744.61	2946.45	5692.53	2370.01
BT2251	1029.13	610.814	2131.48	2367.52
BT1628	368.774	1149.03	727.468	2364.02
BT1940	1553.16	2259.19	709.478	2361.92
BT1918	862.685	2492.53	1220.07	2361.04
BT3385	6674.02	347.838	5461.39	2357.55
BT4182	902.508	1268.8	1174.59	2349.1
BT1425	1376.94	1907.01	1019.17	2347.16
BT0451	371.922	638.706	1829.12	2344.77
BT0240	4791.07	1842.6	4696.71	2344.36
BT3814	6313.46	2055.11	4376.34	2339.31
BT3645	1998.16	1623.87	2555.94	2338.99
BT0980	1690.15	1107.57	1611.13	2336.88
BT3057	426.156	1086.5	1479.21	2335.67
BT2056	3109.51	1485.64	2102.38	2335.48
BT3288	4023.31	1482.65	3097	2334.2
BT2202	347.333	1124.02	1598.48	2333.37
BT1207	4287.51	3756.62	3720.75	2329.89
BT3578	4362.11	1469.9	2208.31	2326.19
BT3833	9338.8	5441.18	7005.04	2325.76
BT2352	1439.65	3206.39	774.091	2325.53
BT1227	1237.77	6833.37	2814.65	2324.53
BT4503	3435.32	2767.44	2514.53	2317.73
BT0442	722.397	718.882	1555.41	2316.15
BT0510	1001.51	764.368	1359.34	2311.46
BT4278	1451.51	3235.81	746.605	2296.38
BT1651	480.141	1246.02	7529.55	2292.57
BT4679	1752.74	4085.03	2213.94	2291.11
BT2253	955.191	616.701	1935.54	2290.39
BT2086	669.729	57941.6	2429.3	2277.28
BT4102	3158.95	4966.18	2377.54	2275.93
BT0704	4785.46	2693.62	2038.52	2273.09
BT4520	3733	2065.93	2550.6	2271.97
BT2406	2353.75	2623.51	1554.9	2270.9
BT2042	2156.66	1653.8	1781.73	2269.1
BT0368	482.428	769.539	391.062	2269.04
BT3233	1295.52	1634.3	1467.04	2268.47
BT2390	1032.39	104.852	4902.28	2268.24
BT0705	3040.7	955.991	1850.42	2267.98
BT1936	2085.35	3439	2866.89	2266.52
BT3210	5083.17	924.554	6839.7	2264.6
BT2498	2562.02	1282.42	2405.88	2262.5
BT0685	2873.14	16995.9	3207.06	2255.38
BT3644	6109.72	3201.54	3328.48	2255.3
BT1727	7123.43	1282.69	5399.59	2255.15
BT1685	2756.3	6298.85	2446.02	2250.48
BT3782	4351.91	1588.16	1034.52	2247.66
BT3049	879.577	1166.34	994.67	2247.62
BT1184	275.144	619.966	721.185	2245.77
BT1481	1174.56	8062.79	1168.05	2245.54
BT3745	6344.4	4512.99	7852.1	2242.4
BT1453	527.964	30163.5	1257.17	2239.17
BT3803	5895.47	8991.4	4199.72	2237.95
BT3353	5141.39	1437.66	3604.17	2236.14
BT0238	3271.2	3387.86	2621.79	2235.31
BT3567	932.787	147651	2781.57	2232
BT0251	2031.07	4152.41	1599.08	2230.73
BT0106	2819.57	7638.47	1912.79	2226.74
BT3410	3138.99	4463.27	2766.22	2222.88
BT3932	11138.3	3624.55	6333.89	2222.2
BT0537	486.214	358.783	1623.01	2220.95
BT2189	1595.48	671.381	1444.49	2220.21
BT0673	575.486	6173.72	363.174	2219.12
BT3004	1053.81	805.056	1034.49	2217.85
BT0765	430.047	431.176	498.626	2217.74
BT3749	1050.53	213.734	985.662	2212.27
BT0793	818.138	2071.25	774.119	2210.71
BT2526	6725.8	11640	5041.72	2209.05
BT3805	6006.02	1827.65	4175.67	2205.89
BT3286	3630.79	2022.18	2572.89	2204.99
BT1782	1236.71	2454.87	1966.47	2204.32
BT3231	1197.41	994.831	1997.78	2202.3
BT0201	3003.97	1426.93	10012.4	2200.5
BT3910	1363.8	235.309	1162.03	2199.86
BT0555	3376.63	11145.8	5466.65	2198.16
BT3716	3952.41	6889.7	2788.42	2193.14
BT2126	3637.54	2408.84	2657.94	2190.88
BT3389	5405.41	2208.92	4773.12	2189.53
BT0979	2018.53	1343.64	1946.16	2188.93
BT0612	1704.45	1720.89	6323.34	2186.47
BT1813	1335.47	3616.09	1568.95	2185.64
BT0986	302.981	68.4675	1811.31	2185.37
BT2006	5553.11	3253.56	3714.09	2184.39
BT0604	1391.58	532.106	6307.81	2181.1
BT0906	8592.24	6828.84	4150.08	2178.59
BT3842	5066.07	5022.82	4317.52	2178.29
BT1539	1077.55	2611.79	1015.39	2177.71
BT1897	9797.84	2317.46	1744.49	2177.21
BT0881	824.409	449.693	1014.73	2176.49
BT0572	2209.83	2012.77	3506.02	2176.3
BT3170	420.883	176.315	492.171	2172.58
BT0634	1449.18	4904.94	1295.61	2171.04
BT3390	5601.05	2285.62	2682.64	2171.01
BT1749	7763.06	101.749	13265.3	2169.61
BT4593	6126.99	3855.26	3281.19	2162.24
BT3839	4198.34	2919.32	2844.34	2161.75
BT2699	1904.97	4785.92	2661.12	2159.2
BT0876	3020.24	5026.43	2552.18	2157.53
BT4329	1362.95	3635	1958.93	2156.51
BT1746	3340.37	1311.3	3119	2154.79
BT2620	1683.98	4203.66	753.434	2149.96
BT2095	15945.5	2535.78	2737.56	2148.3
BT0652	879.552	148.919	3219.74	2146.72
BT2743	3265.21	3828.05	2286.76	2146.56
BT2691	117.721	2382.44	159.639	2146.41
BT3790	1236.48	1693.82	312.161	2143.62
BT0776	1221.76	1914.38	770.504	2142.87
BT0649	472.38	71.1919	2966.19	2142.5
BT1493	651.825	11611.4	989.191	2142.47
BT3205	1372.01	1304.58	1101.46	2138.83
BT1347	12907.6	2414.85	6265.32	2138.35
BT1477	1604.52	12109.3	1874.78	2138.16
BT0630	1133.61	4752.2	1390.04	2135.77
BT2524	1877.19	657.663	1696.03	2135.47
BT1369	5713.79	1511.57	3309.11	2134.02
BT2497	2656.1	1561.24	2980.43	2132.78
BT4585	3463.49	2909.84	3198.59	2131.72
BT2508	892.763	328.446	1345.85	2121.86
BT0200	2564.02	1333.07	8097.02	2120.31
BT3455	4057.88	1629.56	3452.94	2119.87
BT1807	3662.81	1492.78	1727.62	2118.11
BT1192	1524.95	1989.18	1269.9	2118.1
BT1229	6011.79	1105.18	4537.76	2115.57
BT3986	2549.69	3910.14	515.64	2114.75
BT4134	12.8097	91.5625	43.0369	2114.15
BT4536	3883.58	1581.21	2705.01	2110.95
BT0178	3904.75	2252.82	3389.22	2104.05
BT1353	16459.9	2466.01	7820.19	2101.31
BT1490	10498.9	5491.77	807.487	2099.15
BT3638	4305.42	4827.47	2916.81	2094.3
BT3306	3079.44	2966.45	1652.05	2093.06
BT4361	1925.41	5320.11	1429.43	2093
BT3817	7562.2	834.245	4651.2	2092.81
BT2860	3936.59	1215.74	5584.48	2092.77
BT0820	2485.87	2914.44	2074.33	2092.03
BT0197	2606.52	1217.15	1694.42	2089.81
BT2047	5261.19	6465.28	2776.26	2088.19
BT1225	5429.45	2081.6	2997.18	2087.45
BT0409	2879.27	12259.6	1971.58	2081.38
BT4432	4034.93	53.0527	4157.17	2080.17
BT3964	19680.3	1359.72	331.213	2079.78
BT0255	601.368	2632.14	916.343	2077.05
BT4431	4960.24	34.2062	5901.89	2076.88
BT2152	5145.74	3108.59	3754.57	2074.78
BT3446	4135.97	2447.91	3500.63	2072.63
BT1043	1105.26	6489.79	151.662	2068.26
BT0619	1543.8	723.956	1074.63	2068.06
BT4318	3946.38	1168.9	2752.22	2067.05
BT3338	26069	4827.56	8013.82	2063.17
BT2080	3257.7	6500.17	1056.1	2062.83
BT0305	3695.44	10303.1	1781.64	2061.61
BT1114	1604.95	1865.31	894.795	2060.18
BT3863	817.564	888.118	860.882	2059.04
BT2069	4271.89	1313.39	4086.73	2057.32
BT3604	793.172	1383.41	1332.17	2051.51
BT4673	1418.95	989.856	1627.69	2047.41
BT1575	910.46	17282.2	2606.95	2041.19
BT3152	3339.1	7097.53	2457.44	2035.15
BT0654	495.413	5316.88	1634.43	2032.09
BT1934	1825.42	2720.11	3264.35	2032.09
BT0603	1627.63	874.326	6672.39	2031.16
BT2199	354.969	935.24	1438.67	2031.15
BT2946	5685.15	5054.47	3358.26	2029.72
BT1148	5401.91	3806.75	4677.69	2028.77
BT1814	1356.33	3910.21	2077.57	2028.5
BT1555	750.932	8720.15	1725.98	2025.8
BT1558	2618.94	5731.92	2247.59	2024.43
BT3257	2440.05	454.107	2416.44	2022.44
BT4216	9591.04	6904.41	3275.71	2022.24
BT3073	9577.35	963.07	7623.72	2021.49
BT3075	3590.03	1347.84	2452.19	2018.64
BT3704	3540.8	2483.14	2346.84	2013.79
BT4493	508.456	32177	1021.55	2002.34
BT3890	4884.8	2620.59	2635.7	1999.57
BT0074	3148.81	2916.41	1487.04	1998.82
BT4697	2839.83	2669.43	3607.24	1998.77
BT2412	8337.4	2612.57	5070.64	1998.27
BT4004	8768.47	3267.51	3660.2	1998.02
BT2958	2021.82	2379.59	1800.24	1997.1
BT2173	9541.4	694.316	695.822	1996.53
BT3912	6437.63	4465.84	5792.52	1996.4
BT3623	2692.69	696.819	2466.56	1996.06
BT4487	1192.37	4293.69	1002.13	1995.18
BT2174	593.779	709.839	674.475	1992.95
BT4733	1752.89	5092.1	1561.35	1992.49
BT1317	3205.98	7545.95	1823.48	1991.87
BT4190	5919.1	789.152	4746.51	1991.5
BT1157	15955.9	5411.27	6234.29	1991.49
BT1348	11865.9	2812.26	5453.99	1987.58
BT1799	21579	6831.67	18816.4	1986.73
BT2142	5130.09	4609.39	4847.09	1986.1
BT1239	3641.59	3126.87	2467.42	1984.94
BT0886	901.066	68687.2	2520.22	1984.54
BT3000	4446.54	758.477	3115.53	1982.04
BT1667	1545.67	116207	3288.83	1981.1
BT2155	16045.9	5348.36	4067.19	1980.22
BT4344	1279.8	1263.69	1058.05	1979.75
BT4651	1219.9	12764.6	1318.8	1978.25
BT4757	2532.33	834.776	2017.17	1976.18
BT3372	4646.03	1021.39	2790.26	1975.14
BT3521	364.557	512.121	1131.47	1974.99
BT0440	589.18	642.191	1345.48	1974
BT4202	198.582	479.486	752.945	1970.78
BT2806	303.976	11720.4	2105.14	1964.63
BT4212	2859.41	8135.31	1804.02	1955.7
BT0182	2314.5	614.191	10058.1	1954.69
BT0816	800.311	5891.51	1485.58	1954.27
BT3083	3422.39	3011.96	1852.57	1951.73
BT4385	4378.94	792.249	3979.68	1941.85
BT3736	95.3296	94920.6	362.428	1940.72
BT0672	109.048	72.8793	398.695	1940.1
BT1331	3414.81	33903.3	2153.46	1939.53
BT0412	6674.17	2009.81	3326.93	1935.76
BT1744	2725.81	1718.39	2758.13	1933.42
BT1757	20248.4	5223.64	323.437	1933.27
BT2141	2827.1	2289.38	5161	1928.41
BT0822	2922.65	1426.97	2728	1926.3
BT1469	276.324	445.72	861.285	1923.58
BT4264	1653.66	21125.8	1816.85	1913.98
BT1653	316.923	572.52	5473.1	1913.95
BT4255	2931.72	3931.62	2029.77	1911.78
BT0712	1778.14	3205.12	2505.87	1910.26
BT0903	8082.42	4131.15	3861.47	1908.49
BT3522	341.167	605.044	985.978	1904.23
BT4586	1859.33	2647.86	1539.26	1902.48
BT4008	1199.96	3403.25	1753.33	1896.22
BT3941	1052.61	699.158	968.963	1895.72
BT2060	2046.88	3016.6	2327.61	1894.89
BT2041	1998.29	2509.73	1659.97	1894.31
BT2499	821.101	32137.1	1534.84	1892.73
BT2496	2229.59	749.278	2598.66	1890.45
BT3226	15267.2	6332.6	9591.36	1887.78
BT3717	3336.48	19437	6566.26	1886.78
BT1652	378.282	541.635	6575.82	1884.5
BT1368	5827.08	7162.16	3310.23	1884.17
BT2669	2106.07	4621.01	2467.45	1882.35
BT4003	7660.07	4372.68	3520.31	1882.02
BT0823	1490.72	2369.85	1251.23	1880.66
BT1989	1527.15	307.255	1331.34	1880.17
BT2043	3113.8	1171.15	5106.81	1879.9
BT4482	2478.15	1467.19	1726.33	1879.03
BT0647	1677.53	5071.74	2058.34	1878.66
BT0411	5772.46	5156.91	3618.47	1877.5
BT3156	766.137	938.386	4554.7	1874.64
BT0434	1095.83	413.534	1686.65	1870.49
BT0702	2013.45	1365.27	1423.15	1870.26
BT4128	3718.94	5932.79	1692.3	1869.64
BT1499	10050.4	5481.92	8483.62	1868.26
BT4366	5698.71	810.389	4944.46	1868.08
BT3930	8497.31	2367.51	5288.21	1866.83
BT2912	847.454	1118.46	1263.45	1865.34
BT0620	1435.03	615.395	1114.14	1862.32
BT0745	6528.28	1488.7	3302.48	1861.37
BT4226	2.45285	96.8982	100.046	1861.19
BT0888	2270.14	7067.55	1262.9	1860.81
BT4553	365.224	42903	1158.99	1860.08
BT3097	1743.85	1983.59	1337.59	1858.06
BT4349	1212.54	1545.28	1746.96	1856.54
BT1163	1384.25	960.986	1982.77	1856.02
BT1923	5814.77	3876.25	5113.13	1853.96
BT0730	964.384	3069.13	590.868	1853.26
BT4691	2429.93	6586.11	2485.87	1852.69
BT0841	565.267	543.809	1130.75	1849.33
BT4224	21.3676	480.246	359.732	1847.3
BT3304	2325.27	2070.68	1441.88	1847.29
BT0825	2504.74	1824.12	1916.84	1846.79
BT1056	1487.91	981.093	1186.87	1846.01
BT3261	5678.96	3687.71	3935.96	1842.08
BT1309	4331.48	2045.62	5267.87	1840.46
BT0637	3464.41	2022.55	1963.63	1838.36
BT0170	756.392	3736.4	1765.18	1838.2
BT3220	3318.66	2028.87	3054.99	1838.16
BT4399	2269.36	1315.6	1472.7	1837.03
BT4492	1537.22	159.918	2824.12	1836.35
BT1340	10858.5	2825.61	5760.13	1835.78
BT3526	237.072	449.589	439.838	1830.58
BT4592	4978.52	6142.86	2463.95	1830.12
BT3609	823.87	1259.75	1025.6	1829.11
BT4138	1577.61	4104.87	1725.04	1828.08
BT1247	666.472	1201.86	809.411	1827.48
BT1913	1037.81	6890.62	1422.97	1824.43
BT3178	770.475	1068.62	682.624	1824.27
BT3772	5270.94	4454.07	2943.87	1823.23
BT3472	899.423	1645.45	1374.57	1822.04
BT0769	2008.55	4260.09	1981.91	1821.97
BT0875	2562.88	4870.36	1698.58	1821.75
BT0658	2835.12	5882.41	1651.21	1819.9
BT1287	107.607	13459.8	661.448	1818.69
BT1161	2588.33	2121.74	2065.66	1814.45
BT1339	11508.5	2400.42	6016.88	1813.96
BT0565	433.62	1.48323e+06	845.705	1813.24
BT0795	1654.8	464.341	993.208	1811.18
BT0646	3249.58	14091.3	2184.73	1811.17
BT2698	1796.22	2392.41	3085.69	1808.95
BT1332	3438.72	12106.8	2290.48	1807.62
BT3919	4477.83	3856.7	2378.05	1807.45
BT4707	570.307	429.816	1139.39	1802.23
BT2562	1745.71	1049.5	1823.42	1800.41
BT0836	5634.23	1744.05	4361.97	1798.11
BT3810	6278.86	3942.96	3238.19	1797.71
BT0176	2012.4	1395.64	1451.03	1797.46
BT0917	2818	616.701	2305.23	1796.9
BT0741	1928.46	2429.05	1119.71	1796.07
BT3838	3153.17	2718.25	2283.69	1791.73
BT3735	114.069	46756.5	383.602	1791.43
BT1777	722.566	1123.54	969.536	1790.59
BT3756	2868.44	1730.23	2314.79	1786.8
BT0365	70.6321	113.296	98.0384	1785.24
BT3744	6520.58	2934.22	5883.27	1783.23
BT1478	2622.5	868.185	1796.76	1780.14
BT1759	31932	6493.57	236.531	1779.41
BT0608	1268.47	644.417	5038.51	1778.51
BT3051	653.225	605.431	805.998	1778.15
BT0327	4073.03	1222.23	3899.67	1778.08
BT3082	4144.47	3201.23	1008.73	1776.82
BT3923	3805.85	3637.5	2161.26	1775.9
BT1742	2718.16	1970.25	2490.83	1775.71
BT1047	18.6181	421.922	67.1377	1774.26
BT0533	1657.96	419.253	8834.45	1772.78
BT2495	2553.51	579.991	3318.7	1771.23
BT1428	2728.95	2857.34	1864.67	1764.49
BT0774	1805.98	1278.56	1252.95	1762.31
BT0597	582.97	356.444	2527.04	1760.52
BT3508	547.58	1024.78	821.548	1760.49
BT0301	701.843	188.627	1803.62	1759.49
BT2242	1993.81	1805.46	1440.85	1757.11
BT2978	2185.98	4818.76	4028.23	1749.99
BT3369	3072.27	1821.86	1955.68	1749.11
BT3754	590.638	603.947	713.495	1748.73
BT4200	838.303	1204.3	1871.39	1748.69
BT2679	1099.62	1142.44	1229.22	1746.17
BT2183	628.483	1102.89	1179.38	1741.04
BT4181	760.2	548.393	970.282	1740.82
BT1993	1706.26	3298.73	762.041	1740.25
BT2151	4115.04	1673.3	2660.4	1739.08
BT1675	2929.59	22045.3	3671.14	1738.33
BT2801	1319.86	2227.28	1163.86	1737.83
BT4496	2412.65	1039.54	1707.16	1737.75
BT0447	382.151	390.436	2478.58	1737.73
BT4316	3496.66	1164.93	2512.96	1737.22
BT3078	1558.32	1226.26	1072.42	1734.85
BT0542	811.762	10435	1045.77	1734.36
BT3902	1633.52	3367.97	617.235	1734.19
BT0489	769.17	1049.24	811.39	1732.06
BT4133	14.4875	86.278	40.6556	1730.56
BT3931	7695.29	1678.41	5051.22	1728.48
BT1045	1042.88	5617.47	151.289	1728.4
BT2807	254.632	11265.6	2020.27	1723.11
BT4194	2875.72	1002.73	2473.16	1721.58
BT3758	6898.58	2670.74	5389.93	1719.23
BT4358	421.27	115.528	702.679	1716.47
BT0845	562.559	456.063	930.86	1715.53
BT4225	4.84509	43.3565	180.669	1714.42
BT4100	4280.29	1758.83	2495.08	1713.66
BT3355	4895.42	2807.44	2797.63	1711.47
BT1845	2641.14	3837.3	2648.52	1708.89
BT4457	1580.14	12477.3	715.217	1708.19
BT4720	783.769	3255.95	2381.84	1707.42
BT3665	302.846	923.249	643.001	1707.29
BT2186	3083.47	2831.42	1917.96	1704.86
BT4387	6868.2	3520.66	3211.01	1703.93
BT3203	1207.71	353.553	1111.21	1703.67
BT4035	2098.88	7139.4	1608.87	1698.47
BT3213	3798.09	1453.41	5454.23	1697.97
BT2569	750.817	15540.4	376.803	1697.77
BT0511	994.995	1091.44	1306.77	1695.1
BT3971	392.98	23709.8	1101.6	1694.62
BT3538	1914.79	384.381	1569.21	1691.67
BT0640	3045.33	1092.64	2535.22	1691.57
BT2245	476.588	476.324	850.381	1690.9
BT3040	2051.9	1479.04	2004.98	1687.69
BT1162	3326.02	2270	4071.27	1687.5
BT1349	9693.71	2413.69	4175.3	1682.48
BT2396	534.783	59.2621	1166.24	1682.02
BT2156	15230.8	5544.54	31224.6	1678.83
BT1203	1713.43	4793.42	1114.28	1678.35
BT3302	1453.73	993.294	2021.79	1676.06
BT3620	1304.21	568.605	1614.2	1673.66
BT1135	4072.63	2844.26	2597.37	1672.7
BT2944	5495.23	1773.69	3050.75	1671.15
BT0610	1151.77	688.209	4432	1670.21
BT1472	2273.52	3862.61	2242.91	1669.56
BT0622	1171.27	508.909	1021.44	1668.41
BT4534	1921.32	824.05	1471.38	1668.14
BT3336	10537.1	3027.81	3191.71	1667.09
BT2127	3345.95	1675.42	2139.48	1666.7
BT0323	2426.63	1812.74	1560.49	1664.36
BT1285	14.3663	1574.15	312.305	1664.07
BT1179	655.745	609.565	731.084	1657.97
BT3746	2335.81	250.118	2944.53	1656.61
BT4113	83.7862	591.259	486.604	1655.12
BT0321	1091.54	2807.42	1427.91	1653.22
BT0731	2238.22	4035.64	1874.69	1652.43
BT0686	2197.54	1503.46	1747.44	1651.71
BT4097	4108	695.844	3899.21	1651.23
BT2509	631.52	182.687	1201.39	1650.05
BT3371	2671.11	1335.94	1845.19	1649.13
BT1442	1921.74	1012.31	3919.98	1648.37
BT2936	3997.77	930.012	2679.65	1647.24
BT2688	5187.04	2108.45	3564.33	1644.85
BT1683	69.2445	282.913	122.282	1642.79
BT0441	573.653	595.185	1215.71	1642.08
BT1883	1782.01	653.518	2728.23	1640.82
BT0575	5035.7	1832.61	3734.92	1639.96
BT3855	2621.83	1067.88	397.088	1639.71
BT4595	4493.25	2882.73	4228.49	1636.95
BT4674	1737.41	2333.84	1467.19	1635.72
BT3380	2124.87	733.255	1637.96	1634.93
BT4575	753.729	238.737	1524.6	1633.91
BT0912	2071.96	1108.07	1628.63	1632.04
BT3903	1237.18	3580.64	592.216	1631.76
BT3347	483.666	527.804	3128.53	1630.84
BT4564	5123.26	3361.89	3209.15	1627.83
BT4054	938.985	1266.9	760.634	1626.85
BT0189	607.103	212.264	1084.36	1625.24
BT3752	636.161	235.2	755.815	1624.89
BT2488	326.829	5342.94	430.484	1624.84
BT0896	1627.75	2669.44	1361.14	1623.16
BT4192	3532.95	2161.77	1606.88	1619.76
BT0297	1103.2	185.52	2428.03	1619.04
BT3400	1846.63	1497	2542.48	1616.97
BT3979	1829.91	714.362	2049.45	1616.25
BT0244	1035.7	3167.75	1148.4	1615.71
BT0943	320.495	334.002	921.679	1613.66
BT1035	639.041	2114.31	123.889	1609.58
BT0763	1162.64	195.923	1662.52	1608.63
BT0199	2130.53	1779.15	2053.18	1605.99
BT0309	2177.05	30988.3	2512.18	1602.86
BT1489	11331.5	5078.08	826.97	1602.41
BT0969	1988.51	2922.6	1557.54	1602.06
BT2847	1263.87	128.818	2203.67	1600.73
BT0414	7244.96	1581.96	3052.55	1599.99
BT3692	8001.75	1321.58	3233.42	1599.42
BT3888	3125.86	3477.76	1969.26	1599.27
BT3516	477.366	2215.1	1167.53	1599.06
BT0843	436.975	671.865	797.073	1596.48
BT1839	2194.01	1144.07	1530.14	1595.28
BT1975	6298.96	1708.04	4120.99	1593.57
BT1016	655.442	9734.35	978.002	1593.4
BT1765	11894.1	3244.27	327.052	1592.25
BT3760	5448.58	2435.93	2422.34	1591.86
BT3894	3658.74	2879.67	2176.72	1591.67
BT4084	126.467	1162.08	966.207	1585.69
BT3886	658.383	735.388	696.024	1585.52
BT1236	1314.28	1013.29	812.222	1585.26
BT0167	1881.65	2295.99	1421.39	1578.57
BT3320	2662.11	2968.52	2523.69	1578.24
BT2574	1060.45	602.04	687.731	1576.3
BT3804	5175.3	1511.2	3267.45	1576.16
BT1541	481.529	337.546	459.405	1575.38
BT4523	2497.78	1110.56	1799.12	1575.33
BT3414	10195.1	1043.13	10151	1574.16
BT2503	1287.47	698.131	1046.51	1573.75
BT1559	2598.7	878.255	2436.55	1573.32
BT3802	4319.1	13527.4	2773.42	1572.63
BT2255	2831.26	827.227	2378.22	1570.13
BT3914	646.932	547.684	950.859	1569.66
BT0256	497.582	2203.79	895.601	1566.56
BT0416	8351.83	2626.94	4238.42	1562.49
BT2506	782.707	147.828	974.959	1559.46
BT2061	1703.91	2192.77	2190.24	1559.12
BT2542	4271.69	2762.94	2283.11	1556.23
BT1141	1425.22	1149.01	1520.75	1554.9
BT2046	2768.14	7567.5	3369.85	1554.8
BT4112	111.67	487.006	520.775	1550.94
BT3618	618.745	703.246	744.108	1548.87
BT1752	1960.03	1695.13	817.615	1545.52
BT1819	1489.26	16943.2	3308.16	1541.18
BT1766	1673.23	1179.21	1154.8	1538.92
BT3689	1332.07	13654.9	1880.66	1538.36
BT2624	679.005	2608.68	293.339	1537.71
BT2009	4669.42	1870.65	2973.85	1536.11
BT4706	1012.08	1401.36	1061.21	1535.18
BT2935	4128.38	1347.89	2836.22	1533.13
BT1633	1896.21	819.874	1245.12	1532.18
BT3907	575.688	199.302	593.279	1531.99
BT1181	295.737	424.26	451.4	1529.32
BT1291	6514.03	1996.68	2371.48	1526.4
BT3927	5158.94	1705.74	3572.78	1526.19
BT4288	873.874	303.227	1820.01	1525.13
BT2851	642.425	947.221	1086.48	1522.75
BT0703	1576.78	730.871	1118.21	1521.87
BT3064	1765.32	4301.39	1637.3	1521.61
BT3996	1589.94	2766.53	1780.35	1520.25
BT0569	2046.64	1514.35	1953.59	1517.22
BT2077	9406.84	1287.23	21801.5	1517.19
BT1895	12713.6	6736.31	635.799	1515.76
BT3908	846.238	238.523	748.613	1514.97
BT2828	896.498	1190.64	1559.57	1513.9
BT2812	1224.96	76828.6	2503.9	1511.92
BT0659	600.768	900.305	672.237	1509.84
BT1233	618.107	1867.35	668.02	1509.02
BT1623	365.635	20459.5	921.851	1508.79
BT4488	814.916	1726.01	748.642	1508.08
BT1608	801.801	575.301	1186.53	1507.91
BT1200	1221.06	12388.4	1074.66	1507.49
BT3734	257.154	45675.9	478.342	1507.22
BT3014	96.9789	229.48	359.015	1505.67
BT1655	115.153	565.279	2466.22	1505.42
BT3398	2144	1355.08	3722.93	1505.19
BT1525	4642.76	961.117	2493.97	1502.1
BT3753	549.574	220.873	742.36	1501.76
BT2687	7038.12	1751.41	4353.97	1501.63
BT0126	1311.09	1073.1	1918.27	1501.08
BT0417	8220.86	4964.81	4642.11	1500.33
BT1108	810.699	4166.76	461.786	1500.03
BT0364	63.2736	104.472	101.911	1499.22
BT1552	14978.3	1776.28	9076.84	1498.91
BT2926	1141.48	975.525	988.53	1496.11
BT4386	3712.34	2178.1	2935.41	1494.26
BT0128	6297.14	2890.78	6203.6	1493.95
BT0556	3619.85	5602.3	4290.07	1489.89
BT4285	92.3983	94.8832	589.463	1488.1
BT1597	401.592	322.836	1002.96	1485.23
BT1861	6078.91	1855	10973.6	1482.16
BT3688	1377.61	6580.78	1438.44	1482.04
BT1875	323.458	339.505	1069.44	1481.98
BT0133	1030.37	2048.9	631.639	1481.84
BT4082	87.9233	669.045	677.545	1480.35
BT1150	2379.66	926.779	3011.04	1480.16
BT0524	1827.77	2122.84	1512.09	1480.11
BT3857	2087.89	997.77	297.5	1476.83
BT0613	1169.51	777.43	4714.41	1476.16
BT3583	531.335	631.409	566.854	1471.7
BT4611	1660.13	1491.04	1359.51	1469.67
BT0905	6695.42	5404.77	3443.22	1466.99
BT0781	657.566	2698.16	368.224	1462.28
BT4124	563.975	350.943	1052.02	1461.66
BT3985	2003.86	2402.22	356.403	1460.53
BT0203	2234.95	1058.17	8703.47	1460.2
BT4486	1017.25	2651	695.391	1456.34
BT1486	38763.5	8908.86	1452.47	1451.79
BT2800	1136.79	650.795	1054.78	1450.69
BT2139	2283.67	1517.01	2470.81	1449.52
BT1631	260.137	1133.95	517.218	1447.77
BT1491	15774.7	13738.2	1112.94	1446.96
BT0767	1434.41	1051.47	1098.79	1446.25
BT2402	5208.48	1059.05	15218.4	1445.28
BT2938	3744.96	690.184	2678.68	1440.87
BT4140	930.236	1292.49	1165.33	1439.48
BT0617	1226.17	766.384	1067.95	1438.33
BT3222	2360.54	6479.44	114.679	1437.83
BT0694	657.347	340.215	418.981	1434.8
BT2170	5509.05	3486.14	536.356	1434.72
BT4476	1995.13	3150.24	2766.16	1434.05
BT0353	457.156	757.293	671.119	1432.92
BT2543	4151.29	1566.86	2036.02	1427.13
BT1812	1007.51	48238.8	1311.28	1426.42
BT0298	879.364	201.482	1889.81	1424.78
BT1695	483.398	20998	1283.71	1423.76
BT3657	142.869	375.567	480.809	1423.67
BT4132	11.0107	58.0637	35.1755	1422.04
BT0811	1730.01	1729.27	1240.32	1421.96
BT1475	6784.93	909.524	5014.55	1421.38
BT1522	3955.57	531.731	1962.4	1420.86
BT0135	988.97	3780.14	602.087	1420
BT3373	3776.31	710.706	1992.41	1419.83
BT2338	564.967	313.247	680.73	1419.05
BT4514	1708.43	811.366	1407.86	1418.8
BT0462	7203.83	296.962	5364.3	1417.71
BT3345	185.575	501.881	4678.98	1414.88
BT4459	1157.79	4751.51	1250.54	1413.72
BT2003	4224.22	868.784	2773.45	1412.84
BT1841	1260.03	13235.3	1878.85	1408.89
BT2494	2802.72	1362.05	2731.56	1406.15
BT4389	3616.62	1573.84	2169.84	1404.27
BT4677	419.132	88233.4	967.987	1403.24
BT3031	3556.43	141.29	2046.41	1402.97
BT1857	5841.15	4779.91	28844.7	1402.63
BT3568	599.728	106116	1929.15	1401.11
BT1730	3690.33	1246.8	2832.41	1399.15
BT1578	928.79	5511.18	1377.5	1399.15
BT0755	184.309	1087.37	566.654	1398.43
BT3896	845.712	735.658	840.454	1397.13
BT3307	1603.24	1877.5	1402.06	1395.34
BT1237	1846.93	760.714	1807.78	1395.19
BT3696	1857.04	3207.05	1359.08	1395.04
BT2683	5631.24	1328.77	3686.43	1392.18
BT3326	2295.03	1031.05	1540.7	1390.01
BT2516	1804	307.419	2123.85	1387.38
BT4308	5173.98	3010.03	3704.65	1385.72
BT0272	191.661	462.331	1192.38	1384.3
BT1374	11455.4	2032.03	6470.29	1383.08
BT0920	4180.59	9662.07	2505.75	1382.26
BT4680	7101.65	3506.99	3709.13	1379.52
BT1850	2754.87	567.999	1642.46	1377.53
BT3943	2388.33	1415.81	2060.3	1375.84
BT0605	1094.7	438.305	5086.16	1375.57
BT4381	909.707	1400.13	936.715	1375.07
[truncated: 2,851 more rows]
