# Supplementary material for: Transcriptional regulatory networks of the human gut symbiont Bacteroides thetaiotaomicron are uncovered using machine learning
Source: Nucleic Acids Res. 2025 Nov 6;53(20):gkaf1166. doi: 10.1093/nar/gkaf1166 (PMC12596196; doi:10.1093/nar/gkaf1166)
Supplement: gkaf1166_Supplemental_Files [file gkaf1166_supplemental_files.zip › Table_S4_R1.xlsx]

## Sheet: Sheet1
Table S4. RiboRid probes used in this study.
Primer	Sequence 5'>3'
ArOP_Bt_1	GCCTGTAGCTAGCGTTCATCCTGAGCCAGGATCAAACTCT
ArOP_Bt_2	GCAAGCAAACTGAAATGCTGCCCCTCGACTTGCATGT
ArOP_Bt_3	CGTGTTACTCACCCGTGCGCCGGTCGCCATC
ArOP_Bt_4	ACCATCGGGTATTAATCTTTCTTTCGAAAGGCTATCCCCGA
ArOP_Bt_5	GCCTAATGGAACGCATCCCCATCGATAACCGAAATTCTTTAA
ArOP_Bt_6	CCATCGAAGGTTTGGTGAGCCGTTACCTCACCAACTGC
ArOP_Bt_7	CAGTTCCAATGTGGGGGACCTTCCTCTCAGAACCC
ArOP_Bt_8	CCCATATAAAAGAAGTTTACAACCCATAGGGCAGTCATCCT
ArOP_Bt_9	CCGATCCTTATTCATATGGTACATACAAAATTCCACACGTGGA
ArOP_Bt_10	ATTCATCGTTTACTGTGTGGACTACCAGGGTATCTAATCCTG
ArOP_Bt_11	CGCTTGGCCGCTTACTGTATATCGCAAACAGCGAG
ArOP_Bt_12	CGTTGCCGGCGTACTCCCCAGGTGGAATACTTAATGC
ArOP_Bt_13	CCGCTTGTGCGGGCCCCCGTCAATTCCTTT
ArOP_Bt_14	CGGCTAWMCTGTTTCCAATATATTCAAATGCAATTTAAGCCCG
ArOP_Bt_15	CGAGCTGACGACAACCATGCAGCACCTTCACATTTGCC
ArOP_Bt_16	TTGCGCTCGTTATGGCACTTAAGCCGACACCTCACGGC
ArOP_Bt_17	CTAGAGTCCTCAGCATGACCTGTTAGTAACTAAAGATAAGGG
ArOP_Bt_18	ACGTCATCCCCACCTTCCTCACATCTTACGACGGC
ArOP_Bt_19	GTACAAGGCCCGGGAACGTATTCACCGCGCCATGG
ArOP_Bt_20	ACTTCAGGTACCCCCGGCTTTCATGGCTTGACGGG
ArOP_Bt_21	CGGTCTCTCGGGAGTATTTAGCCTTACCGGATGGTCCC
ArOP_Bt_22	GCTTTTCACCTTTCCTTCACAGTACTGGTTCGCT
ArOP_Bt_23	CCCTGTTCAGACTCGCTTTCGCTTCGGCTGCACATCTC
ArOP_Bt_24	GATCACTTGGTTTCGCGTCTACTCCTTCCGACTCGACGCC
ArOP_Bt_25	CCCTCAGTTCATCCGGAAGCTTTTCAACGCTTATCGGTTCGG
ArOP_Bt_26	GGGAGTACGAGCTATCTCCAAGTTTGATTAGCCTTTCACCC
ArOP_Bt_27	CATTAGTAACTCACAAGGCTGCACCTAAATGCATTTCGG
ArOP_Bt_28	CTGTGATAGAACTAATGCGCATTCGGAGTTTATCAAGACTTG
ArOP_Bt_29	GGACATGGACCTTAGCACCCATGCCCTCACTCCTGTG
ArOP_Bt_30	GTGTTTATTTGGGGACCTTAGCTGATGGTCTGGATTC
ArOP_Bt_31	TCCTAGCTGTCTTAGCAATCTGACTTCGTTAGTTCAAC
ArOP_Bt_32	CGCACTCTTTAAATGAATGGCTGCTTCCAAGCCAAC
ArOP_Bt_33	CCTACATTTGCTTTTCCACACGCTCCAGCAAAGCTCACG
ArOP_Bt_34	CCTTAGTCTTTCGGCGAGGGGGTTTCTCACCCCC
ArOP_Bt_35	GGACCCGACTAACCCTGATCCGATTAGCGTTGATCAGG
ArOP_Bt_36	ACCTGTTCTGCCATCGGCCTCACCGTTCGGCTG
ArOP_Bt_37	CCGTCTCCACGTCACTCYTTAAGGTAGTACAGG
ArOP_Bt_38	GTTTAGCGGATTTTCTTGGGAGTATGYTTACACGCACTATTGG
ArOP_Bt_39	CCGACTACGTGTGTCCGTTTGCGGTACGGGTACC
ArOP_Bt_40	CCTTAACCGTGAATCACTCAAGCGCCTTAGTATATTCAACCC
ArOP_Bt_41	GGGACCCTTTATCCCGAAGTTACAGGGTCAATTTGCC
ArOP_Bt_42	CTCTTAACCTTCCAGCACCGGGCAGGTGTCAGGCTG
ArOP_Bt_43	ACTGGGGCTTCAATTCAATGCTTCTCTTGCGATGACATCT
ArOP_Bt_44	TTTCGCTACCTTAGGACCGTTATAGTTACGGCCGCCG
ArOP_Bt_45	TCATTACACCATTCGTGCAGGTCGGAACTTACCCGACA
ArOP_Bt_46	CTACAATTTCACTGAGCTCACGGTTGAGACAGTGTCCAG
ArOP_Bt_47	CTTTTCGTCCCATCGCGGGTAATCGGCATCTTCACCG
ArOP_Bt_48	ATTACCCAAATTCAATGTTAAGCTATAGTAAAGGTTCACGGG
ArOP_Bt_49	GCTTCRAAGTCTCCGGCCTATCCTACACATC
ArOP_Bt_50	CACCAAACAGTGTCCTCGTACYACGAGTTAGAACTCAAATAA
ArOP_Bt_51	CCGTTACTATTTTGGAGGCGACCACCCCAGTCAAACTACC
ArOP_Bt_52	CTCCCAGTCAAGCGCCCTTATGCCATTACACTCT
ArOP_Bt_53	CCGACTTAGATACCCAGCAATGCACCTGGCGGCACAACTGGTA
ArOP_Bt_54	CTTATCGCAGCTTATCACGTCCTTCATCGCCTCCGAGAGCCAA
ArOP_Bt_55	TCTTGTGGCTGGCTTCGTACTTAGATGCTTTCAGCACTTATCC
ArOP_Bt_56	AGAATGCCGGGTTGTCCCATTCGGAAATCTCTGGATCAAAGGT
ArOP_Bt_57	CAGGTACTAAGATGTTTCAGTTCCCTGCGTTAGCTTCCATCAA
ArOP_Bt_58	GTTTGGGCTATTCCCCGTTCGCTCGCCACTACTAGGGGAATCA
ArOP_Bt_59	TACTCATCAAATGTCTTGCGACATCGTGGTCCTACAACCCCAC
ArOP_Bt_60	ACCGGACTATCACCGTCTATGGTTCAACTTTCCAGAGGATTCT
ArOP_Bt_61	GGCCTGCGCCCATTGACCAATATTCCTCACTGCTGCCTCCCGT
ArOP_Bt_62	ACGCAAGATTTCTCGTGTCCCGCGCTACTCAGGATACCACTAC
ArOP_Bt_63	GCGCACGGTTTCAGGGACTATTTCACTCTTCTATTCGAAGTGC
ArOP_Bt_64	TAACGCTCGGATCCTCCGTATTACCGCGGCTGCTGGCACGGAG
ArOP_Bt_65	AAGGCACGCCGTCACTGCTTAAGCAGCTCCGACCGCTTGTAGG
ArOP_Bt_66	TTCACAACTGACTTAACTGTCCACCTACGCTCCCTTTAAACCC
ArOP_Bt_67	TGCTTAACCTTGCCGGAAAAAGTAACTCGTAGGTTCATTATGC
ArOP_Bt_68	CTCAAGACAGCCAGTATCAACTGCAATTTTACGGTTGAGCCGC
ArOP_Bt_69	AGCATTTCACCGCTACACCACGAATTCCGCCCACCTCTACTGT
ArOP_Bt_70	GTCCTCCAGTTAGTGTTACCTAACCTTCAACCTGACCAAGGGT
ArOP_Bt_71	GCATCAGTGTCAGTTGCAGTCCAGTGAGCTGCCTTCGCAATCG
ArOP_Bt_72	CTTGATAGGCGGTGAAGCCCTCGCATCTTATCAGTCGCTCTAC
ArOP_Bt_73	AAGCCCGGGTAAGGTTCCTCGCGTATCATCGAATTAAACCACA
ArOP_Bt_74	GCCCGATTATTATCCACGCCAAACTCCTCGACTAGTGAGCTGT
ArOP_Bt_75	GCAGAGTGGAATGCTCCCCTACCGATCATTACTGATCCCATAG
ArOP_Bt_76	CCATTGTAACACGTGTGTAGCCCCGGACGTAAGGGCCGTGCTG
ArOP_Bt_77	CCGAACTGAGAGAGGCTTTTGGGATTAGCATCCTGTCACCAGG
ArOP_Bt_78	CCCCAATTACCAGTTTTACCCTAGGACGCTCCTTGCGGTTACG
ArOP_Bt_79	CATCTACACCCTTCAACGGACTATTCCGTCAGTCCGCGGCGCT
ArOP_Bt_80	TCCGAAGAACGyTCCATACTATCAGGTTCGACTCTCATCCCGG
ArOP_Bt_81	CACAGCCCTGTGTTTTTGTTAAACAGTTGCCTGGACCTATTCT
ArOP_Bt_82	TGCGCGATTACTAGCGAATCCAGCTTsACGAAGTCGGGTTGCA
ArOP_Bt_83	AGGGCCGTATTTCAACAGCGACTCCACAAATACTGGCGTACCT
ArOP_Bt_84	GGTTACCAATCGTCSTGAGGGCACCTTTAGAAGCCTCCGTTAC
ArOP_Bt_85	TGTCCCTTCCATACGGAAACACCGGATCACTATGCTCTAGTTT
ArOP_Bt_86	GATATGAGCTCTTGGGAGGGATCAGCCTGTTATCCCCGGAGTA
ArOP_Bt_87	TTGGGACCTTCTCCAGCCCCAGGATGTGACGAGCCGACATCGA
ArOP_Bt_88	ACTGTCTCACGACGTTCTGAACCCAGCTCGCGTGCCACTTTAA
ArOP_Bt_89	GTCCTCTCGTACTAGTGTCAGAGCCACGCAAATTTCATACGCC
ArOP_Bt_90	CCATCGGCGTGACGAGGCTTAACTTCTCTGTTCGGAAT
ArOP_Bt_91	GTGGAACCCTCGTGCTATAACCACCTGAATTTCTTCAATTGAC
ArOP_Bt_92	AGGTGGAACCCTCGTGCTATAACCACCTGAATAAATTCA
ArOP_Bt_93	AAGTATCTGTTAATCTAATTGTCAATTGTCAattgTCATTTGTC
ArOP_Bt_94	GGACAATTGACAAATGACAATTATCGCAGCTGTCATGATAAGT
ArOP_Bt_95	GCTAAACGTATATATCGCGATCCGCACCGTCCGAAAGAAAGTG
ArOP_Bt_96	CGTATATATCCAACCCGTACAAAGTCGAAAGGAAGTGAACG
ArOP_Bt_97	ACGGGCAATTAGTAATGCTCGGCTTTGATGTTACCACC
ArOP_Bt_98	ACCTGCATCCTATCAACGTCATCGTCTTTAACGACCC
