# Supplementary material for: Transcriptional regulatory networks of the human gut symbiont Bacteroides thetaiotaomicron are uncovered using machine learning
Source: Nucleic Acids Res. 2025 Nov 6;53(20):gkaf1166. doi: 10.1093/nar/gkaf1166 (PMC12596196; doi:10.1093/nar/gkaf1166)
Supplement: gkaf1166_Supplemental_Files [file gkaf1166_supplemental_files.zip › Table_S5_R2.xlsx]

## Sheet: Sheet1
Table S5. Public and in-house RNA-Seq datasets used in this study.
Sample ID	Study	Project	Category	Ref. (Source)
NT_1	ECF control	ECF control	ECF-σ CRISPRi (in-house)	This study
NT_2	ECF control	ECF control	ECF-σ CRISPRi (in-house)	This study
NT_3	ECF control	ECF control	ECF-σ CRISPRi (in-house)	This study
rBT0188_1	ECF repression	ECF group 1	ECF-σ CRISPRi (in-house)	This study
rBT0188_2	ECF repression	ECF group 1	ECF-σ CRISPRi (in-house)	This study
rBT0188_3	ECF repression	ECF group 1	ECF-σ CRISPRi (in-house)	This study
rBT0248_1	ECF repression	ECF group 1	ECF-σ CRISPRi (in-house)	This study
rBT0248_2	ECF repression	ECF group 1	ECF-σ CRISPRi (in-house)	This study
rBT0248_3	ECF repression	ECF group 1	ECF-σ CRISPRi (in-house)	This study
rBT0326_1	ECF repression	ECF group 1	ECF-σ CRISPRi (in-house)	This study
rBT0326_2	ECF repression	ECF group 1	ECF-σ CRISPRi (in-house)	This study
rBT0326_3	ECF repression	ECF group 1	ECF-σ CRISPRi (in-house)	This study
rBT0752_1	ECF repression	ECF group 1	ECF-σ CRISPRi (in-house)	This study
rBT0752_2	ECF repression	ECF group 1	ECF-σ CRISPRi (in-house)	This study
rBT0752_3	ECF repression	ECF group 1	ECF-σ CRISPRi (in-house)	This study
rBT0966_1	ECF repression	ECF group 1	ECF-σ CRISPRi (in-house)	This study
rBT0966_2	ECF repression	ECF group 1	ECF-σ CRISPRi (in-house)	This study
rBT0966_3	ECF repression	ECF group 1	ECF-σ CRISPRi (in-house)	This study
rBT1103_1	ECF repression	ECF group 1	ECF-σ CRISPRi (in-house)	This study
rBT1103_2	ECF repression	ECF group 1	ECF-σ CRISPRi (in-house)	This study
rBT1103_3	ECF repression	ECF group 1	ECF-σ CRISPRi (in-house)	This study
rBT1197_1	ECF repression	ECF group 1	ECF-σ CRISPRi (in-house)	This study
rBT1197_2	ECF repression	ECF group 1	ECF-σ CRISPRi (in-house)	This study
rBT1197_3	ECF repression	ECF group 1	ECF-σ CRISPRi (in-house)	This study
rBT1278_1	ECF repression	ECF group 1	ECF-σ CRISPRi (in-house)	This study
rBT1278_2	ECF repression	ECF group 1	ECF-σ CRISPRi (in-house)	This study
rBT1278_3	ECF repression	ECF group 1	ECF-σ CRISPRi (in-house)	This study
rBT1559_1	ECF repression	ECF group 1	ECF-σ CRISPRi (in-house)	This study
rBT1559_2	ECF repression	ECF group 1	ECF-σ CRISPRi (in-house)	This study
rBT1559_3	ECF repression	ECF group 1	ECF-σ CRISPRi (in-house)	This study
rBT1572_1	ECF repression	ECF group 2	ECF-σ CRISPRi (in-house)	This study
rBT1572_2	ECF repression	ECF group 2	ECF-σ CRISPRi (in-house)	This study
rBT1572_3	ECF repression	ECF group 2	ECF-σ CRISPRi (in-house)	This study
rBT1617_1	ECF repression	ECF group 2	ECF-σ CRISPRi (in-house)	This study
rBT1617_2	ECF repression	ECF group 2	ECF-σ CRISPRi (in-house)	This study
rBT1617_3	ECF repression	ECF group 2	ECF-σ CRISPRi (in-house)	This study
rBT1728_1	ECF repression	ECF group 2	ECF-σ CRISPRi (in-house)	This study
rBT1728_2	ECF repression	ECF group 2	ECF-σ CRISPRi (in-house)	This study
rBT1728_3	ECF repression	ECF group 2	ECF-σ CRISPRi (in-house)	This study
rBT1817_1	ECF repression	ECF group 2	ECF-σ CRISPRi (in-house)	This study
rBT1817_2	ECF repression	ECF group 2	ECF-σ CRISPRi (in-house)	This study
rBT1817_3	ECF repression	ECF group 2	ECF-σ CRISPRi (in-house)	This study
rBT2044_1	ECF repression	ECF group 2	ECF-σ CRISPRi (in-house)	This study
rBT2044_2	ECF repression	ECF group 2	ECF-σ CRISPRi (in-house)	This study
rBT2044_3	ECF repression	ECF group 2	ECF-σ CRISPRi (in-house)	This study
rBT2169_1	ECF repression	ECF group 2	ECF-σ CRISPRi (in-house)	This study
rBT2169_2	ECF repression	ECF group 2	ECF-σ CRISPRi (in-house)	This study
rBT2169_3	ECF repression	ECF group 2	ECF-σ CRISPRi (in-house)	This study
rBT2198_2	ECF repression	ECF group 2	ECF-σ CRISPRi (in-house)	This study
rBT2198_3	ECF repression	ECF group 2	ECF-σ CRISPRi (in-house)	This study
rBT2383_1	ECF repression	ECF group 2	ECF-σ CRISPRi (in-house)	This study
rBT2383_2	ECF repression	ECF group 2	ECF-σ CRISPRi (in-house)	This study
rBT2383_3	ECF repression	ECF group 2	ECF-σ CRISPRi (in-house)	This study
rBT2463_1	ECF repression	ECF group 2	ECF-σ CRISPRi (in-house)	This study
rBT2463_2	ECF repression	ECF group 2	ECF-σ CRISPRi (in-house)	This study
rBT2463_3	ECF repression	ECF group 2	ECF-σ CRISPRi (in-house)	This study
rBT2492_1	ECF repression	ECF group 2	ECF-σ CRISPRi (in-house)	This study
rBT2492_2	ECF repression	ECF group 2	ECF-σ CRISPRi (in-house)	This study
rBT2492_3	ECF repression	ECF group 2	ECF-σ CRISPRi (in-house)	This study
rBT2562_1	ECF repression	ECF group 3	ECF-σ CRISPRi (in-house)	This study
rBT2562_2	ECF repression	ECF group 3	ECF-σ CRISPRi (in-house)	This study
rBT2562_3	ECF repression	ECF group 3	ECF-σ CRISPRi (in-house)	This study
rBT2569_1	ECF repression	ECF group 3	ECF-σ CRISPRi (in-house)	This study
rBT2569_2	ECF repression	ECF group 3	ECF-σ CRISPRi (in-house)	This study
rBT2569_3	ECF repression	ECF group 3	ECF-σ CRISPRi (in-house)	This study
rBT3010_1	ECF repression	ECF group 3	ECF-σ CRISPRi (in-house)	This study
rBT3010_2	ECF repression	ECF group 3	ECF-σ CRISPRi (in-house)	This study
rBT3010_3	ECF repression	ECF group 3	ECF-σ CRISPRi (in-house)	This study
rBT3037_1	ECF repression	ECF group 3	ECF-σ CRISPRi (in-house)	This study
rBT3037_2	ECF repression	ECF group 3	ECF-σ CRISPRi (in-house)	This study
rBT3037_3	ECF repression	ECF group 3	ECF-σ CRISPRi (in-house)	This study
rBT3190_1	ECF repression	ECF group 3	ECF-σ CRISPRi (in-house)	This study
rBT3190_2	ECF repression	ECF group 3	ECF-σ CRISPRi (in-house)	This study
rBT3269_1	ECF repression	ECF group 3	ECF-σ CRISPRi (in-house)	This study
rBT3269_2	ECF repression	ECF group 3	ECF-σ CRISPRi (in-house)	This study
rBT3269_3	ECF repression	ECF group 3	ECF-σ CRISPRi (in-house)	This study
rBT3396_1	ECF repression	ECF group 3	ECF-σ CRISPRi (in-house)	This study
rBT3396_2	ECF repression	ECF group 3	ECF-σ CRISPRi (in-house)	This study
rBT3396_3	ECF repression	ECF group 3	ECF-σ CRISPRi (in-house)	This study
rBT3457_1	ECF repression	ECF group 3	ECF-σ CRISPRi (in-house)	This study
rBT3457_2	ECF repression	ECF group 3	ECF-σ CRISPRi (in-house)	This study
rBT3457_3	ECF repression	ECF group 3	ECF-σ CRISPRi (in-house)	This study
rBT3517_1	ECF repression	ECF group 3	ECF-σ CRISPRi (in-house)	This study
rBT3517_2	ECF repression	ECF group 3	ECF-σ CRISPRi (in-house)	This study
rBT3517_3	ECF repression	ECF group 3	ECF-σ CRISPRi (in-house)	This study
rBT3748_2	ECF repression	ECF group 3	ECF-σ CRISPRi (in-house)	This study
rBT3748_3	ECF repression	ECF group 3	ECF-σ CRISPRi (in-house)	This study
rBT3993_1	ECF repression	ECF group 4	ECF-σ CRISPRi (in-house)	This study
rBT3993_2	ECF repression	ECF group 4	ECF-σ CRISPRi (in-house)	This study
rBT3993_3	ECF repression	ECF group 4	ECF-σ CRISPRi (in-house)	This study
rBT4250_1	ECF repression	ECF group 4	ECF-σ CRISPRi (in-house)	This study
rBT4250_2	ECF repression	ECF group 4	ECF-σ CRISPRi (in-house)	This study
rBT4250_3	ECF repression	ECF group 4	ECF-σ CRISPRi (in-house)	This study
rBT4347_1	ECF repression	ECF group 4	ECF-σ CRISPRi (in-house)	This study
rBT4347_2	ECF repression	ECF group 4	ECF-σ CRISPRi (in-house)	This study
rBT4347_3	ECF repression	ECF group 4	ECF-σ CRISPRi (in-house)	This study
rBT4355_1	ECF repression	ECF group 4	ECF-σ CRISPRi (in-house)	This study
rBT4355_2	ECF repression	ECF group 4	ECF-σ CRISPRi (in-house)	This study
rBT4355_3	ECF repression	ECF group 4	ECF-σ CRISPRi (in-house)	This study
rBT4402_1	ECF repression	ECF group 4	ECF-σ CRISPRi (in-house)	This study
rBT4402_2	ECF repression	ECF group 4	ECF-σ CRISPRi (in-house)	This study
rBT4402_3	ECF repression	ECF group 4	ECF-σ CRISPRi (in-house)	This study
rBT4571_1	ECF repression	ECF group 4	ECF-σ CRISPRi (in-house)	This study
rBT4571_2	ECF repression	ECF group 4	ECF-σ CRISPRi (in-house)	This study
rBT4571_3	ECF repression	ECF group 4	ECF-σ CRISPRi (in-house)	This study
rBT4636_1	ECF repression	ECF group 4	ECF-σ CRISPRi (in-house)	This study
rBT4636_2	ECF repression	ECF group 4	ECF-σ CRISPRi (in-house)	This study
rBT4636_3	ECF repression	ECF group 4	ECF-σ CRISPRi (in-house)	This study
rBT4643_1	ECF repression	ECF group 4	ECF-σ CRISPRi (in-house)	This study
rBT4643_2	ECF repression	ECF group 4	ECF-σ CRISPRi (in-house)	This study
rBT4643_3	ECF repression	ECF group 4	ECF-σ CRISPRi (in-house)	This study
rBT4647_1	ECF repression	ECF group 4	ECF-σ CRISPRi (in-house)	This study
rBT4647_2	ECF repression	ECF group 4	ECF-σ CRISPRi (in-house)	This study
rBT4647_3	ECF repression	ECF group 4	ECF-σ CRISPRi (in-house)	This study
rBT4720_1	ECF repression	ECF group 4	ECF-σ CRISPRi (in-house)	This study
rBT4720_2	ECF repression	ECF group 4	ECF-σ CRISPRi (in-house)	This study
rBT4720_3	ECF repression	ECF group 4	ECF-σ CRISPRi (in-house)	This study
BHIS_1	batch culture	SSBL culture	Culture (in-house)	This study
BHIS_2	batch culture	SSBL culture	Culture (in-house)	This study
CBA_1	batch culture	SSBL culture	Culture (in-house)	This study
CBA_2	batch culture	SSBL culture	Culture (in-house)	This study
GLC_1	batch culture	SSBL culture	Culture (in-house)	This study
GLC_2	batch culture	SSBL culture	Culture (in-house)	This study
Mucin_1	batch culture	SSBL culture	Culture (in-house)	This study
Mucin_2	batch culture	SSBL culture	Culture (in-house)	This study
SRR24923253	TYG-Aerobe, R2	condition catalogues	Stress	PMID: 38528147
SRR24923254	TYG-Acid, R2	condition catalogues	Stress	PMID: 38528147
SRR24923263	TYG-Control, R2	condition catalogues	Stress	PMID: 38528147
SRR24923264	MM-Arabinose, R2	condition catalogues	Carbon	PMID: 38528147
SRR24923265	TYG-Heat, R2	condition catalogues	Stress	PMID: 38528147
SRR24923266	TYG-Cold, R2	condition catalogues	Stress	PMID: 38528147
SRR24923267	TYG-Bile salts, R2	condition catalogues	Stress	PMID: 38528147
SRR24923268	TYG-Deoxycholic acid, R2	condition catalogues	Stress	PMID: 38528147
SRR24923269	TYG-Gentamicin, R2	condition catalogues	Stress	PMID: 38528147
SRR24923270	TYG-Hydrogen peroxide, R2	condition catalogues	Stress	PMID: 38528147
SRR24923271	MM-Starvation, R2	condition catalogues	Stress	PMID: 38528147
SRR24923272	MM-Mucin, R2	condition catalogues	Carbon	PMID: 38528147
SRR24923273	MM-GlcNAc, R2	condition catalogues	Carbon	PMID: 38528147
SRR24923274	MM-Maltose, R2	condition catalogues	Carbon	PMID: 38528147
SRR24923275	MM-Xylose, R2	condition catalogues	Carbon	PMID: 38528147
SRR24923276	MM-Mucin, R1	condition catalogues	Carbon	PMID: 38528147
SRR24923277	MM-Starvation, R1	condition catalogues	Stress	PMID: 38528147
SRR24923278	MM-Glucose, R2	condition catalogues	Carbon	PMID: 38528147
SRR24923279	TYG-Gentamicin, R1	condition catalogues	Stress	PMID: 38528147
SRR24923280	TYG-Deoxycholic acid, R1	condition catalogues	Stress	PMID: 38528147
SRR24923281	TYG-Bile salts, R1	condition catalogues	Stress	PMID: 38528147
SRR24923282	TYG-Cold, R1	condition catalogues	Stress	PMID: 38528147
SRR24923283	TYG-Heat, R1	condition catalogues	Stress	PMID: 38528147
SRR24923284	TYG-Acid, R1	condition catalogues	Stress	PMID: 38528147
SRR24923285	TYG-Aerobe, R1	condition catalogues	Stress	PMID: 38528147
SRR24923286	TYG-Control, R1	condition catalogues	Stress	PMID: 38528147
SRR24923287	MM-Maltose, R1	condition catalogues	Carbon	PMID: 38528147
SRR24923288	MM-GlcNAc, R1	condition catalogues	Carbon	PMID: 38528147
SRR24923289	TYG-Hydrogen peroxide, R1	condition catalogues	Stress	PMID: 38528147
SRR24923290	MM-Arabinose, R1	condition catalogues	Carbon	PMID: 38528147
SRR24923291	MM-Xylose, R1	condition catalogues	Carbon	PMID: 38528147
SRR24923292	MM-Glucose, R1	condition catalogues	Carbon	PMID: 38528147
ERR2265543	bt0700_glucoseMM_1_s	Stringent response	Stress/in vivo	PMID: 30008292
ERR2265544	bt0700_glucoseMM_2_s	Stringent response	Stress/in vivo	PMID: 30008292
ERR2265545	bt0700_glucoseMM_3_s	Stringent response	Stress/in vivo	PMID: 30008292
ERR2265546	bt0700_mouseCecum_1_s	Stringent response	Stress/in vivo	PMID: 30008292
ERR2265547	bt0700_mouseCecum_2_s	Stringent response	Stress/in vivo	PMID: 30008292
ERR2265548	bt0700_mouseCecum_3_s	Stringent response	Stress/in vivo	PMID: 30008292
ERR2265549	bt0700_mouseCecum_4_s	Stringent response	Stress/in vivo	PMID: 30008292
ERR2265550	bt0700_starvation1h_1_s	Stringent response	Stress/in vivo	PMID: 30008292
ERR2265551	bt0700_starvation1h_2_s	Stringent response	Stress/in vivo	PMID: 30008292
ERR2265552	bt0700_starvation1h_3_s	Stringent response	Stress/in vivo	PMID: 30008292
ERR2265553	ppGpp0_glucoseMM_1_s	Stringent response	Stress/in vivo	PMID: 30008292
ERR2265554	ppGpp0_glucoseMM_2_s	Stringent response	Stress/in vivo	PMID: 30008292
ERR2265555	ppGpp0_glucoseMM_3_s	Stringent response	Stress/in vivo	PMID: 30008292
ERR2265556	ppGpp0_mouseCecum_1_s	Stringent response	Stress/in vivo	PMID: 30008292
ERR2265557	ppGpp0_mouseCecum_2_s	Stringent response	Stress/in vivo	PMID: 30008292
ERR2265558	ppGpp0_mouseCecum_3_s	Stringent response	Stress/in vivo	PMID: 30008292
ERR2265559	ppGpp0_mouseCecum_4_s	Stringent response	Stress/in vivo	PMID: 30008292
ERR2265560	ppGpp0_starvation1h_1_s	Stringent response	Stress/in vivo	PMID: 30008292
ERR2265561	ppGpp0_starvation1h_2_s	Stringent response	Stress/in vivo	PMID: 30008292
ERR2265562	WT_glucoseMM_1_s	Stringent response	Stress/in vivo	PMID: 30008292
ERR2265563	WT_glucoseMM_2_s	Stringent response	Stress/in vivo	PMID: 30008292
ERR2265564	WT_glucoseMM_3_s	Stringent response	Stress/in vivo	PMID: 30008292
ERR2265565	WT_mouseCecum_1_s	Stringent response	Stress/in vivo	PMID: 30008292
ERR2265566	WT_mouseCecum_2_s	Stringent response	Stress/in vivo	PMID: 30008292
ERR2265567	WT_mouseCecum_3_s	Stringent response	Stress/in vivo	PMID: 30008292
ERR2265568	WT_mouseCecum_4_s	Stringent response	Stress/in vivo	PMID: 30008292
ERR2265569	WT_starvation1h_1_s	Stringent response	Stress/in vivo	PMID: 30008292
ERR2265570	WT_starvation1h_2_s	Stringent response	Stress/in vivo	PMID: 30008292
ERR2265571	WT_starvation1h_3_s	Stringent response	Stress/in vivo	PMID: 30008292
ERR6366637	mono-colonization in mice cecum (in vivo) replicate 1 / 4	in vivo colonization	in vivo	PMID: 34248864
ERR6366640	mono-colonization in mice cecum (in vivo) replicate 2 / 4	in vivo colonization	in vivo	PMID: 34248864
ERR6366768	mono-colonization in mice cecum (in vivo) replicate 3 / 4	in vivo colonization	in vivo	PMID: 34248864
ERR6367012	mono-colonization in mice distal colon (in vivo) replicate 1 / 5	in vivo colonization	in vivo	PMID: 34248864
ERR6367014	mono-colonization in mice distal colon (in vivo) replicate 2 / 5	in vivo colonization	in vivo	PMID: 34248864
ERR6367015	mono-colonization in mice distal colon (in vivo) replicate 3 / 5	in vivo colonization	in vivo	PMID: 34248864
ERR6377057	mono-culture in bioreactor under continuously feeding with mucin (in vitro) replicate 1 / 4	in vivo colonization	in vivo	PMID: 34248864
ERR6377061	mono-culture in bioreactor under continuously feeding with mucin (in vitro) replicate 2 / 4	in vivo colonization	in vivo	PMID: 34248864
ERR6377140	mono-culture in bioreactor under continuously feeding with mucin (in vitro) replicate 3 / 4	in vivo colonization	in vivo	PMID: 34248864
ERR6377146	mono-culture in bioreactor under continuously feeding with mucin (in vitro) replicate 4 / 4	in vivo colonization	in vivo	PMID: 34248864
SRR17622389	wild-type rep A; grown 15 hours in minimal medium at 37 deg C	inositol lipid KO	Other	PMID: 35725777
SRR17622388	wild-type rep B; grown 15 hours in minimal medium at 37 deg C	inositol lipid KO	Other	PMID: 35725777
SRR17622387	delta_BT_1522 rep A; grown 15 hours in minimal medium at 37 deg C	inositol lipid KO	Other	PMID: 35725777
SRR17622386	delta_BT_1522 rep B; grown 15 hours in minimal medium at 37 deg C	inositol lipid KO	Other	PMID: 35725777
SRR17622385	iSPT rep A; grown 15 hours in minimal medium at 37 deg C	inositol lipid KO	Other	PMID: 35725777
SRR17622384	iSPT rep B; grown 15 hours in minimal medium at 37 deg C	inositol lipid KO	Other	PMID: 35725777
SRR17622383	iSPTdelta_BT_1526 rep A; grown 15 hours in minimal medium at 37 deg C	inositol lipid KO	Other	PMID: 35725777
SRR17622382	iSPTdelta_BT_1526 rep B; grown 15 hours in minimal medium at 37 deg C	inositol lipid KO	Other	PMID: 35725777
SRR19176002	chondroitin sulfate 1	glycosaminoglycans	Carbon	PMID: 36523841
SRR19176001	chondroitin sulfate 2	glycosaminoglycans	Carbon	PMID: 36523841
SRR19176000	sugar mix 3	glycosaminoglycans	Carbon	PMID: 36523841
SRR19175999	sugar mix 4	glycosaminoglycans	Carbon	PMID: 36523841
SRR19175998	chondroitin sulfate 3	glycosaminoglycans	Carbon	PMID: 36523841
SRR19175996	hyaluronic acid 1	glycosaminoglycans	Carbon	PMID: 36523841
SRR19175995	hyaluronic acid 2	glycosaminoglycans	Carbon	PMID: 36523841
SRR19175994	hyaluronic acid 3	glycosaminoglycans	Carbon	PMID: 36523841
SRR19175993	hyaluronic acid 4	glycosaminoglycans	Carbon	PMID: 36523841
SRR19175992	sugar mix 1	glycosaminoglycans	Carbon	PMID: 36523841
SRR19175991	sugar mix 2	glycosaminoglycans	Carbon	PMID: 36523841
SRR22955042	BT_mono_WC_4h_1	mono- co- culture	Stress	PMID: 37670028
SRR22955041	BT_mono_WC_4h_2	mono- co- culture	Stress	PMID: 37670028
SRR22955032	BTRI_biculture_WC_12h_1	mono- co- culture	Stress	PMID: 37670028
SRR22955031	BTRI_biculture_WC_12h_2	mono- co- culture	Stress	PMID: 37670028
SRR22955030	BT_mono_WC_4h_3	mono- co- culture	Stress	PMID: 37670028
SRR22955029	BTRI_biculture_WC_12h_3	mono- co- culture	Stress	PMID: 37670028
SRR22955028	BTRI_biculture_WC_24h_1	mono- co- culture	Stress	PMID: 37670028
SRR22955027	BTRI_biculture_WC_24h_2	mono- co- culture	Stress	PMID: 37670028
SRR22955026	BTRI_biculture_WC_24h_3	mono- co- culture	Stress	PMID: 37670028
SRR22955025	BTRI_biculture_WC_36h_1	mono- co- culture	Stress	PMID: 37670028
SRR22955024	BT_mono_WC_36h_2	mono- co- culture	Stress	PMID: 37670028
SRR22955023	BT_mono_WC_36h_3	mono- co- culture	Stress	PMID: 37670028
SRR22955021	BTRI_biculture_WC_36h_2	mono- co- culture	Stress	PMID: 37670028
SRR22955020	BTRI_biculture_WC_36h_3	mono- co- culture	Stress	PMID: 37670028
SRR22955019	BT_mono_mucin_4h_1	mono- co- culture	Stress	PMID: 37670028
SRR22955018	BT_mono_mucin_4h_2	mono- co- culture	Stress	PMID: 37670028
SRR22955017	BT_mono_mucin_4h_3	mono- co- culture	Stress	PMID: 37670028
SRR22955016	BT_mono_WC_12h_1	mono- co- culture	Stress	PMID: 37670028
SRR22955015	BT_mono_mucin_12h_1	mono- co- culture	Stress	PMID: 37670028
SRR22955014	BT_mono_mucin_12h_2	mono- co- culture	Stress	PMID: 37670028
SRR22955012	BT_mono_mucin_24h_1	mono- co- culture	Stress	PMID: 37670028
SRR22955011	BT_mono_mucin_24h_2	mono- co- culture	Stress	PMID: 37670028
SRR22955010	BT_mono_mucin_24h_3	mono- co- culture	Stress	PMID: 37670028
SRR22955009	BT_mono_mucin_48h_1	mono- co- culture	Stress	PMID: 37670028
SRR22955008	BT_mono_mucin_48h_2	mono- co- culture	Stress	PMID: 37670028
SRR22955007	BT_mono_mucin_48h_3	mono- co- culture	Stress	PMID: 37670028
SRR22955006	BT_mono_mucin_120h_1	mono- co- culture	Stress	PMID: 37670028
SRR22955005	BT_mono_WC_12h_2	mono- co- culture	Stress	PMID: 37670028
SRR22955004	BT_mono_mucin_120h_2	mono- co- culture	Stress	PMID: 37670028
SRR22955003	BT_mono_mucin_120h_3	mono- co- culture	Stress	PMID: 37670028
SRR22954994	BT_mono_WC_12h_3	mono- co- culture	Stress	PMID: 37670028
SRR22954989	BTRI_biculture_mucin_6h_1	mono- co- culture	Stress	PMID: 37670028
SRR22954988	BTRI_biculture_mucin_6h_2	mono- co- culture	Stress	PMID: 37670028
SRR22954987	BTRI_biculture_mucin_6h_3	mono- co- culture	Stress	PMID: 37670028
SRR22954986	BTRI_biculture_mucin_12h_1	mono- co- culture	Stress	PMID: 37670028
SRR22954985	BTRI_biculture_mucin_12h_2	mono- co- culture	Stress	PMID: 37670028
SRR22954984	BTRI_biculture_mucin_12h_3	mono- co- culture	Stress	PMID: 37670028
SRR22954983	BT_mono_WC_36h_1	mono- co- culture	Stress	PMID: 37670028
SRR22954982	BTRI_biculture_mucin_24h_1	mono- co- culture	Stress	PMID: 37670028
SRR22954981	BTRI_biculture_mucin_24h_2	mono- co- culture	Stress	PMID: 37670028
SRR22954980	BTRI_biculture_mucin_24h_3	mono- co- culture	Stress	PMID: 37670028
SRR22954979	BTRI_biculture_mucin_48h_1	mono- co- culture	Stress	PMID: 37670028
SRR22954978	BTRI_biculture_mucin_48h_2	mono- co- culture	Stress	PMID: 37670028
SRR22954977	BTRI_biculture_mucin_48h_3	mono- co- culture	Stress	PMID: 37670028
SRR22954976	BTRI_biculture_mucin_120h_1	mono- co- culture	Stress	PMID: 37670028
SRR22954975	BTRI_biculture_mucin_120h_2	mono- co- culture	Stress	PMID: 37670028
SRR22954974	BTRI_biculture_mucin_120h_3	mono- co- culture	Stress	PMID: 37670028
SRR23344351	wt_Rho_mouse_1	cecum Rho	Stress/in vivo	PMID: 36927025
SRR23344350	wt_Rho_mouse_2	cecum Rho	Stress/in vivo	PMID: 36927025
SRR23344349	wt_Rho_mouse_3	cecum Rho	Stress/in vivo	PMID: 36927025
SRR23344348	wt_Rho_mouse_4	cecum Rho	Stress/in vivo	PMID: 36927025
SRR23344347	wt_Rho_mouse_5	cecum Rho	Stress/in vivo	PMID: 36927025
SRR23344346	dIDR_Rho_mouse_1	cecum Rho	Stress/in vivo	PMID: 36927025
SRR23344345	dIDR_Rho_mouse_2	cecum Rho	Stress/in vivo	PMID: 36927025
SRR23344344	dIDR_Rho_mouse_3	cecum Rho	Stress/in vivo	PMID: 36927025
SRR23344343	dIDR_Rho_mouse_4	cecum Rho	Stress/in vivo	PMID: 36927025
SRR23344342	dIDR_Rho_mouse_5	cecum Rho	Stress/in vivo	PMID: 36927025
SRR23478019	BT_(p)ppGpp0_Fed_1	cecum ppGpp0	Stress/in vivo	PMID: 37971266
SRR23478018	BT_(p)ppGpp0_Fed_2	cecum ppGpp0	Stress/in vivo	PMID: 37971266
SRR23478017	BT_(p)ppGpp0_Fasted_5	cecum ppGpp0	Stress/in vivo	PMID: 37971266
SRR23478016	BT_WT_Fed_1	cecum ppGpp0	Stress/in vivo	PMID: 37971266
SRR23478015	BT_WT_Fed_2	cecum ppGpp0	Stress/in vivo	PMID: 37971266
SRR23478014	BT_WT_Fed_3	cecum ppGpp0	Stress/in vivo	PMID: 37971266
SRR23478013	BT_WT_Fed_4	cecum ppGpp0	Stress/in vivo	PMID: 37971266
SRR23478012	BT_WT_Fed_5	cecum ppGpp0	Stress/in vivo	PMID: 37971266
SRR23478011	BT_WT_Fed_6	cecum ppGpp0	Stress/in vivo	PMID: 37971266
SRR23478010	BT_WT_Fasted_1	cecum ppGpp0	Stress/in vivo	PMID: 37971266
SRR23478009	BT_WT_Fasted_2	cecum ppGpp0	Stress/in vivo	PMID: 37971266
SRR23478008	BT_WT_Fasted_3	cecum ppGpp0	Stress/in vivo	PMID: 37971266
SRR23478007	BT_(p)ppGpp0_Fed_3	cecum ppGpp0	Stress/in vivo	PMID: 37971266
SRR23478006	BT_WT_Fasted_4	cecum ppGpp0	Stress/in vivo	PMID: 37971266
SRR23478005	BT_WT_Fasted_5	cecum ppGpp0	Stress/in vivo	PMID: 37971266
SRR23478004	BT_WT_Fasted_6	cecum ppGpp0	Stress/in vivo	PMID: 37971266
SRR23478003	BT_(p)ppGpp0_Fed_4	cecum ppGpp0	Stress/in vivo	PMID: 37971266
SRR23478002	BT_(p)ppGpp0_Fed_5	cecum ppGpp0	Stress/in vivo	PMID: 37971266
SRR23478001	BT_(p)ppGpp0_Fed_6	cecum ppGpp0	Stress/in vivo	PMID: 37971266
SRR23478000	BT_(p)ppGpp0_Fasted_1	cecum ppGpp0	Stress/in vivo	PMID: 37971266
SRR23477999	BT_(p)ppGpp0_Fasted_2	cecum ppGpp0	Stress/in vivo	PMID: 37971266
SRR23477998	BT_(p)ppGpp0_Fasted_3	cecum ppGpp0	Stress/in vivo	PMID: 37971266
SRR23477997	BT_(p)ppGpp0_Fasted_4	cecum ppGpp0	Stress/in vivo	PMID: 37971266
SRR25243429	glucose R1	inulin, corn	Carbon	PMID: 38441031
SRR25243428	glucose R2	inulin, corn	Carbon	PMID: 38441031
SRR25243427	glucose R3	inulin, corn	Carbon	PMID: 38441031
SRR25243426	corn fiber, R1	inulin, corn	Carbon	PMID: 38441031
SRR25243425	corn fiber, R2	inulin, corn	Carbon	PMID: 38441031
SRR25243424	corn fiber, R3	inulin, corn	Carbon	PMID: 38441031
SRR25243423	inulin, R1	inulin, corn	Carbon	PMID: 38441031
SRR25243422	inulin, R2	inulin, corn	Carbon	PMID: 38441031
SRR25243421	inulin, R3	inulin, corn	Carbon	PMID: 38441031
SRR25248888	BT-wt-a	Vesiculation regulation	Stress	PMID: 38422018
SRR25248887	BT-wt-b	Vesiculation regulation	Stress	PMID: 38422018
SRR25248886	BT-4721-c	Vesiculation regulation	Stress	PMID: 38422018
SRR25248885	BT-4721-d	Vesiculation regulation	Stress	PMID: 38422018
SRR25248884	BT-4721-e	Vesiculation regulation	Stress	PMID: 38422018
SRR25248883	BT-4721-f	Vesiculation regulation	Stress	PMID: 38422018
SRR25248882	BT-4721-g	Vesiculation regulation	Stress	PMID: 38422018
SRR25248881	BT-4721-h	Vesiculation regulation	Stress	PMID: 38422018
SRR25248880	BT-wt-c	Vesiculation regulation	Stress	PMID: 38422018
SRR25248879	BT-wt-d	Vesiculation regulation	Stress	PMID: 38422018
SRR25248878	BT-wt-e	Vesiculation regulation	Stress	PMID: 38422018
SRR25248877	BT-wt-f	Vesiculation regulation	Stress	PMID: 38422018
SRR25248876	BT-wt-g	Vesiculation regulation	Stress	PMID: 38422018
SRR25248875	BT-wt-h	Vesiculation regulation	Stress	PMID: 38422018
SRR25248874	BT-4721-a	Vesiculation regulation	Stress	PMID: 38422018
SRR25248873	BT-4721-b	Vesiculation regulation	Stress	PMID: 38422018
SRR5854356	cps1_Mouse-1	CPS expression	Other	PMID: 28966055
SRR5854355	cps1_Mouse-2	CPS expression	Other	PMID: 28966055
SRR5854354	cps1_Mouse-3	CPS expression	Other	PMID: 28966055
SRR5854353	cps2_Mouse-1	CPS expression	Other	PMID: 28966055
SRR5854352	cps2_Mouse-2	CPS expression	Other	PMID: 28966055
SRR5854351	cps2_Mouse-3	CPS expression	Other	PMID: 28966055
SRR5854350	cps4_Mouse-1	CPS expression	Other	PMID: 28966055
SRR5854349	cps4_Mouse-2	CPS expression	Other	PMID: 28966055
SRR5854348	cps4_Mouse-3	CPS expression	Other	PMID: 28966055
SRR5854347	cps5_Mouse-1	CPS expression	Other	PMID: 28966055
SRR5854346	cps6_Mouse-1	CPS expression	Other	PMID: 28966055
SRR5854345	cps6_Mouse-2	CPS expression	Other	PMID: 28966055
SRR5854344	cps5_Mouse-2	CPS expression	Other	PMID: 28966055
SRR5854343	cps5_Mouse-3	CPS expression	Other	PMID: 28966055
SRR5854342	Acapsular_Mouse-2	CPS expression	Other	PMID: 28966055
SRR5854341	Acapsular_Mouse-3	CPS expression	Other	PMID: 28966055
SRR5854340	cps6_Mouse-3	CPS expression	Other	PMID: 28966055
SRR5854339	Acapsular_Mouse-1	CPS expression	Other	PMID: 28966055
SRR5973483	Bt_Thi_1	Thiamine treatment	Carbon	PMID: 28951891
SRR5973482	Bt_Thi_2	Thiamine treatment	Carbon	PMID: 28951891
SRR5973481	Bt_1	Thiamine treatment	Carbon	PMID: 28951891
SRR5973480	Bt_2	Thiamine treatment	Carbon	PMID: 28951891
SRR8508353	WT	Sphingolipid deficient	Other	PMID: 31071294
SRR8508352	WT	Sphingolipid deficient	Other	PMID: 31071294
SRR8508351	SPT KO	Sphingolipid deficient	Other	PMID: 31071294
SRR8508350	WT	Sphingolipid deficient	Other	PMID: 31071294
SRR8508349	SPT KO	Sphingolipid deficient	Other	PMID: 31071294
SRR8508348	SPT KO	Sphingolipid deficient	Other	PMID: 31071294
SRR8874378	minimal media with 5 mg/ml glucose 1	Complex N-glycans	Carbon	PMID: 31160824
SRR8874379	minimal media with 5 mg/ml glucose 2	Complex N-glycans	Carbon	PMID: 31160824
SRR8874380	minimal media with 5 mg/ml glucose 3	Complex N-glycans	Carbon	PMID: 31160824
SRR8874381	minimal media with 10 mg/ml bovine alpha 1 acid glycoprotein (AAGP) 1	Complex N-glycans	Carbon	PMID: 31160824
SRR8874382	minimal media with 10 mg/ml bovine alpha 1 acid glycoprotein (AAGP) 2	Complex N-glycans	Carbon	PMID: 31160824
SRR8874383	minimal media with 10 mg/ml bovine alpha 1 acid glycoprotein (AAGP) 3	Complex N-glycans	Carbon	PMID: 31160824
SRR9668461	GT23_1-5	BT4338 regulon	Stress	PMID: 31992627
SRR9668468	GT23_2-5	BT4338 regulon	Stress	PMID: 31992627
SRR9668475	GT23_3-5	BT4338 regulon	Stress	PMID: 31992627
SRR9668482	GT23_1+10	BT4338 regulon	Stress	PMID: 31992627
SRR9668491	GT23_2+10	BT4338 regulon	Stress	PMID: 31992627
SRR9668499	GT23_3+10	BT4338 regulon	Stress	PMID: 31992627
SRR9668506	NS364_1-5	BT4338 regulon	Stress	PMID: 31992627
SRR9668513	NS364_2-5	BT4338 regulon	Stress	PMID: 31992627
SRR9668519	NS364_3-5	BT4338 regulon	Stress	PMID: 31992627
SRR9668524	NS364_1+10	BT4338 regulon	Stress	PMID: 31992627
SRR9668529	NS364_2+10	BT4338 regulon	Stress	PMID: 31992627
SRR9668532	NS364_3+10	BT4338 regulon	Stress	PMID: 31992627
SRR10131272	Glucose_Rep_1	Ribose experiment	Carbon	PMID: 31901520
SRR10131273	Glucose_Rep_2	Ribose experiment	Carbon	PMID: 31901520
SRR10131274	Glucose_Rep_3	Ribose experiment	Carbon	PMID: 31901520
SRR10131275	Ribose_Rep_1	Ribose experiment	Carbon	PMID: 31901520
SRR10131276	Ribose_Rep_2	Ribose experiment	Carbon	PMID: 31901520
SRR10131277	Ribose_Rep_3	Ribose experiment	Carbon	PMID: 31901520
SRR11315278	Heat-killed ARB25 phage treated_cps1_R1	phage challenge	Other	PMID: 32601452
SRR11315279	Heat-killed ARB25 phage treated_cps1_R2	phage challenge	Other	PMID: 32601452
SRR11315281	ARB25 phage treated_cps1_R1	phage challenge	Other	PMID: 32601452
SRR11315282	ARB25 phage treated_cps1_R2	phage challenge	Other	PMID: 32601452
SRR11315283	ARB25 phage treated_cps1_R3	phage challenge	Other	PMID: 32601452
SRR11315284	Heat-killed SJC01 phage treated_wt_R1	phage challenge	Other	PMID: 32601452
SRR11315285	Heat-killed SJC01 phage treated_wt_R2	phage challenge	Other	PMID: 32601452
SRR11315286	Heat-killed SJC01 phage treated_wt_R3	phage challenge	Other	PMID: 32601452
SRR11315287	SJC01 phage treated_wt_R1	phage challenge	Other	PMID: 32601452
SRR11315288	SJC01 phage treated_wt_R2	phage challenge	Other	PMID: 32601452
SRR11315289	SJC01 phage treated_wt_R3	phage challenge	Other	PMID: 32601452
SRR11315290	Heat-killed SJC01 phage treated_acps_R1	phage challenge	Other	PMID: 32601452
SRR11315291	Heat-killed SJC01 phage treated_acps_R2	phage challenge	Other	PMID: 32601452
SRR11315292	Heat-killed SJC01 phage treated_acps_R3	phage challenge	Other	PMID: 32601452
SRR11315293	SJC01 phage treated_acps_R1	phage challenge	Other	PMID: 32601452
SRR11315294	SJC01 phage treated_acps_R2	phage challenge	Other	PMID: 32601452
SRR11315295	SJC01 phage treated_acps_R3	phage challenge	Other	PMID: 32601452
SRR11315296	ARB25 phage treated_wt_invivo_R1	phage challenge	Other	PMID: 32601452
SRR11315297	ARB25 phage treated_wt_invivo_R2	phage challenge	Other	PMID: 32601452
SRR11315298	ARB25 phage treated_wt_invivo_R3	phage challenge	Other	PMID: 32601452
SRR11315299	ARB25 phage treated_acps_invivo_R1	phage challenge	Other	PMID: 32601452
SRR11315300	ARB25 phage treated_acps_invivo_R2	phage challenge	Other	PMID: 32601452
SRR11315301	ARB25 phage treated_acps_invivo_R3	phage challenge	Other	PMID: 32601452
SRR11315302	ARB25 phage treated_wt_R1	phage challenge	Other	PMID: 32601452
SRR11315303	ARB25 phage treated_wt_R2	phage challenge	Other	PMID: 32601452
SRR11315304	ARB25 phage treated_wt_R2	phage challenge	Other	PMID: 32601452
SRR11315305	Heat-killed ARB25 phage treated_wt_R1	phage challenge	Other	PMID: 32601452
SRR11315306	Heat-killed ARB25 phage treated_wt_R2	phage challenge	Other	PMID: 32601452
SRR11315307	Heat-killed ARB25 phage treated_wt_R3	phage challenge	Other	PMID: 32601452
SRR11315308	ARB25 phage treated_acps_R1	phage challenge	Other	PMID: 32601452
SRR11315309	ARB25 phage treated_acps_R2	phage challenge	Other	PMID: 32601452
SRR11315310	ARB25 phage treated_acps_R3	phage challenge	Other	PMID: 32601452
SRR11315311	Heat-killed ARB25 phage treated_acps_R1	phage challenge	Other	PMID: 32601452
SRR11315312	Heat-killed ARB25 phage treated_acps_R2	phage challenge	Other	PMID: 32601452
SRR11315313	Heat-killed ARB25 phage treated_acps_R3	phage challenge	Other	PMID: 32601452
SRR11611242	Galactose 1	seaweed polysacch.	Carbon	PMID: 35240043
SRR11611243	Galactose 2	seaweed polysacch.	Carbon	PMID: 35240043
SRR11611244	Carrageenan 1	seaweed polysacch.	Carbon	PMID: 35240043
SRR11611245	Carrageenan 2	seaweed polysacch.	Carbon	PMID: 35240043
SRR1781583	Bt_PBSctl_R1	IgA in gnobiotic mice	in vivo	PMID: 25795776
SRR1781584	Bt_mAb260.8_R1	IgA in gnobiotic mice	in vivo	PMID: 25795776
SRR1781585	Bt_mAb225.4_R1	IgA in gnobiotic mice	in vivo	PMID: 25795776
SRR1781586	Bt_mAb260.8plusmAb225.4_R1	IgA in gnobiotic mice	in vivo	PMID: 25795776
SRR1781587	Bt_IgActl_R1	IgA in gnobiotic mice	in vivo	PMID: 25795776
SRR1781588	Bt_PBSctl_R2	IgA in gnobiotic mice	in vivo	PMID: 25795776
SRR1781589	Bt_mAb260.8_R2	IgA in gnobiotic mice	in vivo	PMID: 25795776
SRR1781590	Bt_mAb225.4_R2	IgA in gnobiotic mice	in vivo	PMID: 25795776
SRR1781591	Bt_mAb260.8plusmAb225.4_R2	IgA in gnobiotic mice	in vivo	PMID: 25795776
SRR1781592	Bt_IgActl_R2	IgA in gnobiotic mice	in vivo	PMID: 25795776
SRR17994058	Melibiose_R1	in vivo adaptation	in vivo	PMID: 37598339
SRR17994059	Melibiose_R2	in vivo adaptation	in vivo	PMID: 37598339
SRR17994060	Melibiose_R3	in vivo adaptation	in vivo	PMID: 37598339
SRR17994061	Melibiose_R4	in vivo adaptation	in vivo	PMID: 37598339
SRR17994062	Cecal contents D_14_R1	in vivo adaptation	in vivo	PMID: 37598339
SRR17994063	Cecal contents D_14_R2	in vivo adaptation	in vivo	PMID: 37598339
SRR17994064	Cecal contents D_14_R3	in vivo adaptation	in vivo	PMID: 37598339
SRR17994066	Cecal contents D_14_R4	in vivo adaptation	in vivo	PMID: 37598339
SRR17994067	Cecal contents D_7_R1	in vivo adaptation	in vivo	PMID: 37598339
SRR17994068	Cecal contents D_7_R2	in vivo adaptation	in vivo	PMID: 37598339
SRR17994069	Cecal contents D_7_R3	in vivo adaptation	in vivo	PMID: 37598339
SRR17994070	Cecal contents D_7_R4	in vivo adaptation	in vivo	PMID: 37598339
SRR17994071	Cecal contents D_1_R1	in vivo adaptation	in vivo	PMID: 37598339
SRR17994072	Cecal contents D_1_R2	in vivo adaptation	in vivo	PMID: 37598339
SRR17994073	Cecal contents D_1_R3	in vivo adaptation	in vivo	PMID: 37598339
SRR23242392	Feces D_14_R1	in vivo adaptation	in vivo	PMID: 37598339
SRR23242393	Feces D_14_R2	in vivo adaptation	in vivo	PMID: 37598339
SRR23242394	Feces D_14_R3	in vivo adaptation	in vivo	PMID: 37598339
SRR23242395	Feces D_7_R1	in vivo adaptation	in vivo	PMID: 37598339
SRR23242396	Feces D_7_R2	in vivo adaptation	in vivo	PMID: 37598339
SRR23242397	Feces D_7_R3	in vivo adaptation	in vivo	PMID: 37598339
SRR23242398	Feces D_7_R4	in vivo adaptation	in vivo	PMID: 37598339
SRR23242399	Cecal contents D_1_R1	in vivo adaptation	in vivo	PMID: 37598339
SRR23242400	Cecal contents D_42_R1	in vivo adaptation	in vivo	PMID: 37598339
SRR23242401	Cecal contents D_1_R2	in vivo adaptation	in vivo	PMID: 37598339
SRR23242402	Cecal contents D_4_R1	in vivo adaptation	in vivo	PMID: 37598339
SRR23242403	Cecal contents D_2_R1	in vivo adaptation	in vivo	PMID: 37598339
SRR23242404	Cecal contents D_0.5_R1	in vivo adaptation	in vivo	PMID: 37598339
SRR23242405	Cecal contents D_0.5_R2	in vivo adaptation	in vivo	PMID: 37598339
SRR23242406	Cecal contents D_0.5_R3	in vivo adaptation	in vivo	PMID: 37598339
SRR23242407	Feces D_7_R5	in vivo adaptation	in vivo	PMID: 37598339
SRR23242408	Cecal contents D_0.5_R4	in vivo adaptation	in vivo	PMID: 37598339
SRR23242409	Cecal contents D_2_R2	in vivo adaptation	in vivo	PMID: 37598339
SRR23242410	Cecal contents D_2_R3	in vivo adaptation	in vivo	PMID: 37598339
SRR23242411	Cecal contents D_42_R2	in vivo adaptation	in vivo	PMID: 37598339
SRR23242412	Cecal contents D_42_R3	in vivo adaptation	in vivo	PMID: 37598339
SRR23242413	Cecal contents D_4_R2	in vivo adaptation	in vivo	PMID: 37598339
SRR23242414	Cecal contents D_2_R2	in vivo adaptation	in vivo	PMID: 37598339
SRR23242415	Cecal contents D_4_R3	in vivo adaptation	in vivo	PMID: 37598339
SRR23242416	Cecal contents D_4_R4	in vivo adaptation	in vivo	PMID: 37598339
