# Supplementary material for: Transcriptional regulatory networks of the human gut symbiont Bacteroides thetaiotaomicron are uncovered using machine learning
Source: Nucleic Acids Res. 2025 Nov 6;53(20):gkaf1166. doi: 10.1093/nar/gkaf1166 (PMC12596196; doi:10.1093/nar/gkaf1166)
Supplement: gkaf1166_Supplemental_Files [file gkaf1166_supplemental_files.zip › Table_S7_R1.xlsx]

## Sheet: Sheet1
Table S7. M matrix.
locus	0	1	2	3	4	5	6	7	8	9	10	11	12	13	14	15	16	17	18	19	20	21	22	23	24	25	26	27	28	29	30	31	32	33	34	35	36	37	38	39	40	41	42	43	44	45	46	47	48
BT2505	-0.00155052	-0.00240219	-0.00294102	-0.000730941	-0.00138763	-0.00340324	-0.00195469	0.00369785	0.00120159	0.0067591	-0.00720616	0.00110606	-0.00756232	-0.000656413	-0.00690595	-0.00402392	-0.000580637	-0.00420602	0.00907961	0.00118138	-0.0016878	0.00733409	0.00237524	-0.00367897	-0.000972391	-0.000396942	-0.00403981	0.0140442	-0.000632137	-0.00212566	0.0129906	-0.00252171	-0.00455231	0.000166379	0.0023721	-0.00947435	0.00763821	-0.00592191	-0.00402281	0.0129047	0.023721	-0.0019441	-0.00746856	-0.00986948	0.00694083	0.00049415	-0.0105355	-0.00143647	-0.00258955
BT0634	0.00559704	-0.00742384	-0.0137863	-0.00330722	0.0142746	0.0164813	-0.0105382	-0.00224731	0.01351	0.00161185	-0.0107086	0.00498338	0.00247533	-0.00498155	-0.0129271	0.00690946	-0.028201	0.0163747	-0.00983965	-0.0066858	0.0152846	0.0019873	0.0100873	-0.0137811	0.0284938	0.00314573	0.000849749	0.00329719	-0.000152725	-0.00705091	-0.0034423	0.0234079	0.00615004	-0.0277073	-0.00676112	0.00467103	-9.21648e-05	0.0159059	0.0160216	-0.00729535	-0.0048326	-0.00442767	-0.00685826	-0.0201085	0.000849476	0.00983231	-0.00198026	-0.010152	-0.0121262
BT0001	0.028741	-0.0255345	-0.00788012	-0.0163187	0.00818638	0.0137881	-0.0213068	0.00409074	-0.0356722	-0.00395356	0.00478615	-0.0100566	-0.0114611	-0.000831493	0.0312912	0.000357176	-0.0122761	0.0235931	0.00706063	0.00741482	-0.00446791	-0.00669986	0.00583642	0.0161568	-0.00520658	-0.00669992	-0.00596767	0.000705494	-0.00656131	0.0123667	0.00366717	-0.0185465	-0.0160168	0.0147552	0.00121754	-0.00717408	0.00679894	0.022438	0.013495	0.00222846	0.00300492	0.0166836	0.00407607	0.00717693	0.0126366	0.00497928	0.00102304	0.00596218	-0.0379623
BT0002	0.0103153	-0.0180541	-0.00629315	-0.0112955	0.0043961	0.00512703	-0.00599722	-0.0094251	-0.010481	-0.0334088	0.00781635	-0.0180432	-0.0219985	-0.00297209	-0.000259216	0.00905189	-0.00321645	0.0126372	-0.0128773	0.000896601	0.0047159	0.0345529	0.00456537	0.00862599	0.00505163	0.00608332	-0.00317504	-0.0113236	-0.0202326	-0.0390001	-0.0133663	-0.0141434	-0.00651864	-0.00496883	-0.00107889	0.00607169	0.00996839	0.00289713	-0.0017834	-0.00754981	-0.0125892	-0.000240009	0.0021918	-0.018911	0.00326609	-0.00367779	0.0028273	-0.00804447	-0.00758562
BT0003	-0.0125827	0.00903125	3.0134e-05	0.0102938	0.0359666	0.164811	-0.0013658	-0.00405535	-0.000628894	0.00984628	0.00621468	-0.0205731	0.0183606	-0.00490845	-0.00116617	0.00331206	-0.00802391	0.0173983	0.00421449	-0.00499597	0.015926	-0.0209661	-0.0253967	-0.00287055	-0.00844461	0.00913376	-0.00816037	0.0103786	-0.00718067	-0.00720576	-0.00369215	-0.013564	-0.0035731	0.00437652	-0.0122893	-0.0076107	0.036661	-0.00831283	-0.0065863	-0.00331984	-0.00572597	-0.000289858	0.00452408	-0.0284233	0.00710456	-0.00611728	-0.00893203	-0.00345182	-0.0105985
BT0004	0.00584636	0.000465505	0.0176541	0.0093112	0.0256783	0.219701	0.0133826	-0.00543845	-0.00670201	-0.0066131	0.00168628	0.0020681	0.0320976	-0.000522198	0.0104207	0.000666542	-0.00416313	0.00934037	0.00198201	-0.0100241	-0.0189708	-0.0031787	-0.0150101	0.00187683	-0.0059393	0.000861733	0.00233566	0.0304073	0.00349143	0.0130093	-0.0202721	-0.00278576	0.0198178	0.00735489	-0.0358276	0.0330364	0.0203248	-0.00700198	0.00591303	-0.0119595	-0.00970698	0.00230563	-0.0128021	0.0103062	-0.0312788	0.00572358	-0.0144776	0.00478687	-0.000818346
BT0005	0.0185288	-0.0053699	-0.0310742	0.0163464	0.0145434	0.189165	0.00433682	-0.0180325	0.0029491	-0.0154342	0.0061606	-0.0106182	-0.00239576	0.00669105	-0.0185386	0.00276261	-0.0031139	0.0104768	-0.0228478	-0.0117646	0.0136278	0.00889495	-0.0136575	-0.00343362	0.0076955	0.0200348	-0.00230472	0.000611865	0.0168552	-0.0172274	0.0089285	-0.00620336	0.0101472	-0.00121191	0.00427961	-0.0176319	0.0127751	-0.0171403	-0.00495063	-0.00319274	-0.00397223	0.0168838	-0.0196434	0.00562963	-0.0266555	0.00434709	-0.000448099	0.000889906	-0.0359111
BT0006	0.00808723	0.00637245	-0.0264602	0.0206883	0.00458414	0.16154	0.0116918	-0.0149298	-0.0151389	0.0167438	-0.00302952	0.00355288	0.029827	6.13307e-07	0.00304915	-0.00365384	-0.0153876	0.00360293	0.00409282	0.00827855	0.0117089	0.00779812	-0.0113702	-0.00933014	0.00338157	-0.00739084	-0.00205166	0.0155102	0.0062776	0.00528212	-0.00465921	-0.00514213	0.00570186	-0.00477272	-0.0186728	-0.0257794	0.0112657	-0.00830456	-0.00720993	-0.00447702	-0.00142855	-0.00578185	-0.0196869	-0.00585367	0.0143246	-0.0110416	-0.00131665	-0.00324511	-0.013385
BT0007	-0.0131518	-0.0127869	-0.00272916	-0.00537662	-0.00671612	0.0119917	0.00572656	-0.0169675	-0.00235619	0.0381102	-0.0111038	-0.00101545	0.00456635	-0.00956106	0.0156128	0.00737304	-0.013353	-0.0109026	-0.00213981	0.00157149	0.00556258	-0.0140142	-0.0129175	-3.69239e-05	0.00210509	0.0154953	-0.00511538	-0.00717143	-0.00368135	-0.00741596	-0.00244665	-0.00620133	-0.00240098	-0.0176876	0.00378296	0.00311647	0.0119079	-0.0116079	-0.0167537	0.0103414	0.00135923	-0.00329638	-0.00365252	0.00108082	0.0130298	-0.00421397	-0.0170635	0.00197654	0.00365592
BT0008	0.0113778	-5.5926e-05	-0.00467515	-0.00216596	-0.00785867	0.0320498	-0.00209448	0.00274699	-0.0256592	-0.0135654	0.000720498	-0.0148326	0.0081076	-0.0017216	0.00495391	0.00130397	0.00043586	0.000783719	-0.0075278	-0.00443063	-0.00121411	0.003724	0.00186777	-0.0165224	0.000957518	-0.00651878	-0.00420803	0.0340362	0.00755702	-0.0178162	-0.00274026	-0.0149748	0.00518127	-0.00342824	0.00263734	-0.00672227	0.00030168	0.00397013	-0.0124189	0.000402055	-0.0026222	0.000769793	0.000946983	-0.00280686	-0.0350097	0.000273686	0.00024164	-0.00355828	-0.0239658
BT0009	0.00252764	-0.00957774	-0.0139632	-0.000384982	-0.00944087	0.182525	-0.00468968	-0.0009526	-0.00324639	-0.0113657	0.00259237	0.0170906	0.032046	0.00366798	0.0185513	-0.00866588	0.00811351	-0.0046386	-0.0146306	-0.00361259	-0.0153976	0.0202642	-0.00191304	-0.00805718	0.00874518	-0.0174412	-0.00390008	0.00213591	-0.0158895	-0.0055368	0.00604422	-0.00177953	0.00168434	-0.00228765	-0.00762154	0.0132127	0.00805644	-0.00384083	0.00669492	-0.00923214	0.00933266	0.0046111	0.00729885	-0.0153652	0.0126686	-0.00176164	0.00778056	-0.00352933	-0.00274695
BT0010	-0.00970468	0.0139205	-0.0424332	0.00308486	0.00222104	0.159797	-0.00925834	0.0136247	0.00594023	0.00279623	0.00670665	0.000712322	0.0184866	0.000896388	-0.0212481	-0.0130288	-0.00104246	0.0102503	0.000528933	-0.00579601	0.0238921	-0.0194206	-0.0360664	0.00545632	-0.0375892	-0.0111358	-0.00598575	0.00304093	-0.014514	-0.0086188	-0.00305991	-0.00141758	-0.0162233	-0.0337914	-0.00571254	0.00246902	-0.00130657	0.0141957	-0.0170159	0.0388407	0.00176953	0.00871987	0.000176803	0.00292883	0.003093	0.00323118	0.00821361	0.00445365	-0.0123034
BT0011	0.00494326	0.0102165	-0.0106009	-0.013214	-0.00525035	0.142702	-0.0275355	0.00978991	-0.00221487	-0.0136906	0.0103001	0.00529376	0.0296811	0.00716454	-0.0028517	0.000446472	0.00755345	0.00424264	0.0089087	-0.00569653	0.000292421	0.0105881	-0.00174744	-0.0118919	-0.00323001	-0.0197963	0.00627299	0.00112324	-0.00788981	-0.0185943	0.0131327	0.000851528	-0.00472213	-0.000681567	0.0058545	0.0371689	-0.00800921	-0.00235915	-0.00609367	0.000399295	0.000632269	0.0101674	0.00164503	0.00620924	0.0305616	0.0138432	-0.00486267	-0.00243132	-0.0103766
BT0012	-0.0116565	0.0159632	-0.00767897	0.00565044	0.0115204	0.135916	-0.00594925	0.0210339	-0.00225443	1.15456e-05	0.00631012	-0.00294632	0.0214361	0.00334501	-0.00284521	-0.00215302	-0.00237541	0.0103024	0.0091474	-0.00819841	-0.00351699	-0.00669981	-0.0171127	-0.0168961	0.00432563	0.00372212	0.0060736	0.00196497	-0.00193997	-0.00223008	-0.0142377	0.0225214	0.0193719	0.0116743	-0.00276865	-0.0296262	0.00185342	-0.00493742	0.00789552	-0.0126589	-0.00479354	0.00736133	-0.00253837	0.0240266	0.00698259	-0.00398973	0.00791272	-0.00295849	-0.0196561
BT0013	0.0001202	-0.00708797	-0.0209735	-0.0119021	0.0078558	0.141294	-0.00417989	0.000176142	0.0222872	0.0241138	0.0142042	-0.00030539	0.00611604	-0.00694548	0.00540487	0.00294128	0.00843601	0.0162511	0.014432	-0.00193374	0.00654802	0.000158839	-0.0132837	9.32105e-05	0.00148162	-0.000897282	0.0012294	0.0167599	0.00898606	0.0129875	0.0144103	-0.00896074	0.00124164	0.0168827	-0.0130639	0.0204907	0.020735	-0.00826051	0.00568071	0.0239956	0.00563589	0.00670874	-0.00742431	-0.0120218	0.0084351	-0.009461	-0.0144842	-0.00782492	0.0133294
BT0014	-0.00123462	0.0126275	-0.00700142	0.00103835	0.00503991	0.141235	-0.0139923	0.0035788	0.00340662	-0.00528324	-5.90421e-05	-0.00700639	0.0286616	-0.00525332	0.00774252	-0.000764657	0.00521584	0.0122619	0.00420296	-0.0114866	-0.000503127	-0.0088453	-0.0217219	0.00981375	-0.000986976	-0.0195377	-0.00140916	0.0163784	0.00917629	0.00515591	0.00133321	0.00242375	-0.00119153	-0.00785174	-0.0130279	0.0189539	0.00734963	0.00311962	-0.00278383	-0.000567319	0.0164856	-0.00716054	-0.0020336	0.00648144	0.0041262	-0.000846239	0.00514993	-0.00158604	-0.0146757
BT0015	0.0203916	-0.0115275	0.00210914	-0.00357333	0.00203619	0.108924	-0.0066332	0.0047475	0.00995781	-0.0163816	-0.000249225	-0.0118573	0.0250731	0.0113177	0.00623311	-0.00102951	-0.0183647	0.0150462	0.0182405	-0.00660886	0.00679452	0.00267022	-0.015991	-0.000315062	-0.0144877	-0.0080526	0.00198559	0.000658305	0.00502658	-0.00727959	0.0201313	-0.00537072	0.00627478	-0.0102688	-0.00587543	0.0318244	-0.00337125	0.00230393	-0.00126659	0.00597598	0.00690597	0.00939879	0.00487025	-0.0134539	0.00793591	0.0111064	0.00450097	0.00195805	-0.0046949
BT0016	0.0167585	0.0139713	-0.016267	0.0149034	-0.00247031	0.0899476	-0.00158316	-0.00470848	0.000782238	0.00407582	0.000858912	0.00617371	0.0332435	0.000118295	-4.74713e-05	0.00268919	0.00312234	0.0103268	-0.00170661	0.00307866	0.0165695	-0.0478621	-0.00459988	-0.000609055	0.0168433	-0.0141613	0.00937035	0.00631331	-0.0108826	-0.00515964	0.00610853	-0.0030024	-0.00206381	0.0196566	0.00747758	0.0251624	0.0120781	-0.0157052	-0.0094599	0.0166593	-0.00267757	-0.018422	0.0142032	-0.0100062	0.0213217	0.00164901	0.00709633	-0.0126427	0.00895351
BT0017	0.0128608	-0.000203477	0.0110269	-0.00521817	0.00375937	0.0720786	-0.017246	-5.83831e-05	-0.0122323	-0.00901231	0.00727224	-0.00172489	-0.000980713	-0.00608094	-0.00992378	-0.00132737	-0.0100304	0.000895181	0.00858543	0.000833004	0.0298482	-0.00071587	-0.00624035	-0.000419589	-0.0237216	-0.00610688	0.00367382	0.0189646	-0.00844575	0.0233849	-0.002907	-0.0157489	0.000335777	0.00203755	0.00155527	0.00609107	-0.00160949	0.000291255	-0.00290182	0.0216249	0.00833969	-0.00526125	0.00142388	-0.00611822	0.0222289	-0.0223509	-0.00368285	-0.0029669	-0.00818626
BT0018	0.0112551	-0.0049807	-0.000389318	-0.00558033	0.00137674	0.0552023	-0.00688862	0.0204067	0.00985594	-0.00459871	0.00882943	0.00392775	0.00628895	-0.00663562	0.00789889	-0.00280128	-0.0118821	0.00200512	-0.0179284	0.0022764	0.00767396	0.00202441	-0.012732	-0.00312747	0.0124536	0.0167876	0.0036586	0.0011435	0.00613041	0.0179909	-0.0023604	0.0195649	-0.00225362	0.0130491	0.0103024	0.0296365	-0.017359	0.00624775	-0.0133477	0.00609999	0.0129462	0.00340858	-0.00466549	0.0219015	0.00526732	-0.0260665	0.00745027	-0.00627723	0.00432873
BT0019	0.0161428	-0.00227293	0.00415115	-0.00148656	0.00431365	0.0226706	0.0056893	0.00987461	-0.0159538	-0.00028217	0.00516367	-0.00504661	0.0154182	0.00311369	0.00143818	0.00488817	0.0064731	0.00174731	-0.00332071	0.00383641	0.00334091	0.00439634	0.000895238	-0.000555892	0.0107483	0.0151022	-0.00158089	0.00316236	0.000720089	0.00302018	0.00542304	-0.0190614	0.00590269	0.00796455	0.00565295	0.0201903	-0.00321195	0.0030946	-0.00599818	0.00679988	-0.00143048	-0.00110732	0.000825319	-0.0239614	-0.0110107	-0.0024338	-0.00412952	0.00168274	0.0129046
BT0020	-0.00823967	-0.00569386	0.00606182	-0.00687648	0.0143317	0.00972668	-0.01895	0.00237833	0.000638462	-0.00999462	0.0012004	0.00751479	-0.00464139	0.00311645	0.00165539	-0.00578714	0.00995815	0.00602218	-0.00901089	0.00299772	0.0135765	0.00671695	-0.00227069	-0.00325146	0.00285889	-0.00723305	-0.000836372	0.00728685	0.00245566	0.00810925	0.000649456	-0.00385012	0.00404269	0.0198604	-0.00101009	0.0172398	-0.000486753	-0.0034021	-0.00597546	0.0154599	-0.00274359	-0.00602113	-0.00725206	0.00434694	0.00295058	0.00768141	0.0130317	0.00587684	-0.00575667
BT0021	0.00385177	-0.00262766	-0.00515181	-0.0157477	0.00906842	-0.00594204	-0.00968856	-0.0122757	6.59632e-05	-0.0127785	-0.00258738	-0.0152029	-0.00179174	-0.00870563	-0.00512941	0.00616597	0.0048271	-0.00254859	-0.00503093	-0.0111939	0.00855783	-0.0142246	0.00861631	-0.00324858	-0.00548518	0.0111803	-0.00120821	-0.0322054	0.000666661	0.0113907	-0.00364039	-0.00552104	-0.00166965	-0.00112756	0.00120319	0.0232328	-0.0109871	-0.00820725	0.0186672	0.00702329	-0.00203838	0.00435725	0.0153281	0.00132248	-0.00785878	-0.0138809	0.00818204	-0.00812655	-0.004255
BT0022	-0.0017701	0.0104666	0.0206231	-0.00355521	0.00257398	0.0161962	0.0252329	0.00989624	-0.00909588	0.0076265	0.0091898	-0.000775696	0.0141159	-0.0081213	-0.057482	0.000995419	0.0390674	-0.00657171	0.0220614	-0.00108066	-0.0445587	-0.0254989	0.0250539	-0.00400805	-0.0104256	-0.00426582	0.00575356	-0.00275965	0.00131855	-0.0115455	-0.0299228	-0.0313197	-0.00986875	0.0125593	-0.0119898	0.0120971	-0.0206523	-0.00192909	0.0151221	-0.00955732	0.00129288	-0.00691867	0.0110675	0.00966029	0.0230739	0.0214707	0.00249419	0.000185909	0.00620278
BT0023	0.003624	0.000518118	-0.0141531	0.00338553	0.0152514	0.00514501	0.0194101	-0.00706132	-0.00680856	0.00580296	0.00235468	-0.0141135	0.0134366	-0.00419628	-0.00760534	-0.00478074	-0.00126409	-0.00451197	0.00169087	-0.0084175	-0.00461668	0.00877026	-7.96526e-07	-0.00924572	0.0261939	-0.00614177	-0.00920852	0.00593164	-0.00275706	0.00718398	0.00317885	-0.00825617	-0.00364385	-0.000481706	-0.00573398	0.00499543	-0.0123624	1.30445e-05	-0.00797812	0.010289	0.00026216	0.00372812	0.0021648	-0.00809697	-0.00538939	0.00932142	0.000285039	0.00777193	-0.0090406
BT0024	-0.0107875	0.0144659	0.0037599	0.00299227	0.00654891	-0.0156354	-0.00385082	-0.0110702	0.00443578	0.00585394	-0.00269325	-0.0123174	0.0190354	0.00659632	0.0135015	-0.00111839	0.00101544	0.0014488	5.35163e-05	0.00554831	0.0118346	-0.0100232	0.00683457	0.0186861	0.0176627	0.00711617	-0.00289403	-0.0216785	0.00144313	0.0109557	0.00781615	-0.0194372	-0.00757194	-0.00138445	0.00647953	0.0364681	0.00265151	0.0129447	0.00678654	-0.00586723	-0.0197972	-0.00535325	0.014609	0.00227843	0.022697	-0.00465383	0.012582	-0.0089282	-0.0199949
BT0025	0.00492525	0.0117863	0.0106403	-0.0432481	-0.00914686	0.0283294	-0.0161569	-0.00581444	-0.00456319	0.0054159	0.0151845	-0.000998812	-0.019809	-0.00956251	-0.0140801	-0.000351356	-0.0155271	-0.00723752	-0.0048859	-0.00439627	0.0113883	0.00562216	0.00782704	0.00204618	-0.0258894	0.0107901	-0.00397275	-0.0316862	-0.0105011	0.0168279	0.0133429	0.00777432	0.00423588	0.000148345	-0.00369352	-0.00257168	0.0100714	0.0147943	-0.0310702	-0.00541497	0.000534125	-0.0101756	0.00445882	0.0260149	0.00170105	0.000237836	-0.00435344	-0.000260159	0.0207143
BT0026	0.00406726	-0.0162583	-0.0159836	-0.0288729	-0.00982236	-0.00105649	-0.00757933	-0.0165569	0.0109835	0.013961	-0.010644	0.0256463	0.0111934	0.0012734	-0.0057816	0.0104763	-0.00979053	-0.0313118	0.0131489	0.00214311	0.00243765	0.00317065	0.0392066	-0.0157906	-0.00154985	0.0111502	-3.37991e-06	-0.0333309	0.00519621	0.00747697	0.0183853	-0.0020418	-0.00756917	-0.0169265	0.00477971	-0.0300844	0.0024281	-0.0174392	0.013336	-0.00237798	0.00780466	0.0080985	0.0312623	-0.00458311	0.00383639	-0.0174884	-0.00310219	-0.012069	0.0025879
BT0027	-0.00725929	-0.00471784	0.00872337	0.00957551	-0.000983504	0.00859191	0.00471144	-0.0066902	0.00725461	-0.015345	0.0112092	-0.00324571	0.00268467	-0.00210063	-0.0261404	0.00638616	-0.0112405	-0.0181848	0.0107766	0.00630528	-0.00974699	-0.00638633	0.00383676	-0.0492676	0.0476584	0.0026605	0.00153681	-0.0129229	-0.00420216	-0.0344198	-0.0305294	-0.00428615	-0.0148699	-0.0100609	0.0135405	-0.000954853	0.00135269	-0.0158172	-0.0128854	-0.00630409	0.0152754	-0.00618536	0.0349569	0.0177684	0.00438334	0.0245075	0.00741686	-0.0092885	0.000562946
BT0028	0.000644172	-0.0133551	0.0253995	-0.00977681	0.0100546	0.0069136	-0.0104472	0.00428422	-0.0182909	-0.0190342	0.0195964	-2.3098e-05	-0.00650323	-0.00357765	0.00679794	0.0164069	0.00440052	0.00047163	-0.020104	-0.000179091	0.00925101	0.00325343	0.0155102	0.00803148	-0.00636457	-0.0133613	-0.00280164	-0.0155922	-0.0125705	-0.00104945	0.00482535	0.0282867	0.0101314	0.00296408	-0.0240847	0.00641347	0.0016892	0.00124832	0.00739828	0.0101989	0.00030262	0.00369716	-0.000593619	0.0201116	-0.00461507	9.56823e-05	-0.0237008	0.00373022	0.0032644
BT0029	-0.00837752	0.0049479	0.00284503	0.0170409	0.00584839	0.0154052	0.00624304	0.00179384	-0.00256656	0.0117803	0.00643919	0.00905094	0.0131317	0.00978464	0.0242642	0.0226784	-0.0119727	-0.0187335	-0.00160381	-0.00041467	0.0038699	0.00293487	-0.0232985	0.00304844	-0.00586041	0.00567208	0.00214663	0.00581014	-0.0186679	0.00381053	0.0142723	-0.0150222	0.00214054	-0.00664796	-0.00068868	-0.0097337	0.00416124	-0.00381445	-0.0385343	-0.00643644	-0.0111402	0.00167421	0.00515596	0.00618665	-0.0123588	-0.0352041	0.00285093	-0.00357168	0.00132933
BT0030	-0.0143446	-0.00259765	-0.0103463	0.00664086	-0.00420058	0.00247945	0.00499189	0.00862251	0.00057297	0.0127796	0.00503805	0.00477628	-0.00304975	0.00434034	0.0197327	0.0271522	-0.00511431	-0.0219921	-0.0139639	0.00302982	0.00349034	0.00965861	-0.0301149	-0.00847562	0.018073	0.0147337	-0.00115938	0.00689877	-0.0185499	0.00791795	0.000570478	-0.00125209	-0.00321385	-0.00613172	0.00429825	0.00687511	0.00397716	0.00346482	-0.0449848	0.00146419	-0.0158948	0.0171115	0.00401664	0.00271646	0.00534504	-0.0269302	-0.0116853	-0.000174029	-0.00032244
BT0031	0.000836002	0.0132916	-0.0055112	0.00518992	0.00637878	0.00652947	0.019319	0.0120767	0.0168613	7.77873e-05	0.00770617	0.0122122	0.00342815	0.00193608	0.0253377	0.0132132	-0.0107558	-0.0222104	-0.0133944	0.000205143	-0.000411834	-0.0187819	-0.0108873	-0.00735709	-0.011094	0.0390922	0.00147166	-0.0103286	-0.00646784	0.00107971	0.00771466	0.00654542	0.0114915	0.00621512	-0.0135748	-0.00475578	-0.0309172	-0.00497231	-0.035532	0.00153811	-0.0127548	0.00373169	-0.00655312	0.0049001	-0.0117189	-0.000972478	0.0134904	-0.00199382	0.000136274
BT0032	0.0192233	-0.0503908	-0.0044724	-0.00689192	0.00243103	-2.14288e-05	0.0360413	-0.0091011	0.0063992	0.00621786	0.00688973	-0.0137247	0.0103323	-0.00593746	0.00680966	0.0254726	0.018719	-0.000504011	-0.0202593	0.010388	0.0538535	0.0747616	0.0040274	-0.00874228	-0.00229118	0.0239771	0.0016025	-0.011501	0.0107441	-0.0359404	0.0148944	0.00415055	0.0127801	-0.00598059	-0.00419621	-0.0174231	-0.00843364	-0.00541522	-0.0330378	-0.0344856	0.0114641	-0.0122783	0.0111177	0.00322521	0.00577177	0.00422517	0.00930827	-0.00223213	0.0245203
BT0033	0.0119705	0.00200687	0.0126918	0.0132989	-0.00771585	-0.00306205	-0.00193603	0.0104043	0.00507402	-0.00767435	0.00477543	0.000292738	0.00953653	-0.0109805	-0.00237489	0.00462003	-0.0052186	-0.0248981	0.0107172	-0.00655648	-0.00727597	0.0149559	0.00948683	-0.0306775	-0.0100779	0.00429066	-0.00582817	-0.0201317	-0.00452765	0.00381033	-0.00607313	-0.0138692	0.00773552	0.000512954	-0.0100876	0.0232302	-0.0190662	-0.0108527	-0.032597	-0.0082289	0.00553626	-0.00402402	-0.00254873	-0.0033612	-0.00660117	-0.0145149	0.0208559	0.000112634	0.0392099
BT0034	-0.0147465	-0.0019842	0.00477391	0.00469497	-0.00859244	0.0184796	-0.012217	-0.00909673	-0.00351535	0.0157147	-0.0167096	0.00169635	0.0153418	-0.00668813	0.0372788	-0.00406446	-0.00979509	-0.000971882	-0.00342649	-0.00178289	-0.0103592	-0.01884	-0.00103056	-0.0313628	0.00980908	-0.00231249	-0.0105552	-0.00145587	-0.00736381	0.0168165	0.00886911	-0.00761206	-0.017368	0.0108174	-0.0102254	0.00583542	0.00517119	-0.0103457	-0.00173778	-0.0031953	-0.00263554	-0.00642156	0.0274306	0.00381652	-0.0350866	-0.00437248	-0.00100795	0.00279681	0.00590562
BT0035	0.00123855	-0.0342047	-0.00999729	-0.0150712	0.00105024	-0.00636718	0.0137527	-0.00307612	0.0014112	0.003236	-0.000167812	0.0231941	0.0261513	0.00913621	0.00767604	0.006473	0.0181037	0.00249389	0.0120473	-0.0025576	0.00416811	0.0208852	0.00722489	-0.0103826	-0.00351722	-0.00792731	0.0115952	0.00321895	0.00931801	-0.00624216	-0.0338498	0.0059355	-0.00628395	-0.00235437	0.00140116	-0.00913666	-0.00583142	-0.00628873	-0.0113778	0.00320155	0.00594256	0.035911	-0.000676559	-0.00483712	0.00644266	0.00697043	-0.0231228	-0.00237418	0.0047253
BT0036	-0.00717729	0.0063336	0.0158643	0.0071865	-0.00161281	0.00232635	-0.0104948	-0.00902525	-0.00269832	0.0176376	-0.00595774	0.000635378	-0.00794181	-0.0050682	0.00339853	-0.000823032	0.00182053	0.0150612	0.00705384	0.00882456	0.0119888	0.00087993	-0.00373732	-0.0003275	-0.0158538	-0.00676251	-0.0103396	-0.0068754	-0.00183111	0.00984606	-0.01304	0.00294978	-0.00659951	-0.0141008	-0.00970234	0.0222375	-0.00120849	7.75481e-05	-0.00875183	0.00198193	0.000623574	0.00153861	0.00493778	0.000839438	-0.00899024	0.00398285	0.00363456	0.00192124	-0.0101781
BT0037	-0.0056868	0.00178925	0.000946273	0.00200313	-0.0258279	0.00410456	0.00619476	-0.0015276	-0.0148301	-0.0126639	0.00926002	-0.00489761	0.00586561	-0.00186804	0.00797221	-0.00836868	-0.0144322	-0.00745432	-0.0160243	-0.00824311	-0.0165381	-0.00504682	-0.00338959	0.010317	-0.0152118	-0.00964505	0.000239014	-0.0154087	0.0176554	-0.00167015	-0.0136852	-0.00664965	-0.00718399	0.00274549	0.000498551	-0.0295904	-0.00469933	0.00332103	0.00679991	0.0136952	0.00491219	-0.000176835	0.00606712	-0.0123864	-0.0125708	0.00364632	0.0106934	0.0151958	-0.00135762
BT0038	-0.0170586	-0.0114353	0.012488	0.0133276	0.00890074	-0.00682594	0.00862849	-0.0028736	-0.0109745	-0.00838543	0.00976471	-0.00630275	0.000271007	0.000980228	0.0393276	0.00815205	0.00934449	0.00678173	-0.00079323	0.00478389	-0.0219565	0.00540214	0.00580522	-0.0100801	-0.0246065	-0.018439	0.00420749	0.00617319	0.00762705	-0.000623744	0.00246529	-0.0164779	-0.0142309	-0.00448845	0.00808745	-0.0152131	-0.0048168	-0.00438821	0.00416574	0.0131753	0.0033767	-0.00387484	0.00215938	-0.0111882	-0.0100199	0.0100356	-0.00359872	0.00804551	0.00179727
BT0039	-0.018723	-0.0122511	-0.0285172	-0.006671	-0.00895466	0.000105783	0.00737693	-0.0100421	0.00882687	0.0189244	-0.00788223	-0.0036244	-0.00714111	-0.0098579	-0.000841254	-0.0102818	0.00139559	0.0107521	0.00837489	0.000262654	-0.00260062	0.00498572	0.0149981	0.00596022	-0.000646049	0.00928431	0.00067094	0.00323634	0.00807828	-0.00234604	-0.0115901	-0.0232334	0.0134493	-0.00722493	-0.00660826	-0.00794399	-0.00695081	-0.00519874	0.000816344	-0.000864934	-0.00877116	-0.0102135	-0.00210076	-0.000564109	-0.0140727	-0.0076691	0.00767132	0.00431986	0.0107157
BT0040	-0.00396274	-0.000364741	0.00499796	-0.00631727	0.0024007	0.00393267	0.0121959	0.00266022	0.00552282	-0.0105403	-0.000921132	-0.00310862	0.000601345	0.00540591	0.00267177	0.00968804	-0.00911221	0.000125872	0.010155	-0.00522056	0.00989956	0.00156015	0.000835835	0.0154613	0.000300136	-0.000493299	-0.00423469	-0.00914929	0.00330467	-0.00235999	-0.022909	-0.012139	0.0115469	-0.00289345	-0.0105602	-0.00889258	-0.004178	-0.012812	-0.00147184	-0.00151643	-0.00103054	0.00356865	0.00198207	-0.00270317	-0.00116039	0.00277351	-0.00258771	-0.000311925	0.00452359
BT0041	-0.00775536	0.00567387	0.00462419	-0.00562373	-0.00626293	-0.0119331	-0.00219792	-0.00973572	-0.00800125	-0.000674138	-0.00704278	0.0148535	0.0114536	0.00739346	0.00473556	0.00185127	0.000797858	-0.00668914	-0.00592639	0.000855806	-0.00678818	0.00100711	-0.010891	0.00894824	-0.0102277	0.00288046	-0.00128371	-0.000557509	-0.00390695	0.00553256	-0.00600144	-0.00257817	0.0136606	0.00278457	-0.00970536	-0.00243395	-0.00162716	-0.00280204	0.0236892	-0.0019751	-0.00691357	0.0016948	0.0086082	-0.00639077	-0.00285191	-0.0114436	0.00332094	0.00145733	-0.00150639
BT0042	-0.016406	-0.00633255	0.0146169	-0.0132757	-0.00705753	-0.00577382	0.00292005	0.0049365	-0.0106026	0.0137315	0.00250225	-0.000815563	0.00429482	-0.00135384	-4.01555e-05	-0.00488987	0.00656839	-0.00229632	-0.000522876	3.02413e-06	-0.00631065	0.00798051	0.00249946	0.010171	-0.0052462	0.00164048	0.000428225	-0.00271119	0.00549904	0.00311473	-0.0208367	-0.00639448	0.0146029	0.00576237	0.0096982	-0.0374232	-0.000988151	-0.000459728	-0.0234832	-0.00243433	-0.0103071	0.00596547	-0.00592235	-0.00394053	0.00198835	-0.00364199	0.00409569	-0.00132241	-0.00218658
BT0043	-0.00395478	-0.0137711	-0.0125041	-0.00765204	0.0195181	0.0442543	-0.00138491	-0.00119428	0.00499757	-0.00295376	-0.0160446	-0.0247844	-0.0320322	-0.00740653	0.0331623	-0.00562879	0.00727056	-0.00411995	-0.00484061	0.01386	-0.0247821	-0.0295799	-0.00882735	-0.00649847	-1.67018e-05	0.00907585	0.00755036	0.00674437	0.00802156	0.0128691	-0.00965789	0.0103499	0.0198399	-0.00451014	-0.0172574	-0.0424734	-0.00736609	0.00177127	-0.0401876	-0.00759367	-0.00293599	-0.00394849	-0.0203863	-0.0227384	-0.0244011	-0.0210647	-0.00901639	0.0132863	0.00895854
BT0044	-0.00177782	0.00345468	0.00485093	0.00144339	0.00452469	0.00753769	-0.0042135	0.00729537	0.0015861	-0.0133794	-0.00752432	-0.010185	0.00476353	-0.00242361	0.0235233	-0.00240464	-0.00942594	-0.00803999	0.00703296	0.00395373	-0.00126975	-0.0174599	-0.00691636	-0.0017572	-0.00475768	0.00575764	-0.00139599	0.00376366	0.00614005	-0.00382022	0.00121082	0.00135619	0.0102024	-0.00221416	0.000581148	-0.00953321	-0.0116182	-0.00569067	-0.0145511	-0.00958121	0.0169102	0.00399162	-0.0143262	0.00583934	0.00744441	-0.00100411	0.0053916	0.00266021	-0.00391932
BT0045	-0.00188728	-0.0117024	-0.0255106	-0.00785767	-0.00726178	-0.00493884	0.0079031	-0.00204434	-0.00761566	-0.000250431	-0.0124553	-0.0104718	0.0145161	0.00625735	0.0187941	-0.00507768	-0.00049433	-0.00621682	-9.04828e-05	0.00591167	-0.0226794	0.0265557	-0.0205344	-0.0501857	-0.00355628	-0.00602235	-0.00491789	0.0030599	0.00130387	-0.0034406	-0.000785499	0.00731049	0.00389213	-0.000992105	0.00509651	-0.0162972	-0.00526286	-0.00288034	0.00577472	-0.012037	0.00573944	-0.00523296	-0.0012937	-0.00273862	0.00694898	0.00500156	-0.000311917	0.00672	-0.00533066
BT0046	0.00312596	-0.00663613	-0.0040923	0.00503761	-0.00242823	0.0089571	-0.0120672	0.00100739	0.000351942	-0.010518	0.0010257	0.00127001	-0.00641082	-0.00322844	0.00160246	0.00660823	-0.00174025	-0.00433336	-0.00353043	0.00894167	0.00598684	0.00737684	-0.00315487	-0.0355301	0.0103058	0.00733852	-0.00583753	0.012765	0.00859078	-0.00780065	-0.000109689	-0.00486443	0.00560646	-0.00709698	-0.0149232	0.00763722	0.00677676	-0.00221896	0.00808001	-0.00467879	0.00741968	0.004724	-0.00950212	-0.00242641	5.95295e-06	-0.0181188	0.00070399	0.00491752	0.0104806
BT0047	-0.0295977	0.00877616	-0.000267678	0.00747167	0.000664909	-0.0239894	0.00257902	-0.0108489	-0.00754396	-0.0224458	-0.00159922	0.0139116	0.00748488	0.00841662	-0.0022719	0.00817228	0.000588302	0.00622036	-0.00294853	-0.000938816	0.000396439	0.0456567	0.0245658	0.0161078	0.0206095	-0.00128284	0.00447675	0.0225204	0.00881033	-0.00441015	-0.00827725	-0.0338246	-0.0118052	-0.0105002	-0.0172298	-0.00303828	-0.00061411	-0.00572793	0.0168703	-0.00996055	-0.00727113	0.007092	-0.0214861	0.0113206	-0.00743683	0.0185087	-0.00102388	-0.0046475	0.00119567
BT0048	0.00656912	-0.00639725	0.0447446	0.00439897	-0.00199856	0.0114709	0.0281112	0.0173523	0.00606148	0.00337246	0.0115694	-0.00103389	-0.0152239	0.00790909	-0.0116337	0.00567741	-0.00146421	0.00652505	-0.00471679	0.000899719	-0.0122666	0.0215486	-0.000838732	0.0054222	0.0116889	0.0253586	-0.000431633	0.00403727	0.00296129	0.00714953	0.00989903	-0.00259466	0.0369439	0.0142773	-0.0186667	-0.00485504	-0.0113263	-0.00612932	-0.00721055	-0.0258688	-0.0076376	0.00312519	-0.0191614	-0.00469831	-0.00472709	-0.0112255	0.0082865	-0.000917365	0.0123176
BT0049	-0.00540426	-0.0072852	0.00197824	-0.00196355	-0.0144844	-0.018099	-0.0188768	0.0160741	0.00130635	-0.00915126	-0.00341523	-0.00523776	-0.00486783	-0.00415062	-0.00628869	0.00649276	0.00467097	0.00474918	-0.0163807	-0.000842776	0.00333708	-0.00300948	0.00164291	-0.036609	-0.0165354	0.0233458	-0.00766514	-0.00381202	0.00198931	0.0110234	-0.00345773	-0.0101187	-0.00588162	0.00376272	0.0110879	-0.0261121	0.0100823	0.00136213	0.017914	0.00430703	-0.00095502	0.00606101	-0.00935672	-0.000571765	0.00238867	-0.0026146	0.00666618	-0.00755289	-0.00401016
BT0050	-0.00442778	0.000378379	-0.00445125	0.00698214	0.00164975	-8.44975e-05	-0.0234546	0.00967426	-0.00424835	-0.00130997	-0.000104379	-0.00579351	0.00792764	0.00300742	-0.00966479	0.0129397	-0.0076856	0.00253721	-0.00333606	0.00443108	0.0082616	-0.00240755	-0.00101097	0.0074259	-0.00152153	0.0139327	-0.00877685	0.0080994	0.00596161	0.00595923	-0.0101637	-0.021187	-0.000322553	-0.00948626	0.00430833	-0.00895074	0.00250581	-0.0123255	-0.0130888	-0.00227307	-0.00361799	0.00398015	-0.0142724	0.0114514	-0.0120609	-0.0071705	-0.0130094	0.00367628	0.00586552
BT0051	0.00543271	0.00865513	-0.00905148	-0.00604255	-0.0155804	0.00694914	-0.0347991	0.0121914	0.00830457	-0.00389737	-0.0043776	-0.00385698	0.0154203	-0.00367708	-0.00842506	0.0083026	0.002022	-0.00735709	-0.00146143	-0.000114726	-0.00299045	-0.0092554	0.000967228	0.0159763	-0.0023865	0.00861821	-0.00695425	-0.00173872	-0.0052045	-0.00938411	-0.00114054	-0.0189995	-0.00892475	-0.00284755	-5.21974e-05	-0.0105509	-6.19179e-05	0.00264689	-0.00346187	-0.00264629	0.000168139	0.0107722	0.00178395	0.00394549	0.0271455	-0.00765216	-0.0134852	0.00016678	0.00974583
BT0052	-0.0192587	0.0108571	-0.00393501	-0.000565198	-0.00209771	-0.0012975	0.00832597	0.0111627	-0.0174564	0.011555	-0.00201328	-0.00992792	-0.00481328	0.00400655	0.017988	0.00784022	-0.000503837	-0.00842763	-0.0168417	-0.000150534	-0.00494175	0.0026914	-0.00611871	-0.0506004	-0.00531369	0.0164653	-0.00251504	0.0197255	-0.00161236	0.00810028	-0.00673311	0.0107675	-0.0279888	0.0151167	0.00664659	0.00129441	0.00284019	0.00685312	0.0131239	0.00209118	0.00758952	0.0085078	-0.0126694	-0.0103672	-0.00542113	-0.0145431	-0.00173573	0.000366641	0.00270029
BT0053	-0.0052059	0.00320138	-0.0196796	0.00227936	-0.0133959	0.0120945	-0.00997145	0.0117803	0.00117129	0.00761356	-0.00134011	0.00749413	-0.00212718	0.00294901	-0.00308857	0.00728281	0.00488074	0.0015503	-0.0133777	0.000406384	-0.00455712	0.0142136	-0.004179	0.0147814	-0.00932518	-0.00961749	0.00569996	0.00842386	-0.0163094	0.00238083	0.00388747	-0.00716447	0.00300619	0.0195673	-0.00763785	-0.00759388	-0.00446893	0.00300133	0.0083229	0.00427302	0.00356039	0.00221561	-0.0106398	0.00899156	0.0100856	-0.0142113	-0.0148025	0.00467258	0.00365217
BT0054	0.0018589	0.00885815	0.0222111	-0.00224267	0.00312498	-0.00100988	-0.0150144	0.00354814	0.00135077	-0.012232	-0.00258823	0.0103067	-0.0117924	0.0085326	0.0187575	0.00628267	0.0052405	-0.000327876	-0.00397424	-0.00763845	0.0138802	-0.0150083	0.0101751	-0.00240783	0.00931581	-0.00325925	-0.00595313	0.00183004	-0.00833966	0.00534668	-0.00545699	-0.00406563	0.00546824	0.00178797	-0.00789325	0.00306678	0.00318225	-0.00113231	-0.0094618	-0.00396691	0.00561544	-0.000816324	0.00115303	0.000999596	8.72446e-06	0.000760271	0.0105909	-0.00272302	-0.00039112
BT0055	-0.0201408	0.00402426	0.00539532	0.00344534	-0.0101254	-0.0144072	0.00292482	-0.000686403	-0.00409805	0.00126588	0.00574722	-0.0149877	-0.00264766	0.00483224	0.00352749	0.00432095	0.0231824	-0.0140629	-0.0242045	-0.00600288	0.0167974	0.0143258	0.0112478	-0.0256315	-0.0119211	-0.00220944	-0.00561736	0.0142956	-0.00428119	-0.00307791	-0.00548766	-0.0111027	-0.0178558	-0.0130578	0.00297621	0.00109424	0.017442	-0.000329906	0.00107926	-0.00607667	-0.00156804	0.00290038	-0.0078552	0.000182245	-0.000562677	0.0120585	-0.00186413	-0.00489499	0.00608667
BT0056	0.00597089	-0.0230523	0.0350136	0.00700349	-0.00963696	0.013378	-0.0207761	0.0147973	0.00154105	-0.00134466	-0.00356254	0.00302681	-0.0114731	0.00646373	0.0187828	0.0155718	0.000184365	-0.0157321	0.00414759	0.00258253	0.00415076	0.00455609	0.00665325	0.00346641	-0.0209301	0.00223299	-0.00431815	0.0026889	-0.0032529	0.00365095	0.00933743	-0.00490312	-0.00412951	-0.00166895	-0.00281701	0.00848479	0.011518	-0.000613757	-0.00639399	-0.0140314	0.000603582	0.00208215	0.00838845	0.000543433	0.0127891	-0.00220983	-0.00404133	0.00552532	0.0110409
BT0057	-0.00111796	-0.0077637	0.00525572	0.00957046	0.00258026	0.0405005	-0.00289744	0.015632	0.0157762	0.00898084	-0.00425063	-0.020336	-0.0127694	-0.00305858	0.00542199	0.000958843	0.00905623	0.00683651	0.0106219	0.00242916	-0.0297906	0.0108283	-0.010773	0.00969612	0.0147756	-0.00956873	0.00186527	0.00634178	0.0104576	-0.000884332	0.000581869	0.00785154	-0.0201774	-0.00979684	0.0177447	0.0170366	0.00623234	-0.00968355	0.0137877	-0.00411156	0.00706583	0.00684445	-0.00705104	-0.0066929	0.0251538	-0.0028541	-0.00440863	0.00241536	-0.00457263
BT0058	-0.00196659	-0.00414577	0.00513255	-0.00714487	0.0118518	0.00338621	0.0042107	-0.00516735	0.0125844	0.0189642	0.00583699	-0.00226717	-0.00731155	-0.00693303	-0.00432538	-0.0191129	0.0023945	0.00552207	-0.0101063	0.00832832	0.00535889	-0.0106185	-0.0240307	0.00777387	-0.00662346	-0.00971114	0.00576553	-0.0132475	-0.0187641	0.0062616	0.0228928	0.0268654	0.000835798	-0.00422148	0.00686956	0.0319505	-0.00103796	0.00713719	0.0130905	0.0116796	-0.0135908	-0.00240929	-0.000148334	0.00825914	0.00675448	-0.000805344	-0.00742124	0.0128963	0.00197252
BT0059	0.00226178	0.00152307	-0.00654458	-0.00389668	0.000276848	0.0119669	0.00411321	-0.00029769	0.00208956	0.00990656	0.0011512	-0.0128453	-0.00898172	-0.00674271	0.00619135	-0.0130274	0.000967195	0.0124943	0.00597928	-0.00431576	-0.00250871	8.34786e-05	-0.0174524	-0.0179106	0.00324101	9.42654e-05	0.00540231	-0.00357116	-0.00303067	0.0143919	0.00585745	0.0364649	0.00557173	0.00481706	0.00500915	0.0377717	0.0116739	0.0039332	-0.0039866	-0.00986699	-0.00968122	-0.0047575	0.00428277	-0.0100342	0.00331931	0.0111636	-0.000159376	0.00250024	-0.0036286
BT0060	-0.00687675	-0.00380804	-0.00177074	-0.00298808	0.00293077	-0.0022548	-0.00414021	-0.0173828	0.00599752	0.00742185	0.00345554	-0.0088653	0.000345275	-0.000760311	-0.0219342	-0.0066989	-0.00267472	-0.012294	-0.0024912	0.00290173	0.00547158	-0.0067089	-0.00759777	-0.0177498	0.00402147	-2.59078e-05	-0.00512338	-0.0129101	-0.0133975	-0.00924985	0.0176843	0.0135184	-0.00474733	-0.0116293	-0.000386736	0.0775257	0.00103228	-0.000531077	-0.00931314	0.0167571	-0.000774146	-0.00148478	0.00480547	-0.0111615	-0.0106783	0.00365808	-0.00571458	0.00981589	0.00335651
BT0061	0.00249521	0.00516213	-0.000589346	0.00139236	-0.00114209	0.0039491	0.00379331	-0.00644998	0.00100846	0.00690109	0.00411278	0.00337557	-0.00269433	0.00029686	-0.014189	-0.00171883	-0.0102538	-0.00574439	0.00180619	-0.00185557	0.00751424	-0.0101636	-0.0156019	0.01261	0.00858399	-0.00893835	0.00471616	-0.0135301	-0.00928088	0.00285892	0.019951	0.0416584	-0.0010218	0.000548315	0.0122956	0.0438203	-0.0024858	0.0084399	0.0084847	0.00854578	-0.00758279	-0.00297902	0.00695062	0.00524134	-0.00757222	0.00350936	0.00228519	0.00620871	-0.0053411
BT0062	0.00681563	-0.00132372	0.0132614	-0.000974126	0.0137268	0.013979	-0.00435474	-0.0192237	0.00487381	-0.0217968	-0.00974691	0.00951815	-0.00234092	-0.00796738	0.0259079	-0.0267739	0.000273478	0.00791045	-0.000542835	0.00733184	-0.000220195	-0.00955016	0.011194	-0.00435222	-0.00217544	-0.00374039	-0.00230856	-0.0333181	0.026204	-0.00570679	0.0257654	-0.0130444	0.0380145	0.00252965	0.0242244	0.104704	0.0123351	0.000214524	0.0126103	0.00181352	0.0111751	-0.0107491	0.0117924	0.00338367	-0.0038466	0.0183933	0.0071194	-0.0135607	-0.00807395
BT0063	0.0370256	-0.0129982	0.0178832	0.0104844	0.0291301	-0.0119494	-0.00872382	-0.0119865	-0.00262168	-0.0078016	0.000467479	0.0100541	0.00964362	-0.00410349	-0.0274304	-0.0127101	-0.00409493	-0.00180435	0.0131998	-0.00447218	0.014593	-0.0365054	0.0108534	-0.00681668	0.00912176	-0.00174666	0.0014235	-0.0010763	0.000288469	-0.0179762	0.00374594	0.000714679	0.0301456	0.00201267	-0.00296816	-0.00852374	0.00432967	0.00263544	-0.00676267	0.00950972	0.0130588	-0.0342908	0.0226088	0.0155845	0.0140747	-0.00335416	-0.00207405	-0.0052504	-0.0116882
BT0064	0.0149739	-4.56689e-05	-0.00963261	-0.00157744	0.00887341	-0.014372	-0.00180575	-0.00242042	-0.0083574	0.00118601	-0.00641781	0.00734946	0.00681412	-0.00181974	-0.0125639	-0.00406054	0.00616424	-0.0100655	0.0135772	-0.00283492	0.00232166	-0.00645678	0.010426	-0.00176062	0.00618004	0.000904243	0.00233132	0.00316357	-0.00850134	0.00298741	-0.00115615	0.0056141	-0.0109093	-0.00476948	0.00665539	-0.0146731	-0.00304105	0.00598797	0.00248611	0.012578	9.95136e-05	-0.00372669	0.0101323	0.0156397	0.000856555	-0.00329071	0.00438516	0.000676227	-0.00296537
BT0065	0.00305803	-0.000355023	-0.00161246	-0.00342343	0.00745197	-0.00824683	-0.00141823	-0.00901339	-0.00645066	0.00937642	-0.00406943	0.00581841	-0.00109641	-0.00503929	-0.00966678	-0.00860738	-0.00404417	-0.00421831	0.0112409	-0.00557134	0.00129659	0.000534603	0.000576949	0.000321746	0.00438377	-0.00182808	0.00154405	-0.00192662	-0.00322356	0.00451684	0.0082983	0.0513219	0.00229968	0.000529303	0.0050093	0.0165453	-9.23749e-05	0.00292169	-0.00308225	-0.000308849	-0.00330477	-0.00210761	0.000555634	0.013399	0.00821341	0.0125904	0.00257651	0.00263573	-0.00098258
BT0066	0.0138529	3.94423e-05	-0.00449373	-0.00677004	0.0197553	-0.0184646	0.000952091	-0.0090498	-0.000177457	0.0108674	0.00115549	0.0143099	0.000765059	-0.00554052	-0.00475457	-0.00140158	-0.00277223	0.00204907	0.0145405	-0.00568089	0.00765975	-0.00737907	-0.00255618	-0.00202143	0.0113559	0.00581134	0.00398324	0.00120504	-0.00286185	0.00662443	0.00267593	-0.00678045	-0.00128274	0.00422313	0.00200499	-0.00778993	-0.000160389	0.00248107	-0.00147004	-0.00537772	0.000591654	0.00480701	0.00906324	-0.00085318	0.00722079	0.00174519	0.00375782	0.000811833	-0.00660933
BT0067	0.0188564	0.00122692	-0.00793598	-0.00221951	0.00715448	0.00303701	-0.00286842	0.00211153	-0.00145229	-0.00604944	0.00388459	-0.000613206	-0.00555711	0.00186241	0.000756844	0.00853314	-0.00141649	0.00276957	0.00351705	-0.00350755	0.0115824	0.0149063	-0.0026248	-0.00576162	-0.0045706	0.0112957	-0.00258637	0.0027401	0.00465683	-0.010462	0.000821801	-0.0200222	-0.0114759	-0.0013706	0.00424172	-0.0205574	-0.00327958	-0.0109868	-0.00867273	-0.0053082	-0.00531429	0.00206314	0.00974714	-0.00878695	0.00935144	0.0137892	-0.0015197	-0.00808004	-0.00292115
BT0068	0.0339142	0.000868221	-0.0244763	0.00222341	-0.00597454	-0.00438779	-0.00153273	-0.0157737	-0.0074379	-0.00464365	-0.0091739	0.000976285	0.0125639	0.00640222	-0.00390177	0.0170269	-0.00668712	0.00457457	-0.00177384	-0.0158971	-0.0219026	0.0123288	-0.006142	0.0276132	-0.00184874	0.00983862	-0.00603558	0.00363213	-0.00615297	0.00217246	-0.00800807	0.0110284	-0.00910308	0.0108563	-0.00414668	-0.02861	-0.00297927	-0.00475736	-0.0141029	0.00429978	-0.0105659	-0.00782639	-0.0179344	0.00828655	-0.000672081	-0.00107713	-0.0140154	0.000877883	-0.0125288
BT0069	-0.0191018	0.00102006	-0.00660099	0.00390513	-0.0187651	0.00791244	0.0118425	0.0180486	0.00923514	0.0063071	-0.0117018	0.0152182	-0.00950231	-0.000535112	0.00871125	-0.00199401	-0.0155948	-0.00548605	0.0123742	-0.0127161	-0.0024317	0.00110402	-0.00583227	0.0135773	0.00508982	0.0018337	-0.00727249	-0.0072474	-0.00265776	0.00114304	-0.00120942	-0.00801264	-0.00351028	0.0240268	-0.0076949	0.00209027	-0.00292721	0.0151036	-0.00613345	0.00866663	-0.0079848	0.00591585	0.00294407	-0.00529871	-0.00788624	-0.0140707	0.00230955	0.00288406	-0.00553386
BT0070	-0.00366629	-0.00272734	0.000962138	-0.00600187	-0.0001747	-0.00676314	0.00415111	0.0118707	0.00140456	0.0139122	-0.0102291	0.00527849	-0.00133819	-0.000542501	0.0144885	-0.00304082	-0.0119434	-0.00908573	0.0108683	-0.00181955	0.0035167	0.00122157	-0.00611573	0.0106754	0.00413286	0.00114169	-0.00985311	-0.00105793	-0.00613102	-0.00228878	0.0135324	-0.0184938	-0.00117533	0.0123783	-0.00392166	-0.00328767	0.00476798	0.0096396	-0.00472113	0.0152839	-0.00991197	0.00559127	-0.00883249	-0.0155042	0.00259381	-0.000445487	-0.00898648	0.00239911	0.00172562
BT0071	-0.0252202	0.000920252	0.0071634	-0.0121664	-0.000420135	0.0137848	-0.00483279	0.0294463	0.00459373	0.00391144	-0.00151159	-0.00666115	-0.000517742	-0.00759115	0.00974677	0.00107613	-0.000719728	-0.00573312	-0.00485262	-0.00419833	0.00722076	0.014073	-0.00417846	-0.00199291	0.0137528	-0.0131845	-0.00937142	-0.00528385	-0.00653767	-0.0215336	0.00822304	-0.00221696	-0.0136711	0.0304738	-0.0208597	0.00489122	0.00803725	0.00816938	-0.00151008	-0.00184566	-0.011555	-0.0064813	0.00339735	0.0025164	-0.00414562	0.00361719	0.00548999	0.00567369	0.000643203
BT0072	0.00163153	0.00317302	-0.0135481	-0.0241463	0.00603504	-0.00582437	0.00328736	0.00233284	0.00769575	0.0122483	0.00431237	-0.000194155	-0.0112983	-0.00661941	-0.0132312	-0.00704619	0.0082101	0.0112704	-0.0142254	-0.0051622	-0.00513827	0.00964768	0.00232252	-0.0114506	0.0229525	-0.0258686	-0.000731426	-0.00520428	0.0101714	-0.00659741	0.0182457	0.0412059	-0.00361693	0.0172973	-0.00478325	0.021054	-0.0091328	-0.00169614	-0.00506023	0.00560045	-0.00789743	0.00734123	-0.0105703	-0.00146855	-0.0106712	-0.000541046	0.00898888	-0.0048664	-0.00266316
BT0073	-0.00811113	0.00373844	0.00183547	-0.00703907	0.00257916	0.00137054	-0.00310547	-0.00163867	-0.00496891	0.00540657	0.00190352	-0.000381916	-0.00127557	-0.00856997	-0.0072785	-0.00262085	-0.00385425	0.00321929	-0.0127584	0.00261201	-0.00331265	0.0117832	-0.010288	-0.000343852	0.0113001	-0.0302377	-0.00200758	-0.00536459	0.00143641	0.00277069	0.0198243	0.044442	-0.000681503	0.0227934	-0.00426137	0.00169466	-0.00448747	-0.0071533	-0.00665633	0.011529	-0.00303897	0.000654992	-0.00524861	0.00288552	-0.0140949	-0.00590507	0.00767369	-0.000297553	0.000772834
BT0074	-0.00721973	0.00258667	-0.000400818	-0.00155952	0.00586808	0.00357914	-0.00666589	-0.00206818	-0.00215931	0.0136913	-0.00440607	-0.00739258	-0.00777281	-0.00522941	-0.00704848	0.00266346	-0.00684131	-4.02849e-05	-0.00173321	0.000110121	-0.00828833	0.0026614	-0.00291129	-0.00335142	0.00496656	-0.023683	-0.000397345	-0.00886978	-0.000156423	0.00860595	0.00965042	0.0384304	-0.00274598	0.00685462	-0.00521508	0.00119428	-0.00798922	-0.00680301	-0.00521164	0.0148363	0.000650021	0.00436979	-0.00747512	0.00573782	-0.0188917	0.00529031	0.00128208	-9.80939e-05	0.000772905
BT0075	0.0136743	-0.0170111	0.0350503	0.0106013	-0.0104441	0.00555186	-0.0045267	-0.0112692	-0.00491739	-0.000452114	-0.0051434	-0.00526743	0.00971159	-0.00702464	0.00392432	0.0160293	0.0181101	0.00340255	-0.00916956	0.0109978	-0.00882809	-0.0250386	0.0125111	0.00763895	0.0382688	-0.00936768	-0.00652746	-0.0202958	-0.00614206	-0.0279599	-0.0217483	0.00917783	0.0305173	0.0036268	0.0133376	-0.0145757	-0.018293	-0.0151363	-9.19592e-05	-0.00770966	0.0208095	-0.0155608	0.0223085	-0.0311166	-0.00887677	-0.00473648	-0.0020801	-0.00618321	0.0143256
BT0076	-0.0181135	-0.0011087	0.0114588	-0.0114554	0.0124404	0.015517	-0.0202996	0.00219513	-0.00558442	-0.000356584	0.0100049	-0.02116	0.00780951	-0.00279752	-0.0112955	0.00625476	0.00457804	0.00794258	-0.00369142	-0.00232803	0.0112341	-0.0129656	0.00753924	0.0262967	-0.00289691	0.00569828	-0.00646985	0.00400078	-0.0071202	-0.00661687	-0.00741742	-0.00460506	-0.00621613	0.00258094	-0.0064422	0.0037649	0.00996813	0.00858906	-0.00304192	0.00821177	0.00556127	0.000864982	-0.00448465	0.00773914	0.0241841	-0.0178652	-0.000608826	-0.00465331	0.00285053
BT0077	-0.0264457	-0.0170181	0.0124101	-0.0238674	-0.00171982	-0.0117081	-0.00447812	-0.00317063	-0.00207538	-0.0333781	0.000497836	-0.00410856	0.00491522	-0.00887614	-0.0113165	0.0106508	0.000892357	-0.00723069	-0.0121422	-0.00747472	-0.0151702	-0.000898039	0.00747346	0.00124504	-0.00523951	-0.0077214	-0.00291434	-0.015777	0.00396733	-0.0122092	0.0149796	-0.0141247	0.0191145	0.00550409	-0.0193551	0.00501701	0.0128278	0.0105222	0.00129719	-0.0106978	0.00119412	-0.0188718	0.0128062	-0.0124216	0.0168355	0.000575229	0.00608948	-0.00010374	0.00985503
BT0078	0.0120837	-0.0128586	-0.0254364	-0.0104995	-0.000359653	0.00371818	-0.0042297	-0.00355196	-0.00306695	0.00117466	-0.00251697	-0.0171487	0.00631376	0.00224546	-0.0117926	-0.00199786	-0.00929626	0.00589586	0.00583215	0.0021238	0.000666505	0.0109742	0.00533892	0.00457925	0.00871187	0.00164416	-0.00478132	-0.0151748	-0.00150431	-0.0287278	0.0112146	-0.00604916	-0.000279764	-0.00156254	0.004697	0.00560698	0.00537481	-0.0218012	0.0241438	-0.0216827	-0.0126522	0.00384553	-0.010601	-0.00468298	-0.00652929	0.0134757	0.0038644	-0.00264866	-0.00409438
BT0079	-0.0034502	-0.00225155	-0.00205527	0.000741553	0.00867612	0.0034813	0.00249645	-0.00388149	-0.00449377	-0.00447176	-0.00484718	-0.00677748	0.0103632	0.000994252	-0.00296728	0.0016591	0.00826199	-0.000866717	-0.00969674	0.00784259	0.0048557	-0.0191764	-0.00173873	0.00180478	-0.017104	0.00368206	-0.00266046	0.0021431	-0.00338522	-0.00401456	0.00953215	-0.0108856	0.00762526	0.000718304	0.00260056	-0.000666357	-0.00178813	-0.0103893	0.00436752	0.00181263	0.00317819	-0.00515626	-0.00477702	0.00904609	0.000260368	-0.000469707	0.000652525	0.00306906	-0.00295614
BT0080	0.00412455	-0.000395998	-0.00121606	0.00194477	0.0159386	-0.00851736	0.0155196	0.0186778	-0.0176441	-0.00121195	0.00447673	0.00311103	0.0114393	0.00800873	-0.0153429	-0.00166462	-0.00283538	-0.00206784	-0.0133528	-0.00649916	-0.0090141	0.0244348	0.00132072	0.012099	-0.0129934	0.0293198	-0.011467	-0.00976334	-0.00048327	-0.00486799	-0.00835043	-0.00114222	-0.0110378	0.000506633	0.00289469	0.00388549	0.0026802	0.0038739	-0.0174202	-0.0116047	-0.00455807	-0.00589559	-0.00459691	-0.00455624	0.0315852	-0.0165269	-0.00285339	0.00616703	-7.38106e-05
BT0081	0.00776564	0.000688055	0.000123344	-0.0137194	-0.00407586	0.018012	0.00231057	-0.00457964	-0.010089	-0.00890448	-0.000437284	-0.00350709	0.0118994	0.00104636	0.00173827	0.014193	-0.00607175	-0.00508123	-0.0142945	0.00545032	0.000300738	0.0111203	-0.000353487	-0.00643196	0.00203686	0.0214133	-0.0105293	-0.00559035	0.00657149	0.0208894	-0.00268048	0.00121248	0.00413941	-0.00203209	0.0126221	-0.0124068	-0.00102236	-0.00882767	0.00755663	0.00487749	-0.00766622	-0.000362531	-0.000927881	-0.00542282	0.0197483	-0.00852457	0.000888608	0.000329112	0.00290161
BT0082	0.00262516	0.0128963	0.0039098	-0.0019778	-0.00447579	0.00575728	-0.0227984	0.00227162	-0.00637192	-0.0155699	-0.00556891	-0.00181792	0.000640238	0.00351073	0.000471436	0.00120829	-0.0158629	-0.00391188	-0.00541492	-0.00430842	0.00646282	0.0169171	-0.00512079	0.0140181	-0.0142959	0.00416741	-0.00694038	0.00322889	-0.00959388	0.00204714	-0.00271423	-0.00726931	-0.00754915	-0.000489042	-0.0206346	-0.00195273	-0.00472086	0.0040473	-0.0182129	0.0123841	-0.0251337	-0.00781048	-0.00435878	-0.0211825	-0.0284763	0.012067	0.0152027	-0.00746321	-0.01248
BT0083	-0.0196622	0.0280245	-0.00921591	-0.00814972	0.00999294	-0.00764891	-0.00966525	0.0101078	0.0030169	0.00412361	-0.00492855	-0.00952699	0.00815684	-0.00651257	-0.000215228	-0.00930418	0.00481617	-0.010966	-0.00625552	-0.0034264	0.00207711	-0.00214972	-0.00627341	0.0134017	-0.0181935	0.000835643	-0.00282032	0.000923709	-0.00566295	0.00476211	2.40852e-05	-0.0319814	-0.00917143	-0.00138284	0.000611964	-0.0041607	-0.00258593	-0.000958603	0.0154808	-0.0088407	-0.0177442	0.00878042	-0.0132289	-0.00149593	-0.00587292	-0.00164293	0.00478551	-0.0052541	0.0107333
BT0084	0.0279165	0.00570887	0.000870627	-0.00175031	-0.0176304	0.00579398	0.0414637	-0.000728957	-0.0156575	-0.00466772	-0.0109761	-0.00733019	0.000659966	-0.0173715	0.00128226	-0.00224348	0.00338837	-0.00714041	-0.00380516	0.00877033	0.0211953	-0.000921545	0.0105607	0.00701165	0.000998576	-0.00427709	-0.00652187	-0.0116961	0.0150044	0.00458563	0.00585809	0.014997	-0.00897054	-0.00773067	-0.0178707	-0.0418621	-0.00816474	0.00883585	0.0297487	-0.028648	-0.00228533	-0.0143871	0.0113547	-0.00247831	-0.0269709	-0.00210165	0.00536752	-0.00300786	-0.0114483
BT0085	0.000181166	0.000905624	-0.00358514	-0.00964704	-0.0278912	0.010443	0.00727122	-0.00268614	-0.00559806	0.00110384	-0.00892937	0.00244479	0.00835089	0.0122316	0.0224956	0.00803932	-0.0117451	-0.00101649	0.00250288	0.00307161	0.00409135	0.022817	0.00263681	-0.00164607	0.00216996	-0.0118835	0.00406201	-0.00466338	0.0027009	0.00945419	-0.00929512	0.00770922	0.00259475	-0.00621073	-0.00212915	0.0131615	0.00886054	-0.00112207	0.0182068	-0.00175873	-0.00938559	-0.0175834	-0.0188901	-0.0158216	-0.0032313	0.00263618	-0.016192	-0.000402989	0.00737612
BT0086	-0.016126	0.0045744	-0.0161774	-0.0110671	-0.00211274	0.0199642	-0.0147994	0.00392478	-0.00139301	-0.00525094	0.00501578	-0.0157752	-0.000800776	-0.0104731	0.0101815	-0.00630862	-0.00288177	0.0104205	0.0122737	-0.000504494	-0.0163717	-0.000294037	0.0230583	0.00531367	-0.0170125	-0.00347791	0.00280966	-0.00881479	0.00767524	-0.00136565	-0.000134602	-0.0109005	-0.0116032	-0.00179058	-0.00773673	0.042624	-0.0074739	-0.00203717	0.00523579	1.40834e-06	-0.00675224	-0.00752259	0.00946496	0.000482418	0.00873443	0.00332328	0.00333009	0.00190607	0.0179042
BT0087	-0.0097111	0.0039628	0.00889965	-0.003475	-0.0140635	0.00211979	-0.00663305	0.00743485	-0.000457811	-0.0117585	0.00611797	-0.00395806	0.00869899	-0.00316504	-0.0107205	-0.0057417	0.00256826	-0.000605531	0.00225364	-0.00480306	0.000339089	-0.0099398	0.00918047	-0.0104061	-0.00517588	-0.0104073	0.00141946	0.00766471	-0.0168898	-0.0163986	0.0171217	0.0159324	-0.00193002	-0.0085098	0.00348493	0.0355737	-0.00523972	0.00535922	-0.01116	0.017889	0.00547109	-0.00390239	0.0109405	-0.00500969	-0.00295588	0.00106418	0.00494992	-0.000217315	0.010481
BT0088	0.011275	-0.0089267	2.73572e-06	-0.0122329	-0.00887074	-0.0211244	-0.00190875	-0.000106043	-0.0032021	-0.0106627	0.00236081	-0.0106207	0.00861827	0.0050002	-0.0105362	-0.00076589	0.0074641	-0.017122	-0.00205499	-0.0063093	-0.00325974	-0.00891929	0.00870857	-0.00583394	-0.00502999	0.00220794	-0.0036558	-0.0178995	-0.00921727	-0.00584623	0.0174711	-0.00274577	0.00539472	-0.00146075	0.00101201	0.042271	0.000968737	-0.00142397	0.00492295	-0.00433731	-0.000857985	0.000236982	0.0223905	-0.0216629	0.0123928	-0.00510304	-0.00432755	-0.0101032	-0.0108813
BT0089	0.00974627	-0.00016113	-0.0155294	-0.0191876	-0.0130958	0.00620465	0.00587905	0.00613959	-0.00738668	-0.00589739	-0.0118442	-0.00333325	0.0105684	0.00508549	0.000563515	0.00219143	-0.000590414	-0.000572781	-0.00980813	-0.00600439	-0.00702341	0.00391853	-0.00112937	-0.00930907	-0.0103536	-0.00298325	-0.00233326	-0.00455654	-0.00440316	0.00338919	-0.00129057	-0.0101067	-0.0118563	0.00672824	0.00911731	0.0227854	-0.00183113	0.00484209	0.00387657	-0.0133016	0.00909035	-0.0161179	-0.000273367	0.00247934	0.0233117	0.000709604	0.00887739	0.00331763	0.00022603
BT0090	0.00431189	0.0146302	-0.0120866	-0.0127729	-0.00385271	0.00134762	-0.00806043	-0.00221041	0.0120427	0.00817677	-0.0031681	0.00507284	-0.00907894	-0.00208015	-0.00588835	-0.00358888	-0.00468366	0.00167252	0.00508123	0.0011251	0.00470237	-0.0214201	-0.00243447	-0.00915703	-0.0130743	0.00879771	0.00282643	-0.0184681	0.00329481	0.0148875	-0.00569413	0.00383268	-0.00695379	0.00556938	-0.00523697	0.0232064	-0.00627377	-0.015612	0.00431091	-0.00648176	-0.00536578	0.00285572	-0.00767835	-0.000997768	0.00246469	0.00133354	-0.00180975	0.00385449	-0.0110581
BT0091	-0.00317541	-0.00135535	-0.00611474	-0.0130442	0.00414583	0.00888092	-0.0104796	0.000184638	-0.00273177	0.00573937	-1.42383e-05	0.00133466	-0.00797462	0.000973044	-0.0105816	0.0053481	0.00843544	0.00123791	-0.015204	-0.00462834	0.00293571	-0.000965363	0.0108218	-0.000215166	-0.000554625	0.0144238	-0.00139968	0.0109683	0.00682738	0.0127287	0.0126059	-0.0109796	-0.0168104	0.0157237	0.00109751	0.0344781	0.0136798	0.00147413	0.00917763	0.00323357	-0.000827595	0.00234976	-0.00687099	-0.00614782	-0.0070688	-0.00813748	-0.0197304	0.000976483	-0.00569531
BT0092	-0.00318445	-0.00561806	-0.00928202	-0.0135178	0.00104273	0.00454328	-0.000907854	0.0107027	-0.000386725	-0.00267977	-0.000940649	-0.00421198	0.00681725	0.00485422	0.009488	0.00382705	-0.00800194	-0.000476796	-0.0110357	-0.000632121	0.011721	-0.00657436	0.00924873	0.00800731	-0.00700024	-0.00221568	0.000932756	-0.0155163	-0.00386689	0.00744632	0.00226207	0.00306627	0.00267556	-0.00558561	-0.0128617	0.0386396	-0.00432834	-0.000505076	0.00520717	-0.00331834	-0.00812373	-0.0011825	0.0146203	0.00310442	0.0117692	-0.00909597	-0.00816175	-0.005879	0.0153079
BT0093	-0.00204989	-8.21894e-05	-0.00662097	-0.00247253	0.0031179	0.000315847	-0.00119929	-0.00102524	-0.0064047	-0.00269636	-0.000857177	-4.03783e-05	-0.000843638	-0.00182947	-0.00349076	0.00302125	-0.010305	0.000598366	-0.00594506	-0.000963204	0.00542099	-0.00611827	0.00118967	-0.00712973	0.000115565	0.00635801	0.0015949	-0.00653367	-0.00487044	0.00471737	0.000155269	-0.00648114	0.00390121	0.00753864	0.00116512	0.0127891	-0.00275376	-0.00745054	-0.00429293	-0.00542279	-0.0033848	0.00204292	-0.00133211	0.0036946	-0.00173387	0.00744585	0.00395383	0.00252888	0.000868903
BT0094	0.0114417	-0.00770097	-0.00813977	-0.00485137	0.000754935	-0.00697926	-0.00360467	0.0163117	0.00313543	-0.0159618	-0.00243725	-0.00252339	-0.0199749	-0.00771916	0.0130764	-0.00752135	0.00686743	0.00360053	-0.00579163	-0.00990489	-0.00220662	-0.0108371	0.0104071	-0.00216867	-0.0178078	0.0205628	-0.0050026	-0.00367199	-0.0124812	0.000171667	0.00896364	0.00448477	0.0118497	0.00751009	0.00572927	0.026613	0.0184906	0.00990961	0.00722949	0.00150886	-0.0240595	2.67934e-05	-0.00403315	0.00671622	0.00987494	-0.0485051	0.00384402	0.00208931	-0.007007
BT0095	-0.00634568	-0.0151549	-0.00439235	-0.00291704	0.00290941	0.0294519	0.0301002	-0.0145466	-0.00364904	0.00459952	-0.00166336	0.0192202	0.00492969	0.0103197	-0.00291488	0.00239324	0.00550498	-0.00559053	0.0017572	-0.00612173	-0.0188921	-0.00518667	0.00895137	-0.00489556	-0.0218194	-0.00136252	0.00139453	0.000527507	-0.00134372	-0.0121079	-0.0024352	-0.00425081	0.0213476	-0.0105127	-0.00251553	0.0149448	-0.000281679	-0.0102568	0.0189986	-0.00276679	0.00124036	0.0118847	0.00338649	-0.00621092	-0.0130685	0.0226513	-0.00338805	0.00576246	-0.0152812
BT0096	0.00482092	-0.00606706	0.005819	0.000478112	0.0138662	0.00264986	0.0175756	0.0105342	0.00548378	-0.00406656	-0.00944014	0.0160023	-0.0126706	0.00532455	0.00085889	-0.00175922	-0.00201301	-0.00335727	-0.0102295	-0.0155322	-0.00989103	-0.00571684	0.00138683	0.00222952	0.0090804	0.00151683	-0.00874182	-0.00683696	-0.00353038	-0.00788543	0.0134843	0.0248529	-0.00459602	-0.0013387	-0.0269203	0.016277	-0.00247777	0.0248451	-0.0144704	-0.0112832	-0.00158862	0.00588737	-0.00929084	-0.0140984	0.0137045	0.00660258	-0.00289152	0.001407	-0.0120848
BT0097	0.0186058	0.0011676	0.0176541	-0.0174982	-0.00771537	0.00449811	0.004357	0.0027424	0.0118161	-0.00840196	0.000535155	0.0042943	-0.00309808	0.00214081	0.00645625	-0.000218814	0.00882535	0.00319489	0.00821906	-0.00285034	0.00780032	-0.0065314	0.0131852	0.00103062	-0.0116107	0.00885481	-0.00325962	-0.0100975	0.000661435	-0.0164051	-0.013956	0.000872902	0.013986	0.000399266	0.0103933	0.0254847	-0.00482004	-0.0105042	0.00755221	-0.00742467	-0.0051661	0.000412464	0.000159325	0.00271972	-0.000611213	-0.00287202	0.00761982	-0.00431386	-0.0254304
BT0098	-0.000398406	0.0120443	-0.0245858	-0.0144611	-0.00850479	-0.00644723	0.00328481	0.00203756	-0.00928266	-0.000535705	0.00511859	0.000524579	-0.00951242	0.000384497	0.00736857	0.00747181	-0.00172139	0.0135643	-0.017392	-0.000612941	0.00235582	0.0284562	-0.00122375	-0.00315789	-0.00551341	0.00207702	0.00166223	-0.0122781	-0.00705504	0.0110003	-0.0223737	-0.000437144	-0.020247	0.00858617	-0.0129037	0.0222585	-0.00411891	0.00713185	0.00137993	-0.000680275	-0.00406339	0.00461728	-0.00466111	0.00583191	0.00743091	-0.0121706	-0.00629917	0.00192154	-0.00564013
BT0099	-0.00499412	-0.00372216	-0.00724063	0.00251403	-0.00512074	0.00393926	-0.0143779	0.00478539	-0.00885787	-0.00539835	0.00584668	0.00611769	-0.00953981	0.000914476	-0.0166873	-0.000767064	-0.00116816	-0.00710438	-0.0118673	-0.00159698	0.00510942	0.00797151	0.00259203	0.000615243	-0.00465259	0.00838215	-0.00313114	0.00447513	-0.00512802	-0.00714642	0.0030219	-0.00359704	0.00173867	-0.00487311	0.0056887	0.00824513	-0.00516157	0.000111919	0.0243039	-0.00551535	-0.000503448	0.00515964	-0.00308419	-0.00554639	-0.0020706	-0.00622352	0.00708968	-0.0112376	0.00154434
BT0100	-0.000737915	0.0127995	0.00796144	-0.00308694	0.00241086	-0.0047127	-0.00870356	0.00759902	-0.00620858	-0.00516929	0.00410412	-0.00709243	-0.00334774	-0.00281043	-0.00875553	0.00538695	0.00379533	-0.0010193	-0.00243726	-0.00292426	0.000635354	-0.0051818	-0.0137221	-0.00128934	-0.000229336	0.00840836	-0.00104127	-0.00550924	-0.00934575	-0.003208	-0.00291617	0.000952439	-0.00683796	0.00435577	-0.00598336	0.0342976	0.000193103	-0.00531251	0.00281442	0.00634919	0.00337524	-0.00166648	0.00333777	-0.00774511	0.00886775	-0.00460351	-0.00529684	0.00178549	0.0021663
BT0101	0.00373176	0.00869064	0.00812977	0.00095518	-0.00126828	0.0206209	0.00250162	-0.00260743	-0.00971216	-0.00843265	0.00153683	-0.0128506	0.00627588	0.00570614	-0.0117689	0.00230952	-0.00415578	-0.00552185	-0.00116987	-0.00714393	0.00770736	-0.0103888	-0.000425653	0.00236636	-0.0174603	0.00816985	0.000123328	-0.00203104	-0.00222519	-0.00244051	0.0064038	-0.00407177	0.00819102	0.0006445	-0.00192668	0.00990262	0.00234314	-0.00450277	0.0119637	0.00720378	0.0016351	-0.00286591	0.00275564	-0.00427022	0.00205713	-0.00908148	-0.00164038	0.00106936	0.00483024
BT0102	-0.00719347	0.00338269	0.00897868	-0.00945181	0.00834664	0.0174416	0.00656244	0.00762371	0.000321055	-0.00889421	-0.00246405	-0.00323881	0.00364212	0.00457801	-0.00402485	0.00539804	-1.72983e-05	0.00235217	-0.0116988	-0.00211577	0.000190765	-0.00336154	-0.00161952	0.000426771	-0.000696458	0.00354069	0.00370662	0.0092829	0.00455569	0.0111915	0.0054203	-0.00656064	0.00120011	-0.00181263	0.00840648	0.0227845	0.00268188	-0.00186762	0.00366632	-0.00528539	-0.0132382	-0.00093846	-0.00824733	-0.0133026	0.00442713	-0.00766825	-0.00266001	-0.000682264	0.00883888
BT0103	-0.00924265	-0.00252916	-0.0219795	-0.00935876	0.0112203	-0.00947726	0.0151136	-0.000914808	0.00444598	-0.00690928	-0.00122021	0.00148075	-0.00806746	-0.00216613	0.00521859	0.00200973	0.00685082	0.00116235	-0.008718	0.00308887	-0.00268292	-0.0183525	-0.00633275	-0.00757339	-0.00558157	0.000884738	-0.0026772	0.00776608	0.00216594	0.00642663	-0.0131428	-0.0055865	0.0065083	0.00704936	0.00147483	0.0305734	-0.00883056	-0.0101448	-0.000473955	0.00915972	0.000365239	0.0135409	-0.0027429	0.0045409	0.00491468	0.00388764	0.00666625	0.00216803	0.00527701
BT0104	0.00501773	-0.0101722	0.00729337	-0.00862492	0.00290926	0.0125342	0.0024348	-0.0063835	0.000136114	0.0121548	-0.00847361	-0.00902489	-0.00632376	0.000240253	-0.0221646	0.0147769	0.000580863	0.0139991	0.0104852	-0.01261	-0.00518101	-0.0186215	-0.00582295	0.0019599	-0.00100689	0.00834732	-0.0044697	0.00124273	0.00438056	0.000890468	-0.000518634	0.00190963	0.000818096	-0.0196392	0.00666898	0.0370115	-0.00439199	-0.0147195	-0.00750838	0.0158255	-0.000300495	-0.0245731	-0.00402606	-0.00374288	-0.00038058	-0.00108207	-0.00452971	0.00663247	-0.000351054
BT0105	-0.00421385	-0.00364931	0.0093423	0.00682327	-0.00980222	-0.00236045	0.0194334	0.0069029	-0.000437053	0.00413554	0.00450786	-0.011967	0.00255729	0.00245557	0.00979016	0.00318757	0.00872898	0.00405633	0.00762602	0.00512326	-0.00185154	0.00483158	-0.00893116	-0.0104583	0.0153874	0.00272577	-0.00665945	0.00147306	-0.011428	-0.0129113	-0.00148685	-0.000355293	-0.0139249	0.00027761	-0.00239844	0.0113065	-0.0021368	0.0116978	-0.00342269	0.00101171	-0.000428288	-0.00146814	0.00339342	-0.00105112	0.0183112	0.00615086	0.00951741	0.00314474	-0.0051758
BT0106	0.0149071	-0.026043	0.0227092	0.0179411	0.00458944	0.0120568	0.0515212	0.0171508	0.00801049	0.0207627	-0.0271618	0.010432	-0.0306583	0.00715275	0.0161306	0.014194	-0.0227772	-0.00603588	0.0137224	0.0256106	0.014633	0.00103491	0.0147984	0.0311738	0.00642276	0.00245316	-0.0101411	-0.0053274	0.00525026	-0.000259053	0.0220807	0.00946446	-0.0323796	-0.0036655	0.00140696	0.0168027	-0.0128771	0.0365157	0.00121919	0.00811546	0.0146174	0.0208431	0.0039675	-0.0125958	-0.0211046	0.00271403	-0.00398581	0.0116565	0.000937126
BT0107	0.00276943	0.00415658	0.0192575	0.0155854	0.00135265	-0.00570737	-0.00980731	0.000723905	0.00864094	0.00450228	-0.00784262	-0.0298115	0.00356457	-0.00873783	0.0111353	-0.00141521	0.0210053	0.00295058	-0.0208928	0.00471079	0.0102442	0.0122381	-0.0263668	-0.0141015	0.00713443	0.00849967	0.0104714	-0.0018827	0.0227588	-0.0200522	0.00286812	-0.00435683	0.0112329	0.000300219	-0.0166591	0.00731182	0.00955706	0.00393993	-0.00578073	0.0011123	0.00590834	0.0106961	-0.0306153	0.00542369	-0.00560325	-0.0095499	-0.00571061	-0.0132955	-0.00287418
BT0108	0.00837304	0.00270037	-0.0184341	-0.00970744	0.000595079	-0.0100726	-0.00020152	-0.00737831	0.00136878	-0.00911075	-0.00589046	-0.00727822	-0.0156283	-0.00809243	-0.0192508	0.00258245	-0.00361882	-0.00811104	0.00231316	0.00141563	-0.0183591	0.000521065	0.00237711	2.51077e-05	-0.00245119	0.00817888	-0.0038843	-0.0113886	-0.00208826	-0.00114223	-0.00511589	-0.00486531	-0.00125193	0.00439715	0.00800151	0.0325061	0.0099845	-0.00463266	-0.00774088	-0.00707433	0.00654457	0.0010663	-0.00124119	-0.020558	0.00405043	-0.000505054	0.0035435	-0.00126987	-0.0114474
BT0109	0.00833863	0.0130985	0.00552283	-0.00348046	-0.00243586	0.00115131	0.00320437	-0.00492472	-0.0140799	0.00269441	-0.0170753	-0.00165551	-0.0123265	-0.00120704	-0.0176501	0.00155747	-0.0124754	-0.00621828	0.0102873	-0.00137721	0.00957241	-0.00474579	-0.00394676	-0.00381055	0.0190287	0.0235437	-0.00707516	-0.00541431	-0.0059136	0.0207707	-0.0173023	0.00109713	0.00789223	-0.00496865	-0.0114816	0.0329718	0.0142416	-0.00575341	-0.00322524	-0.00149835	0.00740863	-0.0111788	-0.0121282	-0.0082614	0.00792555	-0.000647574	-0.0225804	0.00506002	-0.00268703
BT0110	0.00842446	-0.00948527	0.00206518	0.0145749	-0.00428458	0.0142716	-0.000207228	-0.00643872	-0.0200123	-0.000527395	-0.00168183	-0.0012766	0.0079494	0.000127422	0.00173853	0.0119449	0.00296715	0.0168488	-0.00402172	7.23253e-05	0.00731234	0.0142932	0.0180995	0.00766706	-0.00362897	-0.000104927	0.00606305	0.00587079	0.00930912	0.0111412	-0.0504955	-0.00276303	-0.00284113	0.0129447	-0.00815842	-0.00152824	-0.000817002	0.00410153	-0.00907398	-0.00175294	0.0078018	0.0010019	0.0057446	-0.00471494	-0.00376216	-0.00060154	-0.00650752	-0.00092243	0.0118652
BT0111	0.00247489	0.043942	0.039895	0.00271668	0.0116215	-0.000257157	-0.0078331	0.0193909	0.00477391	-0.0014428	0.00855553	-0.000102692	0.00867716	-0.00432959	0.00630955	0.0152172	-0.0136691	0.00119778	-0.0299962	-0.000814695	-0.0180439	-0.013949	-0.00349014	-0.00549487	0.0112702	0.0225575	0.00178748	-0.0248656	0.00661131	-0.0119858	0.043775	-0.0234939	-0.0339757	0.0107358	-0.0325705	-0.00570448	-0.0142069	-0.00401846	0.0125785	-0.00945812	0.102599	0.00568758	-0.0271436	-0.0143655	-0.00834135	0.0217787	0.0343597	-0.000471952	-0.01111
BT0112	-0.00144775	0.0163648	0.0116334	-0.0131273	-0.00127569	-0.0183543	0.00223366	0.00136026	-0.00722341	0.00300928	2.04012e-05	-0.00516186	-0.00340327	-0.0120417	-0.00952233	0.000625247	-0.00553088	-0.00534711	0.00299496	0.00861654	0.0199972	0.00310109	0.0185618	-0.0117454	-0.0134364	0.000471692	0.00135189	-0.00321888	0.00103102	0.0119457	-0.00912078	-0.00948344	-0.0172114	0.00697977	0.00325691	-0.0052271	-0.00639238	-0.00342868	-0.0131388	0.00955667	0.00281065	-0.00485664	0.00555941	0.00546719	-0.00428728	0.00987693	0.00495669	0.00349467	-0.0203276
BT0113	0.00942082	0.00163922	0.00526823	-0.00857322	-0.0114435	0.0155501	-0.0149934	-0.00340396	-0.00388427	-0.0195767	0.00741134	0.00608887	-0.0118376	-0.00418267	0.0341134	0.00244536	-0.0253333	-0.00752919	0.0022177	-0.00676268	-0.00675833	0.00644213	-0.00488574	-0.000211605	0.00969013	-0.000102723	-0.00463793	0.00411846	-0.0167596	-0.0256076	0.00173518	0.00554237	0.00580664	0.00594635	0.00038674	-0.0175237	0.0124295	0.00363263	0.0283014	0.0166933	-0.0191011	0.0021635	0.0157206	-0.00376728	0.00296791	-0.0340544	0.00248565	-0.002153	-0.0164239
BT0114	-0.00918929	-0.00179233	0.0167452	-0.00455168	0.00449355	0.0140463	0.00175568	-0.00317708	0.00320259	-0.00814573	0.00108907	0.00881377	0.000531621	0.00118358	0.00268538	0.00929129	-0.00777821	0.00111063	-0.0179429	0.000629166	0.0107513	-0.00401807	0.0105476	-0.00548304	-0.0145286	0.00978904	-0.00551836	0.0205581	-0.00719179	0.00130315	-0.00546319	0.00216985	0.00138017	-6.85889e-05	0.0117559	-0.0133452	0.00712085	0.00753531	-0.0101745	0.0155333	-0.0189687	-0.00192872	-0.0128562	0.00239917	-0.025373	-0.0116317	-0.0015525	-0.00257499	0.000305641
BT0115	-0.0407055	0.0317942	0.0166531	-0.000110359	-0.00199294	0.00207221	-0.00128129	-0.00123579	-0.0110582	0.0132671	-0.0108497	0.00297559	-0.00553316	-0.00134292	-0.00715316	0.00075371	-0.0254458	0.0157589	-0.0230389	-0.00188772	-0.00616873	-0.00500039	-0.00333931	0.025247	0.0512467	-0.000219079	-0.00404953	-0.0175308	-0.00442333	0.0108979	0.00712507	0.0279483	0.00163811	-0.00767323	0.00661317	0.0206754	0.011442	0.000823452	-0.000937406	-0.00515719	-0.000433968	0.0297309	0.0184794	0.00376208	-0.0538835	-0.023917	-0.00339131	0.00727862	0.0220724
BT0116	0.003209	-0.00479588	-0.00053709	0.00734775	2.6088e-05	0.00442075	0.000381243	-0.00977698	-0.00745677	0.00156655	-0.0101017	0.00476573	-0.0291078	-0.000697493	0.0119668	0.0145315	-0.0107341	0.016484	-0.0070187	-0.00611058	0.00870173	0.0102616	0.0179184	0.00157094	-0.00539186	0.0173436	0.00119429	-0.000671838	0.00663265	0.0200344	-0.0336883	0.0010086	0.00847951	0.00412231	0.0115069	0.00550896	0.00018815	-0.000853987	-0.0131919	-0.00047599	-0.0106947	0.00219831	-0.00775619	-0.0126102	-0.00337953	0.00936498	0.00606313	0.0017704	-0.0119842
BT0117	0.0344686	0.0194488	-0.0168782	0.00178563	0.00380586	0.0289572	0.00560055	0.0285268	0.0033537	0.0021225	-0.00560602	0.0258205	-0.0011943	0.0189208	-0.0421206	-0.00779749	0.00451467	-0.00238345	-0.0103761	0.00186783	0.0216062	0.0138489	-0.000339017	-0.0086732	-0.000315563	0.00649207	0.00997183	0.005422	0.00774206	0.00869776	-0.0309458	-0.00346723	-0.00107639	-0.000392482	0.00166422	0.00497559	-0.0292604	0.00986059	-0.00249673	0.00551255	-0.00663441	0.00939556	0.000936493	-0.0045657	-0.017888	-0.0027738	0.0163187	0.00310563	0.00240205
BT0118	0.0186223	0.0135901	0.0109483	-0.00725926	-0.00163846	0.004714	-0.0298986	-0.000684847	0.00168012	-0.00557608	-0.0078525	-0.0126773	0.0139715	0.00910429	0.0324651	0.00125581	-0.00134289	0.00180143	-0.00676324	0.0115121	-0.0139527	0.00235416	0.0126453	-0.0216934	-0.00764507	-0.00911603	-0.00346994	-0.00495543	0.0295351	-0.0164589	-0.00590565	0.0107853	0.00668128	-0.00415016	0.0171994	0.0113215	-0.000273734	-0.012686	-0.0085179	0.00152128	-0.00135116	-0.00973064	0.0080034	-0.0167294	-0.0168612	-0.000517063	0.00438089	-0.00157238	0.00587854
BT0119	0.00735079	-0.0179836	-0.0146714	0.0253539	0.00836886	-0.0253933	-0.00342377	-0.00312784	-0.0244757	-0.00472188	-0.0113672	0.00777326	-0.0109246	0.00947556	-0.00875896	0.0135092	0.0226812	0.00672207	-0.0244593	0.00227924	0.00580768	0.00453282	0.0260739	-0.00612272	-0.0339052	-0.00284904	0.00283326	0.00200972	0.0184689	0.00944582	-0.00649912	0.00841785	-0.000360826	-0.0105424	0.00258659	0.00728382	-0.00671802	-0.000836537	-0.00597564	-0.014264	0.00645058	0.00571258	0.00365283	-0.0131878	-0.0498404	0.00552241	0.011407	-0.00963584	0.00475661
BT0120	0.00236625	-0.00452144	-0.000210728	0.0281083	0.000457122	-0.0452553	-0.00392736	0.0308499	-0.0170837	0.0224575	-0.0191139	0.0113742	-0.00341102	0.0218925	0.00707	0.0183596	0.0118234	0.00471367	-0.0297188	-0.00405586	-0.0128108	0.0136857	0.000259472	-0.0106319	-0.00505795	0.0151407	-0.00590467	0.0177834	0.00880587	0.0543863	-0.0133166	-0.00543466	-0.0244723	0.00965885	-0.00468664	0.0139258	-0.01259	0.0124426	-0.0319507	-0.00873972	0.00813806	0.0208402	0.00306742	0.00374912	-0.00550956	0.00514076	-0.0197686	0.00867691	-0.00184925
BT0121	0.0159779	0.0134121	0.0141448	0.0134672	0.00211708	0.00282723	-0.00832261	0.00153244	-0.00622204	0.014118	0.00215583	-0.00404135	0.00447385	-0.00512402	-0.00716836	-0.00592966	-0.0103532	0.0132145	-0.0187552	0.00524014	-0.00619958	-0.00473439	-0.00562933	0.00907336	-0.0101807	0.000669391	0.00294721	0.030548	0.0245604	0.000832959	0.0149972	-0.00123607	0.0162771	0.029164	-0.00658716	-0.0201622	0.000235946	0.00911941	-0.0132214	-0.00463508	0.0152031	-0.02276	0.0094553	0.0347361	-0.00509017	-0.0374023	0.000722714	-0.00200328	-0.0219484
BT0122	0.0190569	-0.00177164	0.00668821	0.0294625	-0.00187459	0.00332601	0.00833654	-0.00403919	0.0237336	0.00145813	0.00698138	-0.00270649	-0.00113643	0.00195216	0.00786729	-0.0211194	0.00408337	-7.52395e-05	0.00491281	0.00100821	0.00146515	-0.00593358	-0.00236703	0.000134991	-0.00818131	0.00228326	-0.000483753	-0.00778655	-0.0118539	-0.00804924	0.019421	0.0357067	-0.00125755	-0.0182218	0.000434834	-0.00291677	-0.00621699	-0.00332584	-0.00130867	0.00546905	-0.0109382	-0.00217593	0.000407695	0.00128626	0.00200251	0.00357641	0.00101857	-0.000694977	1.82778e-05
BT0123	0.00355066	-0.00359827	0.00739788	-0.00224362	-0.0036844	-0.0195978	0.0109204	0.0039378	-0.0115616	-0.00939063	0.0016274	0.00968815	-0.00254331	0.00399832	-0.0215815	-0.00316624	0.0140946	-0.00476205	-0.018742	-0.00527257	-0.00271826	0.00863671	-0.0071887	0.00280595	-0.00787764	-0.00384456	0.000778975	-0.0182702	-0.000128165	-0.0301479	0.000227958	-0.00574135	-0.00476337	-0.00749639	0.00380892	0.00345623	0.0112436	0.00638608	0.00811237	0.00854612	-0.0141861	-0.00889152	0.00406593	0.0114602	0.000342895	0.0129582	-0.00901653	-0.00201464	0.00532499
BT0124	0.00527513	-0.0182137	0.00103003	-0.0243796	0.00157135	-0.0116875	0.0125153	-0.0257541	-0.0234801	0.00234845	0.00970241	0.0127242	0.00323305	-0.00212431	-0.00660552	0.00961763	0.0127482	-0.0055567	-0.00771583	-4.21946e-05	-0.0106504	0.0193717	-0.0031442	0.0025932	-0.0105222	0.004036	-0.00167408	-0.0229251	0.0166293	-0.00930537	0.00161803	0.00567263	-0.0131601	-0.00445136	0.0127355	0.00342474	0.0090149	0.00140634	0.00634052	0.0178859	-0.0116728	-0.00683874	0.00450946	0.00535656	-0.0028553	-0.0142783	-0.00735419	-0.00316672	0.00210256
BT0125	0.00522267	-0.017233	0.00720707	-0.00825697	0.000100317	-0.00688095	0.00696146	-0.0327855	-0.0248033	-0.000475186	0.00334588	-0.000783059	-0.0145136	-0.00318129	-0.0112842	0.00842114	0.0103317	-0.00283403	-0.0195189	-0.00377716	-0.0035575	0.00468864	0.00835313	-0.00216056	-0.00480718	-0.00266103	-0.00331032	-0.00920221	0.00374862	-0.00477709	-0.00739054	0.00925343	-0.0193894	0.00271828	-0.00208745	0.0067831	-0.00676671	0.00982881	-0.00449149	0.0189071	-0.00530455	-0.00250525	0.0055017	0.0137691	-0.0131848	-0.0138295	-0.00221511	-0.00219094	0.00760764
BT0126	-0.00358002	0.00478167	-0.00274505	-0.00126244	0.00331178	0.000335409	0.00214807	-0.00920999	-0.0130313	0.000364758	0.00183839	-0.00426653	0.00253996	-0.00289007	0.00322918	-0.00503739	0.00399461	-0.00316964	-0.0021994	-0.00339569	-0.0161613	0.00341237	-0.00489191	0.00432646	-0.00315234	-0.00232529	-0.00306289	-0.00150459	-0.00397716	0.00177373	-0.00960919	0.00979781	-0.00786923	-0.00662438	-0.00568701	0.00183167	-0.0127615	0.000215206	-0.00336384	-0.00767677	-0.0103591	-0.00201511	-0.000917002	0.00640969	-0.00282227	-0.00571204	-0.000381247	0.00104259	0.000991063
BT0127	0.00503785	-2.63444e-05	-0.00473733	-0.0160784	-0.00556145	0.00231277	0.0089538	-0.00397473	-0.0128663	-0.00279256	0.00948333	0.0125368	0.00423378	0.00149439	0.00207645	-0.00620051	-0.00959668	-0.0101976	-0.00771025	-0.00307324	-0.00313468	0.00353166	0.00312262	-0.0103124	0.00137138	0.000475732	-0.00545839	-0.000579865	0.00020415	-0.00769778	-0.0076575	-0.0115882	-0.00183152	-0.0200945	-0.0103246	0.0164166	-0.0105947	0.000697823	-0.00593522	-0.00771053	-0.010112	-0.00259302	0.00368546	0.0150899	-0.00296481	-0.0115458	-0.0062859	-0.000745785	0.000540356
BT0128	0.00779157	0.00942816	0.0031348	0.00421899	0.00595844	-0.00461808	-0.00106397	-0.0247736	0.00467456	0.00885494	0.00228661	0.0042121	-0.0150454	-0.00490441	-0.00477212	0.00425827	0.015955	-0.0103366	0.00357918	-0.00306898	0.00388072	-0.00489052	0.00235408	0.00917749	-0.0104582	0.0109395	-0.00216168	-0.0104649	0.0022615	-0.00292536	-0.0435832	-0.0171466	-0.0019899	-0.00246655	-0.00640967	-0.00834232	0.0012668	-0.00721674	-0.00626698	-0.0207954	0.114523	0.00511948	0.00107317	0.00139833	-0.0069353	0.0108196	0.00427908	0.000254726	-0.00128546
BT0129	-0.0328645	-0.00375125	-0.0342465	0.0110462	-0.0129429	-0.00253537	-0.00101899	-0.00506584	-0.00934411	-0.0100065	-0.00969557	0.00073687	-0.000319976	0.0176689	0.0124321	-0.00863151	0.0284451	-0.00655247	-0.00256992	0.00551852	-0.00491259	0.0225143	0.00429053	0.00688733	0.00999282	-0.0165212	0.00742247	0.00428746	-0.0200762	-0.00109803	0.0170945	-0.00952307	0.0161986	0.0112115	-0.00526583	-0.00505733	0.0094745	0.00873366	0.00609072	0.00269531	-0.00883084	-0.00972809	0.000121278	-0.0201686	-0.00648073	0.00577686	-0.000468208	-0.00298892	0.0124485
BT0130	0.00439949	-0.00264825	0.00214194	-0.000755357	-0.0106931	-0.00901446	-0.00203679	-0.00956921	-0.00239588	-0.0024906	0.000975032	-0.0114811	0.00886826	-0.0135811	0.012856	0.0116054	0.0146508	0.00122147	-0.00456488	0.00854561	0.00474687	0.0301604	-0.00339346	0.00598601	0.00976152	-0.00419794	0.000665177	-0.00402684	0.000901769	0.00594278	0.00518314	-0.00995917	0.0100183	-0.00169983	0.000441892	0.000787737	0.00233214	-0.0077267	-0.00446981	0.00237255	0.00263707	-0.00454228	0.0126635	-0.00931501	-0.00235422	-0.00762642	0.000446748	0.0029442	-0.00909336
BT0131	-0.00015151	0.00294142	0.003	-0.00332565	0.00760539	0.00124014	-0.00315644	-0.00124836	-0.00879482	0.00109205	-0.000553662	0.00282332	-0.00483786	-0.00462753	0.0022944	-0.00508948	-0.00439993	0.000680036	0.00211105	-0.00192817	-0.00338911	0.00107258	-0.00283467	1.80873e-05	0.00417428	0.00300384	-0.00158121	-0.00477638	-0.00259012	0.00384996	0.00288366	0.00828978	-0.00349179	0.000703477	0.00203773	-0.00423523	-0.00217089	0.000296374	-0.00483016	-0.00781361	0.000279475	0.00015661	-0.00194662	0.0039686	-0.00328219	-0.00356601	-0.00263534	0.000748517	0.00186845
BT0132	-0.0118548	0.00870936	0.00848065	-0.0139481	-0.0128757	0.00477649	0.00319272	-0.0207126	-0.00716597	3.96735e-07	0.0074466	-0.00257734	-0.0104592	-0.00533494	-0.0129718	-0.00247031	0.0130596	-0.0100359	0.00371343	-0.0127507	0.00346907	-0.0201771	0.00128426	0.0205707	-0.00360448	-0.0176821	-0.000418068	0.0155562	-0.00226245	-0.00988132	-0.0158852	-0.00410957	-0.00763139	0.00735731	-0.00201004	-0.00874578	-0.00326415	-0.000703618	0.00300807	0.00390848	-0.00591129	-0.00203542	0.00576227	0.00365116	-0.0104018	-0.0045385	-0.00145776	-0.0103327	-0.0077808
BT0133	-0.00352318	-0.00289405	-0.00107642	-0.0147609	-0.00123656	0.00718473	0.0123341	-0.00183903	0.0113335	0.00397411	0.00501905	-8.28256e-06	0.000893892	-0.000300292	0.00400072	-0.00925978	-0.0061824	-0.0132811	-0.0053628	-0.00539098	-0.0004034	-0.00180841	-0.00976477	0.00709317	-0.00100198	-0.00218997	-0.00301727	0.00530371	-0.00185479	-0.00375611	0.00445418	0.0257069	-0.000265769	-0.00503775	-0.00167155	0.00706399	-0.00586649	0.00961091	-0.00525789	0.0181077	0.00512072	-0.00283317	-0.0195182	0.0104402	0.0117794	-0.00643923	0.000661286	0.000920124	-0.005438
BT0134	-0.0102948	0.00258305	0.0129969	-0.0075287	-0.00306394	0.00588444	0.00288772	-0.00728579	0.0070702	-0.00542689	-0.00646692	-0.00822143	-0.007455	-0.000293141	0.00887044	-0.00241987	-0.00120456	-0.0069547	0.00905932	-0.00375547	-0.0241983	-0.0159123	0.00146279	-0.00783309	0.00343483	0.00644003	0.00394048	0.0027196	0.00895599	-0.0113366	-0.0169659	-0.0208468	-0.0193999	-0.0034989	0.00764107	0.00689803	-0.0190206	0.000777271	-0.00376249	0.0184477	-0.0106634	-0.00377997	-0.01516	0.0156036	-0.0024476	0.008595	0.00688136	-0.00626888	-0.0061324
BT0135	-0.00295995	-0.0026425	-0.0045391	0.00121799	0.00249076	0.011551	0.0163852	-0.00105589	-0.0050595	-0.0055422	-0.00377387	-0.0118597	-0.00677415	0.00459141	-0.000874636	-0.00133103	-0.00123392	0.00260993	0.00411103	-0.00226007	-0.00493219	0.00320006	0.00453508	0.00454456	-0.00448215	0.00965013	0.000474324	0.00681704	0.00530873	-0.00728104	-0.00893629	0.00566071	-0.00265772	-0.00129572	0.000818357	0.0150856	-0.0116374	0.00462212	0.00242003	0.00666677	-0.0169606	3.734e-05	-0.0190558	0.00489487	-0.0134158	0.00207774	0.0040901	-0.000959565	0.000103638
BT0136	-0.00895143	-0.0087239	-0.00341916	-0.00484658	0.0120598	-0.004235	0.00870285	-0.0219587	-0.00717737	-0.00195753	-0.00280091	-0.0145985	0.00490412	-0.00292882	0.0132497	-0.00175918	0.00735441	-0.00299585	-0.00303593	-0.00535251	0.00373937	-0.00439559	-0.0144524	0.0111257	0.000911229	-0.00701766	-0.00372498	-2.2715e-06	-0.00311745	-0.00322027	0.00547934	0.00395581	0.0171194	0.020459	-0.00161744	0.00844154	-0.00251519	-0.0103155	-0.00795237	0.0112123	0.00024373	0.00457898	0.00269722	0.000626558	-0.0059743	-0.0105173	-0.00686798	-0.00160564	0.00615105
BT0137	0.000107653	-0.000571165	0.0104662	-0.00444427	0.0122321	0.00293544	0.00401919	-0.0171492	-0.0186383	-0.00435436	-0.000635905	0.000688295	-0.00012106	-0.00616779	-0.00752573	-0.00166227	-0.00469413	-0.00899149	-0.0089663	-0.00888006	-0.00285607	-8.08732e-05	0.00715425	0.0132654	-0.00243613	0.00679625	-0.00110119	-0.00300821	0.0144043	0.00216125	-0.0192865	-0.0132607	0.00601983	0.0228367	-0.00322413	-0.000245785	-0.0160815	-0.0158688	-0.0244917	0.000284263	-0.0103207	-6.5967e-05	-0.00812729	0.00721426	-0.0113184	0.0116485	-0.0097557	0.000919595	0.00348035
BT0138	-0.00357953	-0.00721731	0.00470388	0.0054386	0.00184158	0.00306956	0.00420779	-0.00186535	-0.0131279	-0.00396117	-0.0006195	0.000799453	-0.000548062	-0.0057843	0.00437623	0.00179731	-0.00147534	0.0101679	-0.0104832	0.000158516	-0.00372188	0.00905691	0.00262017	-0.000904962	-0.0016885	-0.00329664	0.00386743	-0.00925422	0.00785507	-0.00237978	-0.00290756	0.0319188	-0.0076402	-0.013159	0.00130155	0.00206962	-0.00699886	-0.00529214	-4.63061e-05	0.00477859	-0.000672808	0.000113406	0.00322425	-0.00436632	-0.00126445	0.00203224	-0.00384238	-0.00564605	-0.000359081
BT0139	-0.0111716	-0.000660705	0.0222038	-0.00132063	-0.0133935	0.00241132	0.000546035	-0.0198716	-0.018294	0.0204942	0.031048	-0.00830893	-0.0052137	-0.00408874	-0.0330853	-0.00464119	-0.0128921	0.0146805	-0.0186973	-0.000840832	-0.00514469	-0.0388619	0.00795744	-0.00810113	-0.00664028	-0.0168353	0.00184356	0.0468796	-0.00819758	-0.0117011	0.0197802	0.0323946	0.00174822	0.00619916	0.00347519	0.0173893	-0.00950486	-0.00423194	-0.00392162	0.00439656	0.0080265	-0.014265	0.00705464	-0.0113041	0.0229451	0.0325283	-0.00214627	-0.0105661	0.00146567
BT0140	-0.0258918	0.00642061	-0.0054568	0.00135457	-0.00977588	0.0114358	0.00475544	0.00460133	-0.00781636	0.0163319	0.00311688	-0.0104235	-0.0175161	0.00019827	-0.00712225	-0.00593487	-0.00590452	-0.00745644	-0.00602318	-0.00872222	-0.000170939	-0.00619177	0.00237991	0.0113745	-0.0073253	-0.00346444	0.00389832	0.0029616	0.00715548	-0.00776326	-0.0132931	0.00402942	0.00112948	-0.0104994	-0.00166037	-0.0126272	-0.0166594	0.00129295	0.00530314	0.0107763	-0.00766374	-0.00334307	0.00442776	0.00172725	-0.00589207	0.0114267	-0.00584193	-0.00463088	0.00117669
BT0141	-0.0188771	0.00549129	0.00162509	0.0056255	-0.0053925	-0.00257474	0.00123987	-0.00245388	-0.00791481	0.00809239	0.00551735	-0.0138591	-0.0117693	-0.00571625	0.00210453	-0.00309111	0.00154924	-0.00419697	-0.0224973	-0.0101575	-0.00520804	-0.00648026	-0.00505366	0.00412824	-0.00773373	-0.00268588	0.0019656	-0.00468015	0.00169818	-0.00945109	0.00194447	-0.0102897	-0.00938362	-0.00617331	0.00636409	3.84375e-05	-0.00728371	0.0120307	-0.00303244	0.0194757	0.00382764	0.00145522	0.000830331	0.0050587	0.00596993	0.00876743	-0.00171485	-0.00268697	-0.00619902
BT0142	-0.00563445	0.00873107	0.00899944	-0.0150613	-0.00811669	-0.00568821	0.0068959	0.00829929	-0.00118744	0.0062844	0.00332638	-0.00250759	-0.0027959	-0.00231127	0.0105517	-0.00529327	0.00122717	-0.0164333	-0.00699347	-0.0152843	-0.00978474	-0.0125447	-0.00287207	0.0183775	0.00483458	-0.00432099	0.00851178	-0.00489854	0.0174553	-0.0167803	-0.0159202	-0.00507263	-0.0025633	-0.0128842	-0.0055359	0.00438958	0.000736334	0.00331421	-0.00576819	0.0156013	-0.00983799	-0.0113314	0.00837929	0.00436252	-0.00385935	0.0150041	-0.00775491	0.000114512	-0.00348881
BT0143	-0.0118215	0.00616953	0.00746661	0.00124324	-0.000120617	0.00550964	-0.00752441	-0.00618792	-0.00424364	0.000844414	0.00162864	-0.0131868	-0.0122077	0.00448613	0.0053229	-0.00430696	-0.00936261	-0.0172136	-0.00873213	-0.00704105	-0.00280026	-0.0105819	-0.0027738	-0.00685532	-0.00120892	-0.0061401	0.00499371	-0.0113698	0.00475341	-0.0200586	0.00170379	0.00283344	-0.00202083	-0.0285691	-0.00678424	-0.00314656	-0.00563554	-0.00297606	0.00455871	0.0137664	-0.0129475	0.00017148	-0.00252927	-0.00264191	-0.00701114	0.0064781	-0.00490195	-0.00802543	0.00370607
BT0144	0.00340142	-0.00239756	0.00964409	-0.0127392	-0.00264418	0.00121455	0.00820614	-0.00143423	-0.0168679	0.00360228	0.0145571	-0.0018923	-0.0125223	0.000619756	-0.0937297	-0.0163264	0.00748037	-0.0104501	-0.0137906	-0.00237612	-0.00351146	-0.0303627	0.00688331	0.00147977	-0.00467243	-0.0078631	0.0124906	-0.00268336	0.00595393	0.00538224	-0.00222747	0.0341167	0.0229683	-0.00606348	-0.02366	0.00380083	-0.0128333	0.0408355	-0.0085394	0.00805607	-0.000241217	0.0019381	-0.00969	0.00651628	-0.0151404	0.0377315	-0.00627401	-0.00666669	-0.0133706
BT0145	-0.0157573	0.00997242	0.0325644	-4.34005e-05	-0.0177692	-0.00757018	7.94174e-05	-0.00110816	-0.00453008	0.0108238	0.0137976	0.0110617	-0.00380804	0.00164218	-0.0531625	0.00186448	-0.0146205	-0.0158231	-0.0113817	-0.00786831	0.0105739	-0.026335	-0.0249591	-0.00759612	-0.0302844	-0.0106153	-0.00233222	0.00925667	-0.000797034	0.00454457	-0.0152691	-0.00342961	-0.0113343	-0.00669321	0.00512999	-0.00663619	0.00196956	-0.000135074	-0.00960354	0.0117868	-0.000214076	-0.0114995	0.00423303	0.0102669	-0.0201671	0.00108827	-0.0119845	-0.00829064	-0.015693
BT0146	-0.00670606	0.000218896	0.00183664	-0.00142634	-0.0142714	0.0137288	-0.00979255	0.0018496	-0.00452654	-0.00461992	0.00618594	-0.0169983	0.00062472	0.0115766	-0.00668266	-0.00448015	0.0159516	-0.0147177	-0.000354746	-0.00438293	-0.00513155	-0.0017988	0.00533415	0.00805847	0.00787145	-0.0302228	0.00744363	0.0109147	0.00892002	-0.0252853	-0.014302	-0.00269358	0.000326062	-0.00172984	-0.00395284	0.0149601	-0.00884796	0.00712551	-0.0164471	0.0113851	-0.000167231	-0.00852562	0.0214472	0.00323247	-0.0146931	0.0183891	-0.015671	-0.00850016	0.00123614
BT0147	-0.00977204	-0.002706	-0.0047961	-0.00361281	0.00906912	0.00024982	0.00292092	-0.00936468	0.00118177	0.00429814	-0.00162081	-0.00583433	-0.00493591	0.000531876	0.00604007	0.00588647	0.00458866	0.0429555	-0.00755751	-0.0017931	-0.000489261	-0.00489701	-0.00150552	-0.00517799	-0.00258227	-0.000882873	0.000752553	0.0162568	-0.00489028	0.00877685	0.00287445	-0.0156092	0.0150375	-2.62678e-05	0.00358006	-0.00240473	0.00415251	0.0616677	0.00788317	-0.00241007	0.0176652	-0.00824514	-0.0204455	0.00659015	-0.00331905	-0.00675671	-0.00367329	-0.00330433	-0.00412528
BT0148	-0.00310493	-0.000768633	0.0022303	0.00659292	0.0109937	0.0013832	-0.0011495	-0.00601274	0.0279876	-0.0021272	-0.000354581	-0.016527	-0.00738002	-0.0101723	0.00993415	-0.0016532	0.00217023	0.00115942	-0.00594439	-8.27662e-06	-0.000752644	0.000473182	-0.00683184	-0.014741	0.00447554	-0.00895217	-0.00180102	0.0143432	-0.000371873	-0.00692896	-0.00187803	-0.0115656	0.00690632	-0.00456359	-0.0142963	-0.00249593	-0.00226067	0.005847	0.00732129	-0.000913967	0.0238898	0.00600395	0.00681346	-0.0010555	-0.00192485	-0.00818558	-0.00203243	-0.00110117	0.000484742
BT0149	0.0120392	-0.00113966	-0.000915611	-0.000179359	0.00757139	0.00263723	0.00306372	0.00979427	0.00802594	0.00363968	0.00291821	0.00660315	0.00406448	0.00575584	-0.00791439	0.00879759	-0.000856052	0.00160401	0.0148584	-0.00204989	-0.00450768	-0.0107517	0.0069011	-0.00605392	0.000920255	-0.0133605	-0.00305636	-0.0146038	-0.00106125	-0.00238602	0.0117792	-0.00617513	-0.012858	-0.00623958	0.00127715	-0.0128641	0.00542431	0.00952797	-0.00615675	-0.00328154	-0.00376123	0.00126306	0.0153581	-0.0161466	-0.00322618	-0.00821669	0.000462242	0.00233409	0.0104892
BT0150	0.00288829	-0.00288269	-0.00422183	0.0198893	0.00539482	-0.00848424	-0.00954721	-0.00893904	-0.00702764	0.0058763	-0.00287146	0.00726795	0.0053918	0.00336364	0.000787142	0.00182886	0.00522189	0.000869399	0.000902748	-0.00180397	0.00243809	0.000234353	-0.00620938	-0.000610045	0.0051159	-0.00727484	0.0010989	0.00323646	-0.00274395	-0.00110688	0.0145131	0.0113746	-0.00154028	-0.000934317	-0.00635546	-0.00537223	-0.00148467	-0.00197985	-0.00570703	-0.00366177	-0.00275594	-0.00267373	-0.00288848	0.0016821	-0.004827	-0.00502719	0.00338865	-0.00165953	-0.00252263
BT0151	-0.0119299	-0.00479888	0.0124713	-0.00369888	0.00269512	0.011334	-0.00833808	0.00629276	-0.0117539	0.0107421	0.000725145	0.00708754	0.00451887	-0.00100803	-0.0233661	-0.0142912	0.00925752	-0.00590417	0.0137781	-0.000170932	0.00215093	-0.0214013	0.00897094	0.00969925	0.00473387	0.0191071	0.00627962	0.00763874	0.00112434	-0.00535095	-0.016784	-0.0054112	-0.0129126	-0.00230265	0.0111497	0.00678524	-0.00382735	-0.00994096	-0.00929422	-0.00225632	0.00153262	-0.000864213	-0.000644464	0.0121407	0.0313257	0.000734893	-0.00854671	-0.00332513	0.00416975
BT0152	-0.00406169	0.00381252	-0.000897455	-0.00830573	0.00504408	-0.0024769	-0.00707271	-0.00131389	-0.00492971	0.00588652	0.00477124	-0.00362611	0.00498635	-0.00518115	-0.00237409	-0.00753769	0.0166407	-0.00472107	0.0111228	-0.00531683	0.00477376	-0.00689046	-0.00952094	-0.000336522	0.00333156	0.000150191	-0.00267163	0.00226978	-0.00288624	-0.0111933	-0.0139375	-0.0134073	-0.0018613	-0.00446884	0.00100224	0.00225417	-0.0135967	-0.00654621	0.00246458	0.00790072	0.0182954	0.00188634	-0.00802481	-0.0094207	0.00756424	0.00391351	-0.00396487	-0.00289888	0.000220134
BT0153	0.0244774	-0.00817995	-0.00119286	-0.00424516	-0.0197909	-0.0107107	-0.0146447	-0.0119233	0.0126079	0.00537584	0.00636577	0.0123584	-0.00964074	0.00924545	-0.00533009	-0.00411695	0.00833894	-0.00989982	0.0220916	-0.000481348	-0.00846221	-0.00928425	0.0126669	-0.0108409	0.000466962	0.0143132	-0.00100267	0.0129052	-0.00975779	-0.0562419	0.000206314	-0.000177045	-0.00386311	-0.0166403	-0.0143964	-0.000937849	0.00838881	0.00739565	0.0120793	-0.0177691	-0.0310016	-0.00845342	-0.00780893	-0.00606247	0.0171946	-0.0116487	-0.00904906	0.000315454	-0.00812859
BT0154	0.015336	-0.0129463	-0.0018924	0.00528011	-0.010549	-0.00584976	-0.0130892	-0.00654164	0.0072993	0.00737043	0.00320867	0.00739959	-0.012482	0.00563906	-0.0142293	-0.00727703	0.00959475	-0.00749526	0.025717	0.000598781	-0.00588952	-0.00179088	0.0136411	-0.00130741	0.00161027	0.0369455	0.00266484	0.0124517	-0.0112617	-0.0515868	-0.00179762	0.014266	-0.00178669	-0.0125933	-0.00165304	0.000578506	0.0129678	0.00711434	0.00658466	-0.0150842	-0.0152919	-0.00516074	-0.00921695	-0.0105706	0.0123918	-0.0118757	-0.00822822	0.00177526	-0.00506184
BT0155	-0.00315365	0.00355088	-0.0251975	0.0351268	-0.0196042	-0.00103593	0.00959322	-0.00745159	-0.0488373	-0.0193108	0.0245931	-0.0648951	0.00695336	0.010857	-0.0149686	0.0487877	-0.0390043	-0.00886891	-0.0151188	-0.00170536	0.0133369	-0.0200872	-0.0242924	0.00549666	0.00678339	0.0229185	-0.00580472	-0.0668474	-0.00328473	0.265114	-0.0353438	-0.0445731	-0.00616807	0.0165473	0.00895177	0.0052286	0.00467305	0.000376331	-0.000147806	-0.00093355	0.0189763	0.0118978	-0.00624386	0.0192816	-0.0245367	-0.00268104	-0.00296914	-0.00739609	0.0182779
BT0156	-0.00609447	0.00431585	0.0073695	0.00996379	0.00590573	0.00345509	0.00327062	0.00961096	-0.0156964	0.018819	-0.000270452	-0.00705314	0.000693484	-0.00327096	0.00231392	0.000173781	-0.00738918	-0.000751434	0.000723729	0.00784013	-0.00674426	-0.00363355	-0.0051635	0.0119867	0.0146787	0.0014393	-0.00432717	0.0120445	-0.0027657	0.0404171	0.00357665	0.00673885	-0.00164708	-0.00945651	0.00238254	-0.0109414	0.00106298	0.0121078	-0.00365799	-0.0102145	-0.00706251	0.000956359	-0.00721834	0.00386229	0.0152084	-0.0026993	-0.0034554	0.0029875	-0.0125795
BT0157	-0.0127984	0.00255641	0.000243721	-0.000789411	0.014273	-0.0075661	0.00312572	-0.00499219	-0.00564895	0.00404471	0.0113379	0.00613543	-0.00376751	-0.0108694	0.00292831	0.0071025	0.00791536	0.0271412	0.00542725	0.000982554	-0.00401913	-0.00181795	-0.0062517	0.00675165	0.00340734	0.00138521	0.00280361	0.00740899	-0.00545002	0.00486226	0.0139337	-0.0163899	0.00971321	-0.0166883	0.00632229	0.0124385	0.0085133	0.075972	-0.000637837	0.015579	0.0130423	-0.00125171	0.00499216	0.00448527	-0.0141382	-0.00839503	0.000984949	-0.00293335	-0.0107229
BT0158	-0.00308341	-0.0133464	-0.00102295	0.0159608	0.00435066	-0.000750518	-0.00528623	0.0134585	0.029349	-0.0111621	-0.00158579	-0.00352459	-0.00111121	-0.00133714	0.00398895	0.00224873	-0.0160134	0.00273165	0.00680447	-0.00033887	0.00349777	-0.00400876	0.017474	-0.0168827	0.00585162	-0.00454787	0.000247283	0.013829	-0.00731584	0.00550311	-0.00425719	0.0195061	-0.0140087	0.0031368	0.00562691	-0.00649923	-0.00376802	0.0105597	0.00912853	0.00193255	-0.00444965	-0.00848636	-0.0137139	-0.00192989	-0.00179102	-0.00675902	-0.00844885	-0.00528353	-0.0117081
BT0159	-0.00259059	-0.00322239	-0.00289275	0.031076	0.00944616	0.00715036	0.00385895	0.0153102	0.014748	-0.00912881	-0.00505446	0.00865157	0.00184171	0.0044812	-0.00487455	-0.00263236	-0.00551776	-0.000929954	0.00103429	-0.00685696	0.00424517	0.00415227	0.0102455	0.0105586	0.00499492	0.00465284	0.00274359	-0.00437737	0.00177517	0.00578089	0.00112606	0.00113201	-0.0167376	0.00239407	0.00236998	0.00100262	-0.000243828	0.00671912	0.011659	0.0114285	-0.000453016	0.00151069	-0.00643615	-0.000514644	-0.00558588	0.00738817	-0.00163535	-0.007921	-0.0184687
BT0160	-0.00418789	-0.00241032	0.0240465	-0.000470815	0.00923623	0.0162546	-0.00219402	0.0121972	-0.0146806	0.0131701	-0.00255433	-0.0145218	-0.0086475	-0.00549618	-0.0154714	0.0160082	0.025783	-0.00204018	0.00614377	0.0014595	-0.00506461	-0.00971954	0.0140783	-0.0317059	-0.00461477	-0.0069492	-5.61948e-05	-0.00887373	-0.00790318	-0.00756199	0.00193804	0.0100004	-0.0173759	0.0151448	-0.00631309	-0.0080676	-0.00867445	0.00491008	0.0016339	-0.00486938	0.0207715	-0.00392666	0.00967726	-0.00453068	-0.00215504	0.0114924	0.00184184	-8.26682e-06	-0.00899239
BT0161	0.000626587	0.00776301	-0.00606529	0.0103813	0.0078153	0.00343615	0.00282998	0.00706184	0.00543967	-0.00510737	-0.00363766	-0.00148258	0.00561811	0.00380855	0.00660889	-0.00195943	-0.017434	-0.00729061	0.0105715	-0.00455973	-0.00129409	0.00112906	0.00787547	0.0253875	0.00381557	0.00420431	-0.00413303	0.00226844	0.00325422	-0.00869471	-0.000414457	0.0177445	-0.00470083	0.0108241	-0.00598	0.00452115	-0.00553817	-0.00746937	-0.00459181	-0.00745651	-0.00724014	0.00587274	0.00434993	0.0022266	-0.0134871	-0.0048186	-0.000370785	-0.00584622	-0.00832045
BT0162	-0.0059115	-0.00742069	0.00354095	-0.00516116	0.00359724	-0.00625608	0.0103716	0.0135279	0.00751226	0.013523	0.0108045	0.00338477	0.00393907	-0.00151558	-0.0027087	0.0122603	-0.00136879	-0.0120945	-0.0154885	-0.00144749	-0.00705683	-0.0077766	0.00285764	-0.0104771	0.0053414	-0.000833858	0.000846206	-0.00817565	-0.00425579	-0.00595708	0.0132303	0.0266273	-0.012459	0.00312078	0.00410598	-0.00591977	-0.00557666	0.00249867	-0.00652326	0.000294703	0.0140183	0.00590009	0.00486051	-0.00434832	-0.00655183	0.002707	-0.00105665	-5.28529e-05	-0.015241
BT0163	0.0138207	-0.00996233	0.00021827	-0.0295882	-0.000496916	0.00292302	0.0133505	0.0133721	-0.00226387	-0.00516421	0.00146951	0.000864833	0.00515792	-0.00237729	-3.53257e-05	0.0148106	0.00386709	-0.00811834	-0.01373	0.000663498	-0.00466661	0.000685938	0.0067642	0.0419322	-0.000454309	0.00725041	-0.00235073	-0.00146228	-8.89731e-05	0.00490045	0.014315	0.00439852	-0.00856424	0.0054755	-0.00510927	-0.00418323	0.00660946	-0.00248054	-0.00285124	0.00894503	0.0135383	0.00205277	0.00166116	0.00299949	0.00480851	-3.73044e-05	-0.0015967	0.00216838	-0.0135921
BT0164	-0.00230256	-0.00146434	-0.00505485	-0.0107372	0.00335202	0.00250654	0.000570342	0.0124374	-0.0137138	0.00666087	0.00459185	0.00241055	0.00421379	-0.00234599	-0.00241698	0.00869633	0.00393028	-0.00397392	-0.000225465	0.000428027	-0.0032756	-0.00386604	0.0020436	0.00661315	0.000279635	0.00329582	-0.000615226	-0.00189003	0.00253063	0.00267519	0.0130412	0.0331419	-0.00400835	0.00283162	-0.00526305	-0.00077408	-0.000710969	-0.00232967	-0.000733238	0.01196	-0.0115912	-0.000739759	-0.00435467	0.00352195	-0.00266539	0.00387526	9.40314e-05	0.00111573	-0.0105351
BT0165	-0.00868321	-0.00108086	-0.00264963	-0.000502261	0.00430067	5.91248e-05	-0.00233123	0.00551524	-0.00443477	0.00886548	-0.00264863	-0.00134736	-0.00212192	-0.00855446	0.00560286	0.0087073	-0.0161128	-0.00789835	-0.0105915	-0.00271872	-0.00212242	-0.00183431	-0.0110053	0.0053928	0.00884841	0.00113016	0.00319927	0.00554595	0.00280018	0.00291117	-0.0132453	0.0105369	-0.00395268	0.00487162	-0.00371068	-0.00368376	-0.00763226	-0.00435779	-0.00807219	-0.0106912	0.00318291	0.00829842	-0.0109989	0.00305071	0.012695	-0.00559928	-0.0073677	-0.00156497	0.000164021
BT0166	-0.00435894	-0.0102596	-0.0133318	0.0033693	-0.000501907	-0.00710052	-0.00141748	0.00477613	0.000780858	0.00234657	0.000885495	-0.000503643	0.00450406	0.00204803	-0.00309328	0.0108934	-0.0022068	-0.00724414	-0.0138898	0.000388932	0.0156246	0.0124049	-0.00377352	8.13269e-05	-0.00765499	-0.00449928	-0.00327678	0.00129941	-0.00426659	-0.0034561	-0.00830209	0.0286359	-0.0108753	-0.000243028	-0.0061562	-0.0244154	0.00381802	0.000730513	-0.0115437	0.00531271	-0.0234196	-0.00590684	-0.00644077	0.00478238	0.00423796	-0.00341758	-0.00834184	-0.000202697	-0.00549065
BT0167	-0.00603587	0.00962785	0.00296052	-0.00608771	0.00770817	0.00360037	0.00743712	2.79483e-05	-0.00390032	0.00342092	-0.00950237	0.00817791	-0.014233	0.00388009	0.00910617	-0.00234952	0.00281046	-0.00190204	-0.00259293	-0.00345194	-0.000954304	-0.0105613	0.000282467	-0.00585254	0.00694917	0.00215602	-0.000138378	-0.00337525	0.00630283	0.0101789	0.018935	-0.0028046	-0.0180266	0.00879536	-0.00598333	0.00648805	-0.00138782	-0.00845294	0.0106148	0.000454346	-0.0243248	-0.00455779	-0.00693244	0.0110256	0.00353205	-0.000820604	-0.00530879	0.00404672	0.00895832
BT0168	0.0028726	-0.00303547	-0.00322688	-0.00663218	0.00832593	-0.000830345	-0.0107028	-0.00185828	-0.0116144	0.00566891	-0.006115	-0.00105517	-0.0111114	-0.00643898	-0.00187569	-0.00451896	-0.00699926	0.00569646	-0.00752007	-0.00175461	0.00242532	0.00162733	-0.00208836	-0.0176275	-0.00377093	0.0064289	0.000211139	-0.00789206	-0.000309689	0.00240501	0.0154528	0.00359525	-0.00288488	-8.41007e-05	-0.00458014	-0.00282453	0.000878958	-0.00488103	0.00326203	-0.00207636	-0.0373272	0.00398395	-0.0108258	-0.00173655	-0.00444499	0.005221	-0.0120186	0.00310339	0.00367732
BT0169	-0.00559041	0.00461839	0.00163852	0.0116603	-0.00340283	0.000625817	-0.00753467	-0.000508631	-0.0226437	0.00238496	-0.000808505	0.0132978	-0.0067442	-0.0098231	0.00286014	-0.00278691	0.000328094	0.00235639	-0.00621149	-0.00350209	0.0022734	-0.0140224	0.000226617	-0.00237918	-0.00266095	-0.00515203	0.000957759	0.00260921	0.000230157	-0.00611464	-0.000748667	-0.00713685	0.01801	-0.0033052	-0.0131417	-0.00731965	-0.009242	-0.0175227	-0.0124759	-0.00500972	0.0020403	-0.0021842	0.000308052	-0.00901517	0.000233182	-0.000702764	-0.00408638	-0.00197072	-0.00129808
BT0170	-0.00645288	0.00144613	-0.0010979	-0.0135225	-0.0328319	0.00720999	-0.00143966	-0.0139512	0.0192758	-0.00249001	-0.00823143	0.0175325	0.00311836	0.00277638	0.00944972	-0.00505382	0.0163697	0.0213059	-0.0213717	-0.00219689	-0.00057709	-0.00848433	0.00573841	-0.00883693	-0.00437931	-0.00900274	0.00283754	0.0189146	0.0140515	-0.00207124	0.0118265	-0.00924647	-0.00157517	0.00606901	-0.0163665	-0.00310391	-0.00268691	0.000811774	-0.0104865	-0.00823374	0.0120908	-0.0108995	-0.012379	-0.00612908	-0.00779566	0.00229112	0.00853562	0.000357202	-0.0121819
BT0171	-0.00561503	0.00788748	0.000675233	0.0048002	0.0210847	-0.00894069	-0.00135715	-0.00350155	0.0094734	-0.00529713	0.00685422	-0.0135871	-0.00571902	-0.0056463	0.010134	-0.00702877	-0.00387685	0.00554228	0.00344306	-0.00308251	-0.00906669	-0.0218874	-0.000867661	-0.00887204	0.0239617	-0.00332234	-0.0155126	0.000207038	0.00499526	0.00494283	-0.0238598	0.00096749	0.028473	-0.00123472	0.00708188	-0.00103909	0.0147756	-0.00247221	-0.0219136	-0.00142196	-0.0102799	0.000628711	-0.0120608	0.0190293	0.00767334	0.00895309	0.00795623	0.0211267	-0.0148649
BT0172	0.00405863	0.0187606	-0.00547216	0.000979849	0.0072704	-0.00918619	0.0193772	0.0298413	-0.00021944	0.0139074	-0.00191202	-0.00472638	-0.0216468	0.000459623	0.0498534	0.00536757	0.0322649	-0.00190238	0.0289174	-0.00342268	-0.00451319	0.013549	0.00161542	0.00972124	0.0159378	-0.0229442	-0.0160049	0.00562722	0.00124667	-0.010004	0.0131988	0.0141548	-0.0205223	-0.0121948	0.00324807	0.00194331	0.0161881	0.00862741	-0.00598206	-0.0143326	0.0152628	0.00387871	0.00915655	0.00183627	-0.00267053	-0.0331153	-0.00968952	0.0158933	0.00260006
BT0173	0.00598719	0.00145641	-0.000909589	0.0290124	0.0037003	-0.00931787	-0.00420524	0.00267556	0.00658782	0.00738113	-0.0023508	0.00953301	0.00245745	-0.00850988	-0.00450291	0.017947	0.000840372	0.00785206	-0.00997273	-0.00357419	-0.00276872	-0.0010186	-0.000847425	0.0122847	-0.00371858	-0.0025967	-0.00105373	-0.00315934	0.00267592	-0.00511657	0.00233459	-0.0102704	-0.0138983	0.00032039	-0.00152384	-0.00115532	0.00214735	-0.00919639	0.00340942	-0.00328142	-0.0130229	0.00923668	-0.00143628	0.00325696	-0.00732	-0.00306573	6.59109e-05	-0.0053614	-0.00594072
BT0174	0.00589921	-0.000466515	-0.000831215	0.0294625	0.00104412	-0.00568169	-0.00240451	0.00480805	0.00761205	0.0117899	0.000304992	0.00948235	0.00302738	-0.00360956	-0.00508894	0.019477	-0.00672918	0.0152441	-0.00747546	-0.00272531	-0.00346199	-0.000766361	-0.00875294	0.00890091	-0.000774741	0.00204537	-0.00263609	0.000547478	-0.00115685	0.00139254	-0.00516277	-0.00381261	-0.00491666	-0.00406452	-0.00816574	-0.00598597	-0.0028726	-0.00978744	-0.00285537	-0.00821033	-0.00185351	0.00861796	-0.00203232	0.00457556	-0.0120601	0.00544258	0.00732874	-0.0013704	-0.00442334
BT0175	0.000132603	-0.00342797	0.00198598	-0.00635252	0.00703578	-0.0185305	-0.00132717	-0.0080614	0.0032182	-0.00137551	0.00940453	0.00563069	0.0305148	0.00154512	-0.0064996	-0.00858515	-0.0200257	0.00739132	0.00298137	0.00525669	-0.00483311	-0.00174731	-0.0131018	-0.023703	-0.00742733	-0.0014598	0.00307334	-0.00949438	0.00401218	-0.00449071	-0.0020148	-0.00563287	0.00830951	0.00391678	-0.00498582	-0.00922606	0.00342763	0.0688587	-0.0109	-0.0144047	0.0410525	0.00369279	-0.00889526	-0.00328387	0.0102205	0.00711847	-0.00240283	0.00134672	-0.0122055
BT0176	0.000232661	-0.00269648	-0.007295	-0.00365049	0.000970304	-0.0135046	-0.000160612	-0.00585947	0.00287611	-0.00617937	-0.00550218	-0.0155683	-0.00189202	-0.00546138	-0.00512767	-0.00485374	-0.00908422	0.0077807	-0.0261816	0.000475066	-0.00192114	-0.0114019	-0.00165965	-0.0250113	-0.00130145	-0.00431885	-0.00444917	0.00150849	0.00391801	-0.00262301	-0.00667414	0.00337384	0.00627476	-0.00031397	-0.00266258	-0.0132445	-0.00165417	-0.00197364	-0.0131552	2.96732e-05	0.0547043	-0.00327542	-0.00230056	-0.004802	0.00120681	0.00409021	-0.000753846	0.00281225	0.00166794
BT0177	-0.014657	0.00592931	-0.00280718	0.000870118	0.00946523	0.00228495	-0.00426777	0.0148615	0.00898686	-0.00711513	-0.000389548	0.00411323	-0.00488948	0.00273361	0.0119769	-0.00463841	-0.00379719	0.141307	-0.0160283	-0.00521646	-0.00683047	-0.00697463	-0.004501	-0.00910901	0.00159384	-0.000734473	-0.00212203	-0.000881146	-0.00864907	-0.0060523	0.000735395	0.0120099	0.00594923	0.0127023	-0.000644075	-0.00777836	-0.00501653	-0.00360926	-0.00440543	-0.000183299	-0.00676026	-0.00425015	-0.00465054	0.00868839	0.00196946	-0.0117616	-0.00181126	0.00179522	0.000966973
BT0178	-0.00904901	-0.00353698	0.00218346	0.00314756	0.0102632	-0.0102911	-0.00736569	0.0012946	0.0155889	-0.000716992	0.00952381	0.0158206	0.00157902	-0.0062326	0.0019293	0.00089854	0.00676781	0.124038	-0.014398	-0.0060001	-0.00115258	-0.00123276	0.00200234	-0.00145182	0.026269	-0.00694739	-0.00391995	-0.00644738	-0.00925512	-0.0113082	-0.00717953	-0.00566116	0.00495565	0.00172115	-0.013409	-0.00382726	-0.00591798	0.0039946	-0.00977204	-0.00220871	-0.0133428	-0.00544225	-0.00412205	0.00406613	0.00615364	-0.00119709	-0.0021074	-0.000497245	0.00786695
BT0179	-0.00854862	0.0035687	-0.00306753	0.00566327	-0.00507274	-0.00288642	-0.000323448	0.00360188	0.0264504	-0.00538349	0.00971741	0.00770608	-0.00265471	-0.00844401	-0.00535181	0.00310691	0.00645659	0.0213491	-0.00924844	-0.00473146	-0.00158829	0.00782832	0.0151888	-0.0102334	0.0106941	-0.00535438	-0.00505142	-0.00306896	-0.00990385	-0.00535968	0.00325054	-0.00849194	0.00547355	-0.00245044	-0.017558	0.00022272	-0.0106571	0.0072539	-0.000512051	-0.0204751	-0.00733348	-0.00281054	-0.00109368	0.010186	0.0155364	0.00143655	0.00626023	0.00499017	-0.000940816
BT0180	-0.00672189	-0.00537268	-0.00353179	0.0160345	0.00800303	-0.00125129	-0.00052049	0.0195117	0.031218	-0.00264546	-0.00115517	0.00502637	-0.00312692	-0.000265055	-0.00675711	0.00214519	-0.000641154	0.0164848	0.0132647	-0.00168838	0.000765342	-0.00226784	0.0117278	0.00238888	0.00780288	0.00519269	-0.00228876	-0.00222533	-0.00324745	-0.00647278	0.0159594	0.00746386	-0.000865257	-0.0013054	0.00372361	-0.00620844	-0.000167613	0.00785585	0.00486804	-0.00571742	-0.0139267	-0.00494645	-0.00373878	-0.00264407	0.00504562	0.0114308	0.00242794	-0.000683271	-0.010347
BT0181	-0.000994938	-0.016549	-0.0156239	-0.00331891	0.00813121	-0.00747546	0.0128838	0.0253292	0.0588806	0.00992699	-0.000564512	-0.00186911	0.00226953	-0.00475699	-0.00345519	0.00365001	0.00461393	0.0109396	-0.000537568	-0.00237392	0.0017702	-0.0125825	0.00943213	-0.0124867	0.0110272	0.00193217	-0.00299802	0.00105112	0.00136599	-0.0147923	0.0307646	-0.0191564	0.00895555	0.0122497	0.000703146	0.000746586	0.00165075	0.00945348	0.00356178	-0.027895	-0.0115985	-0.00677884	-0.0123776	0.00874891	0.0016773	0.0136035	-0.00240149	-0.00169469	-0.0160552
BT0182	0.0123622	-0.00973389	0.00194202	0.00206611	0.00445274	0.0068831	-0.00726092	-0.00211525	0.0103945	0.00103356	0.0341836	-0.0118548	-0.0137404	0.000549376	0.00735919	0.00220197	0.0021297	-0.0063895	0.00755172	0.000313966	0.00997653	-0.000296524	-0.00125094	0.0173527	0.00695188	-0.00543489	0.00194751	-0.00810529	-0.00220171	0.0124091	0.00817167	-0.0275952	0.00523768	-0.0187148	-0.0140165	-0.00425925	0.00526098	-0.0104529	0.00557418	-0.0343198	0.00041267	-0.00581508	-0.00392097	0.00454991	0.00370817	0.0068852	-0.00430072	-0.00896958	-0.00294075
BT0183	-0.0113503	-0.00337914	-0.00815507	-0.0143166	0.00881346	-0.00876273	-0.0047479	0.00278993	-0.00244223	-0.00944223	0.0036906	0.00408386	0.00971933	-0.00635543	-0.0053526	-0.00504337	0.00307441	0.00446138	-0.00309591	-0.000649483	0.00333872	-0.00840892	-0.00730586	-0.00110153	-0.0110764	0.00877872	-0.000823032	0.00860902	-0.00540775	-0.010386	0.0124026	0.0269256	0.00976979	0.0056912	-0.00342547	-0.0112383	-0.00017282	-0.00541749	0.00569787	0.000990078	-0.0105172	0.000479353	-0.000697933	0.00438686	-0.00325248	-0.00332559	-0.00485428	-0.00578095	-0.0067768
BT0184	-0.00247799	0.00157133	0.00938128	0.00339796	0.00931025	-0.00982699	-0.00255388	0.00384065	-0.00385485	-0.00949957	0.00175086	-0.00436451	-0.00547009	-0.00227252	-0.000407665	-0.00535445	0.00485829	0.00835687	-0.00157968	-0.002489	-0.00450179	-0.00772811	-0.00312472	-0.00321888	-0.0021416	0.0186242	-0.000940786	0.0068509	0.00495812	-0.00102485	0.00491206	-0.00707985	0.00190453	-0.00164244	0.00476991	0.00622721	0.00494274	0.00117066	0.00891365	0.00817996	-0.0162518	0.00396587	-0.0147961	-0.00100577	0.00163712	-0.00113031	-0.00896414	-0.00161944	-0.00451343
BT0185	-0.0127144	-0.00391201	0.00050831	-0.00573761	0.00879071	-0.00985054	0.00127307	-0.00819995	-0.00306071	-0.00062613	0.00790155	0.00729787	-0.00603165	-0.0117209	0.0139626	0.00163437	-0.00929982	-0.00164637	-0.00435346	0.000946915	0.00191041	0.0023846	0.000345826	-0.00180068	0.00559918	-0.00907996	-0.00177532	-0.00456541	0.0032995	-0.00543646	0.014156	-0.00116423	0.0205703	0.0028	-0.00174655	-0.00548771	0.000446953	0.00418641	0.00423284	0.014784	0.0327249	0.00105185	7.30332e-05	-0.00785252	-0.00355756	-0.00147446	-0.000870871	0.00112346	0.00317353
BT0186	-0.0127676	-0.000132431	0.000195056	0.00258978	0.00168426	-0.00454907	0.00332981	-0.000138621	0.003648	0.00205799	-0.000907482	0.00840116	0.00323279	-0.00574531	0.00551681	-0.00483142	-0.00502404	-0.00205224	0.00249978	-0.00288538	-0.00113494	6.61471e-05	0.00399487	-0.00795739	-0.00433911	-0.00513968	5.67028e-05	-0.00885882	-0.0035999	-0.00198742	-0.000143403	0.00939343	0.00810074	0.00134579	-0.000756307	-0.00480487	0.00277006	0.00141703	0.00866687	-0.00109797	-0.0107041	-0.000402858	0.000814511	-0.00911883	-0.0144349	-0.00476982	0.000716367	0.00160096	-0.00414236
BT0187	0.00901595	-0.00611946	0.0013254	0.00180154	-0.0043388	-0.00928766	-0.0040257	-0.00604494	-0.00986706	0.00534758	0.00244551	0.00212345	-0.003836	-0.00276328	-0.00245172	3.89163e-05	0.00251409	0.0136981	-0.00423566	-0.00667577	0.00188739	0.000168319	-0.0134371	-0.00264808	0.0101097	0.0158658	-0.000978615	0.016192	-0.00384263	0.00116516	0.0103888	-0.0212305	0.00735432	-0.00500173	-0.00310023	0.0138826	0.0013148	0.031658	0.00436151	0.0187649	0.0174506	-0.00475913	-0.0134102	-0.00499225	-0.00961254	0.0037497	-0.00583681	-0.00531567	-0.0132449
BT0188	0.0140668	-0.0194429	-0.00409239	0.00145274	0.00846714	0.00171285	-0.00267568	-0.00550868	-0.00561564	-0.0225797	-0.00442688	-0.00955052	0.00355968	0.00710465	0.0101707	0.00901112	0.0173384	0.0087898	-0.0111113	-0.00599183	0.00430294	0.003981	-0.00377895	0.0521637	0.0096309	-0.00638853	0.00197617	0.0124796	-0.00646213	-0.00519864	-0.000791501	-0.004947	0.0155436	0.00716993	-0.00968268	-0.00994788	-0.00325916	-0.00900342	0.00870483	0.0100402	-0.00519987	-0.0147431	0.00775836	-0.00343408	-0.00868387	-0.0140434	-0.0113633	-0.00578656	0.00938991
BT0189	0.0170981	-0.0158925	0.00151175	0.00156879	0.0208813	-0.00750259	0.00742224	-0.0298324	0.00826744	-0.000206837	0.00125495	-0.0113538	-0.00921652	-0.00673162	0.00384071	-0.00420318	0.00382851	0.000553634	-0.00626605	0.00306923	-0.00571551	0.0171923	-0.00526663	0.0287965	-0.00603706	0.00478336	0.00664019	0.0117286	-0.0031598	-0.00693091	-0.0129919	-0.00591346	0.000166021	-0.00416226	0.00132453	-0.00848393	0.00941848	-0.00918299	0.000338259	0.0102966	0.00364741	-0.00038365	-0.013439	-0.00131731	0.0126122	0.00272017	-0.0173029	-0.00567078	-0.00857986
BT0190	0.00204376	-0.00654438	0.000805363	-0.00200441	0.00992473	-0.00302427	-0.00246464	0.000377405	0.00744224	0.00980914	0.000747747	-0.00921633	-0.00152735	-0.0101818	-0.00333606	-0.0138379	0.000667074	0.0106221	-0.00757494	0.00402047	0.014805	0.011598	-0.012246	-0.0236431	0.00925438	-0.00138137	0.00240338	-0.00576587	-0.00850251	0.00835758	-0.00890168	-0.0104256	0.0119311	-0.00930646	0.00283149	-0.00517429	0.00392746	0.000271755	0.00650954	0.0100683	-0.0192347	-0.00429451	-0.00583037	-0.000177893	-0.00207893	-0.00102591	-0.00561217	-0.00547462	-0.0150132
BT0191	0.0149212	-0.00778073	-0.00686384	-0.00386081	-5.62384e-06	0.00250013	0.00806755	-0.00324232	-0.000449252	-0.0127131	-0.0033999	-0.0108036	0.00707856	-0.00252232	0.0209498	-0.0105067	-4.16351e-05	0.00772143	-0.00619462	-0.000887161	-0.00649641	0.0063542	0.00472532	-0.0294456	-0.00319121	-0.0102835	-0.00691225	-0.0133094	-0.00295358	0.00443765	-0.00654952	-0.00769901	0.0151138	-0.0167885	0.00441839	-0.00685683	-0.00159742	-0.00702042	0.012534	0.00854184	-0.00703575	-0.0038772	-0.00864827	-0.00405349	-0.00236672	0.000606513	0.00245144	-0.00354115	-0.0155406
BT0192	0.0061398	-0.0110207	-0.0136829	-0.00966165	0.00766001	0.00466628	0.00751123	0.0143773	0.00186949	-0.00771967	0.00486978	-0.00641194	-0.00169584	-0.0106247	0.00697372	-0.00600326	0.00479517	-0.00339649	0.000334824	0.00560826	-0.000693561	0.00987175	-0.0147538	0.00430744	-0.0105667	-0.0151455	-0.000296365	-0.00361254	-0.00694667	0.00599862	-0.011482	0.015378	0.0173064	0.00326258	0.00897791	0.00398847	0.00465093	0.00260905	0.0105845	0.00906436	0.0148131	0.000581511	-0.00367245	-0.0059131	-0.00341402	-0.0115345	-0.00552765	0.00154553	-0.00841752
BT0193	-0.00718878	0.00488022	0.00401866	-0.0132554	0.00233341	0.00065977	-0.00726578	0.0381008	-0.00813004	-0.0107798	0.00266704	-0.0134011	-0.00868947	-0.00161038	0.00565948	-0.00434533	-0.00120705	0.00422779	0.00818482	-0.00357765	0.00423466	0.012594	-0.0190206	-0.00240325	0.0123563	-0.0119614	-0.00018804	-0.000546864	-0.0103286	-0.00199689	0.00197444	0.00111035	0.0152022	0.00297438	0.00920927	-0.000295737	-0.00611402	0.0141261	0.0321359	0.0253787	-0.0137201	0.00968532	0.0123984	-0.00902356	-0.000133414	-0.0142726	0.00109016	-0.0053276	-0.00887716
BT0194	0.0131596	-0.010159	-0.00627593	0.0212861	-0.00428347	-0.00797877	-0.00214685	0.0160857	-0.0044669	0.0161323	-0.00796446	0.0113961	-0.00333172	-0.010337	0.0271062	-0.00643005	0.00502956	0.00748029	0.0166062	-0.00158759	0.00953787	0.019128	-0.0100318	0.00196067	0.0139488	0.00302508	-0.00281646	0.00274223	-0.00326199	0.00192483	-0.00655894	-0.00908519	0.0224422	0.00293702	0.0106853	-0.0370546	-0.0154267	-0.0098008	-0.000377641	-0.00163457	-0.00954455	-0.0083469	-0.0145108	-0.0131161	-0.000559265	-0.0296485	-0.0085129	0.00076416	0.016116
BT0195	0.00340931	-0.0123156	0.0065532	0.00436356	0.00902493	-0.0159798	-0.0279897	-0.00260778	-0.00746712	0.0141804	0.00112203	-0.00984266	0.00309577	-0.0153166	0.0387614	-0.00441778	0.00922751	0.0196531	0.0261332	0.00152835	5.99558e-06	-0.00319634	-0.0174074	-0.0307174	-0.000722779	-0.00786345	-0.000196833	-0.0149649	0.000232391	0.0175842	-0.00778312	0.0377786	0.0277033	-0.00463736	0.000437251	-0.00513259	-0.00689571	-0.00268781	0.00134382	0.00277076	-0.0193572	-0.00659923	-0.0221389	-0.00989303	-0.00483375	-0.00342943	-0.00673139	-0.00297814	-0.00368969
BT0196	0.00468939	0.00190044	0.00665481	-0.00947905	-0.00428865	-0.00865859	-0.0091921	-0.00648995	-0.0113984	0.000356414	-0.00259272	-0.0178451	0.0178197	-0.0103577	0.00841946	-0.00739619	-0.00412394	0.0113662	0.0130645	-0.00119536	0.00186173	0.0103233	-0.00954156	-0.0297343	0.0156052	0.00698542	0.00864078	-0.00931207	0.00554097	-0.00382145	-0.013977	-0.0117768	0.00873862	0.00651505	0.0130527	0.00377301	-0.00484519	-0.00664298	0.00854915	-0.0084742	0.00284441	-0.0136035	-0.00773242	-0.00625465	0.00523398	0.000126158	-0.00439093	-0.0110944	-0.00583485
BT0197	0.00797426	-0.000270818	-0.00403032	-0.0144325	0.00679055	-0.00897734	0.0012575	-0.00136668	-0.000929213	-0.00468207	-0.0139648	-0.00987466	0.00664502	-0.00169554	-0.0111952	-0.000949716	-0.00183756	0.00111505	-0.00373573	-0.00649602	0.00581044	-0.0134209	-0.00250749	0.00148735	4.61077e-05	0.00585873	-1.02934e-05	-0.00198321	0.00421109	-0.00373643	0.00350542	-0.0137781	-0.0019793	-0.00310959	-0.0047609	-0.00888399	0.0111515	-0.000206875	0.00295916	-0.0058337	0.0109008	-0.00631636	-0.00096999	0.00957832	-0.00739623	0.00993691	0.00163975	-0.0107527	-0.0101771
BT0198	0.00354453	-0.00733213	0.00320121	0.0172847	-0.00454916	0.00351996	0.00438747	-0.0116141	0.00417688	0.00300429	-0.00308678	0.00267294	0.0115436	-0.0142425	0.0221878	-0.00523522	0.00639781	-0.0123616	-0.0304083	0.0158678	-0.0147297	0.00200498	-0.00462337	0.00881467	-0.0225716	0.0207099	-0.00416403	0.00945108	-0.00282144	0.00391579	0.00105644	-0.0145802	-0.00902643	0.024942	0.0221577	0.0107764	-0.00490353	-0.00252836	-0.026226	0.00124058	0.00170592	-0.0276575	-0.0888455	0.028631	-0.0101727	-0.0178788	0.00201417	0.0106884	0.008678
BT0199	0.0022732	-0.00576176	-0.00305347	-0.0100346	0.00196255	0.00332319	-0.00231267	-0.00776684	0.00118819	0.00611861	0.00753913	0.000758244	-0.00419863	-0.000116759	0.0224084	-0.0148602	0.0148179	0.00292573	-0.0300468	0.00397229	-0.0057362	-0.000864725	0.0121362	0.0106608	-0.00145148	-0.00267597	-0.00499151	-0.00440589	0.00384002	-0.0127208	0.0014873	-0.00259156	0.00764245	0.0139389	0.0221386	0.00378569	0.00167697	-0.00678119	-0.0102351	-0.002418	0.0284714	-0.0073751	-0.0617473	0.00691143	-0.0116298	0.00134105	0.00170291	-0.00193959	-0.0134969
BT0200	0.0159299	-0.0124506	-0.00448017	0.00571352	-0.0136358	-0.00406736	0.0116068	-0.0151728	-0.0151038	0.0175295	0.008207	-0.00454934	0.0126489	0.00211989	0.014819	-0.0083955	-0.00479499	-0.00347793	0.000953877	0.002847	7.87249e-05	-0.00623057	0.00201382	0.0306655	-0.00716132	0.00336003	8.17175e-05	-0.00849985	0.0167044	-0.00739484	0.00718915	-0.0177568	-0.0256717	0.0105847	-0.00517116	0.00440172	0.00913829	-0.0123774	0.00664821	-0.01773	0.00472638	-0.00952227	-0.0148414	0.0175117	0.00372027	0.00628863	-0.00826317	0.00420333	-0.00155173
BT0201	-0.00791811	-0.00933774	-0.00130335	0.00564072	-0.0185226	-0.00931719	0.00532555	-0.0218829	-0.034052	0.0148515	0.0064264	-0.0076643	0.000598007	0.00441932	0.0224695	-0.00273366	-0.00287811	0.00435024	-0.00524225	0.000729236	-0.00530142	-0.00974367	0.00546521	-0.0009612	-0.0039325	-0.00297483	-0.00388747	1.06955e-05	0.0122338	-0.0135151	0.00276898	0.00347599	-0.0221679	0.00939719	-0.00959363	-0.00115252	0.0133605	-0.00559926	0.00747628	-0.0214608	-0.000101821	-0.00780969	-0.00557877	0.0149143	0.000152789	-0.00386132	-0.00940652	0.00361334	0.0018414
BT0202	-0.00287744	-0.0156813	-0.0100197	-0.00726408	-0.0172908	-0.0022292	0.0144343	-0.0209908	-0.0183226	0.0220819	0.00755551	0.007221	-0.00204851	0.000231266	0.003182	-0.00579018	-0.000264367	-0.00198466	0.0032629	-4.82686e-05	-0.00111176	-0.0184579	0.00542765	-0.00907617	-0.00824576	-9.64791e-05	-0.00171878	-0.00559192	0.0138229	0.0061457	-0.00105744	-0.0196207	-0.0169823	0.00657621	-0.0105442	-0.0033794	0.0133566	-0.00216062	0.00427577	-0.0151254	-0.00960373	-0.00892152	-0.0114236	0.0160354	-0.0128875	0.000137288	-0.0129368	0.00449194	0.00461941
BT0203	0.00169114	-0.0138632	-0.00788011	-0.00941712	-0.0199876	0.00644023	0.0126302	-0.018495	-0.0146293	0.0141524	0.0133468	0.00855743	0.00193243	0.000319939	0.00529486	-0.00422344	-0.00154835	-0.00511821	-0.00526782	-0.0030453	0.0107171	-0.0070651	0.00320526	0.00161736	-0.00871889	-0.00290173	-0.00629862	-0.00766106	0.0143276	0.0078241	0.00899516	0.00663827	-0.0180014	0.00916912	-0.0132936	-0.00949796	0.0170142	-0.00358045	-0.0049724	-0.0134697	0.00692362	-0.0199767	-0.00514899	0.0221185	0.00168033	0.00363517	-0.0112857	0.0087984	0.00709612
BT0204	0.00241344	-0.0205427	0.0058138	-0.00978261	-0.0287555	-0.0119681	-0.00241373	-0.0136259	-0.0132926	0.0242588	-0.00290149	-0.00359428	-0.0100901	-0.00132083	0.00222955	0.0023799	0.0046323	-0.000414723	0.00744737	-0.00232932	-0.00272004	-0.00400554	0.000385218	-0.00272749	0.0105004	-0.00344121	0.000458547	-0.00476679	0.0207614	0.00289272	0.0150592	0.0035564	-0.0232901	0.0114565	-0.00812719	-0.0127327	0.0207735	-0.00127115	-0.01504	-0.023373	0.00285456	-0.0172681	0.00455671	0.00656017	-0.000380283	0.00972994	-0.0110326	0.0121232	0.00522277
BT0205	-0.00561058	0.00217158	1.17706e-05	-0.00221372	0.00572596	3.62483e-05	0.00415215	-0.000504372	0.00130597	0.00181486	0.00348472	-0.00289392	-0.0085002	-0.00575263	-0.003236	-0.00479659	0.00289398	0.00517131	-0.00887978	-0.000783546	-0.00364576	-0.00774911	-0.00390804	-0.00877102	-0.00714819	-0.004214	-0.0035015	0.00424321	0.000113045	0.0080723	-0.000522644	-0.00724073	0.00267029	-0.00313369	0.000462883	-0.00497249	5.03065e-05	-0.00398966	0.00876197	0.0141628	-0.00124572	-0.00257081	-0.00501196	-0.00566117	-0.00112338	-0.00776769	-0.00240357	-0.00273432	-0.00262691
BT0206	-0.0127702	-0.00228677	0.0145151	0.0139391	-0.0205	0.00433486	0.0100769	-0.00395027	0.0106546	0.0172549	0.006902	0.0111729	-0.00707991	-0.0118822	-0.0111372	-0.003454	0.000307481	-0.00046023	-0.0141199	-0.00361434	0.00356203	0.00333668	-0.0118438	-0.0157549	0.00629347	0.00961532	-0.00263614	0.00301111	-0.00762371	0.0245459	0.0131539	0.0110279	0.00634698	0.00724142	0.00273163	-0.00532248	0.00669789	0.00401934	0.0100213	0.00687213	-0.00742026	-0.00987591	-0.00253425	0.00206789	0.0172426	-0.00489634	-0.0141057	-0.00132625	0.0151107
BT0207	0.00455515	0.00339536	-0.00286678	0.00318139	-0.0198225	0.004671	-0.00394992	-0.0265133	0.0215052	0.0174288	-0.00569817	0.0193423	0.00854692	0.00108237	-0.0057865	-0.00718601	0.00478117	0.00448394	-0.0124911	0.00285044	0.014143	-0.00756419	-0.00215715	-0.00857936	0.00227677	0.0102686	0.000693871	-0.00310887	0.00644349	-0.000241128	-0.010021	0.0187691	-0.0116906	0.0106185	-0.0071973	-0.00640069	0.00404187	-0.00231585	0.0143028	0.00783854	-0.00438117	-0.00809052	0.00751853	0.0123201	-0.0055372	0.0031536	-0.00759874	-0.00460799	-0.00380628
BT0208	-0.00229596	-0.0320775	-0.00892066	-0.00742697	0.0033873	-0.00451667	-0.0106	-0.0286427	-0.00202094	-0.00707936	-0.00263685	0.00434446	0.00168277	0.00217588	-0.00904736	0.00781366	0.00933648	6.46014e-05	0.000511682	0.00433476	0.00270299	-0.0146288	0.00189564	-0.00155751	-0.0096542	0.00402842	0.00142678	0.0195182	-0.00585735	0.00982545	-0.0210217	0.00650734	0.00291743	0.0106185	0.0224797	-0.000740382	0.0169472	-0.00238353	-0.00252614	0.00417215	-5.37991e-05	-0.00685419	0.0182499	-0.00962037	0.00667045	-0.0052173	-0.0156675	0.00221192	-0.00328362
BT0209	-0.00578655	0.0109301	0.0171352	0.00330896	-0.00221875	0.00282766	-0.0161056	-0.00107213	0.00439607	0.00620536	0.00828867	0.0171636	-0.000950955	-0.00101425	-0.00146479	-0.000659489	-0.00949443	0.00280509	0.00563024	-0.00490212	-0.000340655	-0.00381495	0.00513346	0.000334018	-0.000240347	0.0103491	-5.68732e-05	0.0092233	0.00039384	-0.00914662	-0.0141079	-0.00533171	-0.0220403	0.00527947	0.00903513	0.00269126	0.0254877	-0.00145807	0.00551978	-0.00571282	-0.00202332	0.00293871	0.00791627	-0.001255	0.00552813	-0.00859794	-0.00760993	-0.00304161	-0.0034176
BT0210	-0.0107368	-0.00227338	-0.0215035	-0.00622034	0.0105787	-0.0142435	-0.00837086	-0.0118863	-0.000465414	0.00634562	0.00398266	0.0238536	-0.000887562	0.00483969	-0.00835258	0.00123871	-0.00706012	0.00249911	0.00281306	-0.00192232	0.00504149	-0.00587225	0.00391398	-0.00868786	0.0128602	0.00875312	-0.00416939	0.0186911	0.00645414	0.00121554	-0.00226541	-0.00298105	-0.0178269	0.0101286	0.000865729	-0.00534397	0.0233467	0.00261101	0.013458	-0.000877639	-0.0150521	0.00309865	0.0126528	0.00767137	-0.00699353	-0.017149	-0.0149859	0.00157939	-0.00887211
BT0211	-0.00905868	-0.0124763	-0.0213851	0.00256275	0.00299128	0.00199389	0.00503519	-0.00387374	-0.00101795	0.016079	-0.00361903	0.00966177	0.0107924	0.0045748	0.00966294	0.0027361	-0.0165162	0.00324143	0.00471848	-0.000273971	0.00420825	-0.00717075	-0.00760419	0.00228392	0.000682653	-0.000101241	0.00222841	0.0173981	-0.00527939	0.00948035	-0.00718371	0.00214978	0.00601904	-0.000630306	0.0194206	-0.0254848	0.00410741	-0.00593739	0.0268664	-0.0107808	-0.0125725	-0.000302648	0.00626704	0.00471698	-0.00522812	-0.00441571	-0.00632741	-0.000114612	-0.00791855
BT0212	-0.00993314	0.0159507	0.00135847	-0.00966498	-0.00187321	0.0113677	-0.00767394	0.00200654	0.00381462	0.0119792	-0.000994856	0.00881511	0.00178433	0.00756025	-0.002087	-0.0146236	-0.0158321	0.00723639	0.00415019	-0.00458769	0.00126068	0.00121087	-0.0186653	0.000885839	-0.0122093	0.00210792	0.00229443	0.0152508	-0.000336581	0.00629892	0.0100625	0.00329614	0.000521722	-0.000693203	0.00906901	-0.00182685	0.0147089	-0.00527033	0.00236237	-0.00100464	-0.00389642	-0.00782498	-0.00576396	0.0136415	0.0109943	-0.0153566	-0.00340786	0.00206793	-0.0145005
BT0213	-0.0126367	0.0177932	-0.0321393	-0.00250942	0.00865287	0.0340691	0.00933426	4.39527e-05	-0.00838769	-0.00285508	0.024731	-0.00666857	0.0144058	-0.00154039	-0.0203023	-0.00907049	-0.0103429	0.00194816	-0.00159667	-0.00771931	0.005795	0.0013948	0.00697994	0.00581046	-0.00168157	-0.0104873	-0.000224857	0.00227733	-1.35274e-05	0.000619639	0.00489481	-0.00399495	-0.00151982	-0.00421616	0.00148685	-0.00296906	-0.00493177	-0.00313927	0.00412924	-0.000855899	0.00276029	-0.00915854	0.000570278	0.0250267	-0.00903889	-0.0120222	-3.90903e-05	-0.00560829	-0.00417972
BT0214	-0.0189015	0.0508409	0.0174536	-0.00415418	-0.0220527	0.00158706	-0.0268448	0.0123147	-0.0178251	-0.000236211	0.00129989	0.0185195	-0.00292142	0.00643265	0.0284864	-0.00311241	-0.0282586	-0.0127307	-0.00350175	-0.00488252	-0.0132533	-0.00667097	0.00639624	-0.00181879	-0.00439349	0.00382162	0.00269148	0.021071	-0.00653753	-0.0236044	-0.000874404	-0.00751117	-0.0437718	0.0164258	-0.00509493	-0.000939849	0.0207837	0.00881794	0.00962462	-0.0168985	0.0714241	-0.00251287	0.0136835	0.0209804	0.00575517	0.0135275	0.0144511	-0.00302356	-0.0210638
BT0215	-0.0161291	-0.00456391	-0.00139891	0.0115431	0.0204311	-0.00801376	0.00235419	-0.0125382	-0.0124561	-0.010086	-5.84756e-05	0.00171322	-0.0058226	-0.00489966	0.00983981	0.00460345	0.0201743	0.0116874	-0.0108333	-0.0077107	0.00469451	0.00442532	0.0201965	-0.00924905	-0.00450703	0.00174863	-0.00432024	0.00849032	0.00244654	-0.0117764	-0.0046378	-0.00276815	-0.0215115	-0.0267481	-0.010454	-0.00522669	0.00864331	-0.00996988	0.0119494	0.0016972	-0.00264997	0.00859022	-0.00332108	0.0165388	0.0081864	-0.0180597	-0.00407352	-0.00320861	0.021993
BT0216	-0.00771666	-0.000834844	-0.000472061	-0.0114936	0.00328205	-0.00627493	0.0004378	-0.0114931	-0.0350494	-0.00744015	-0.00119564	-0.0121962	0.00325024	-0.0180347	-0.005248	0.00174633	-0.0300107	0.00799022	-0.00828529	-0.0016336	0.0122046	0.00457224	0.00984981	1.18576e-05	-0.0144515	-0.00164949	-0.0029816	0.00526874	0.00192745	0.00729068	0.00316191	-0.0126552	-0.003067	-0.00829833	0.00525854	-0.0113295	0.00568551	-0.0200351	0.012896	0.00612873	0.0170845	0.00792753	-0.00548565	0.0139525	-0.00175018	-0.0198849	-0.00453735	0.00261928	0.0249147
BT0217	0.00547406	0.00291357	-0.00474181	-0.0303865	0.00971422	-0.0157917	-0.00374501	-0.000729228	-0.00336082	-0.00237846	0.000345277	-0.00308172	0.000327265	-0.0047382	-0.00873283	-0.00477719	-0.0182313	0.00893244	-0.00793164	0.00147089	0.00288807	-0.00269551	-0.00159682	-0.0043456	-0.00670341	-0.00116317	-0.00267142	0.0108018	0.00298464	-0.00901986	-0.00961567	-0.00334018	-0.0057972	-0.00551853	0.00512106	0.00297007	0.00144095	0.0082523	0.0110754	-0.00172874	0.00135334	-0.00619788	0.00249921	-0.00119774	-0.0194119	0.00134668	-0.00218072	-0.00183923	-0.0107008
BT0218	0.00979848	-0.00319601	0.000667603	-0.00816197	0.0113314	0.00930656	0.00418695	0.00187039	-0.000329361	-0.000565748	-0.0041489	0.00301114	0.010285	0.00483529	-0.00878277	-0.00780436	-0.0324223	-0.0224106	0.0267605	0.00274112	-0.00203273	0.00579635	-0.00452351	0.0423992	0.00492947	-0.00277405	0.003285	-0.00822613	-0.00141911	-0.00333073	-0.0126998	-0.00533497	-0.00361871	-0.0017334	-0.00284339	0.0157164	0.00771326	0.0154139	0.011494	-0.00122723	0.00762631	-0.00845082	0.0105349	0.00807988	-0.00338365	0.00731901	-0.0190752	-0.000588811	3.20217e-05
BT0219	-0.000811334	-0.00333533	0.0106501	-0.0144565	0.000643685	0.0155634	-0.000943493	0.00900694	-0.0170263	-0.0102725	-0.00162417	0.00283212	0.00220452	0.00289512	0.00766615	0.0152031	-0.033195	-0.0139791	0.025402	0.00138005	-0.00193958	-0.00673294	0.00485526	0.0239877	-0.00947308	-0.00593509	-0.00468242	-0.0185323	-0.00456335	-0.0265466	-0.0161938	-0.00975319	0.00271007	0.0100728	-0.000565027	0.0296776	0.00880699	0.00496063	0.0125557	-0.0106867	0.0227378	-0.0111658	0.0139544	0.0031795	-0.00474389	0.000396901	-0.0187852	-0.000202859	-0.000604868
BT0220	-0.0148142	-0.00418123	0.00442471	0.00527505	0.00183804	-0.0108815	-0.00694091	-0.0163403	-0.0141929	-0.00390276	-0.000878485	-0.00200175	0.00281187	-0.0077155	-0.00649637	0.000378939	0.00202225	0.00264055	-0.00861031	0.00362556	0.00426876	0.0219474	0.00028	-0.000159129	0.0107173	-0.00632478	0.00308339	-0.00517138	-0.00312202	0.00501418	-0.00503423	0.00128982	-0.000689025	8.59381e-05	0.00550791	0.0173203	0.0136571	-0.010225	-0.00931731	-0.00241749	-0.00683954	-0.0083693	0.00243302	-0.00518162	-0.0120502	0.0226462	0.00174824	-0.00705824	0.0139524
BT0221	0.00420336	0.012683	-0.0095814	0.0160041	-0.0056576	-0.0145951	0.0111012	0.0203672	-0.00343239	0.00894658	-0.000367924	0.0033768	-0.0049894	0.00420187	0.00371221	-0.00826494	-0.0110146	0.000671046	0.011177	-0.000423151	-0.00104906	-0.0185779	-0.00578566	0.0199567	5.92026e-05	0.021858	0.00203317	-0.0164995	0.0042649	-0.00512	-0.0082508	0.00461744	0.000664705	0.00615897	0.0029652	0.00332619	-0.00650146	-0.00637253	-0.00113083	0.00991499	-0.000765216	0.00696232	-0.012109	-0.0092571	-0.0158564	-0.0101688	-0.0026775	-0.00304063	0.00489195
BT0222	0.00188724	0.00707206	0.00363941	0.0105463	-0.00817859	-0.0130988	0.0181498	0.00947077	0.0160273	0.00681037	-0.00414701	-0.000586569	0.00385264	-0.00375959	0.0121284	-0.00281112	-0.0258132	0.00264575	0.0321741	0.00141795	0.00878197	-0.00730647	-0.00687801	-0.0202893	-0.0077388	0.00530097	0.00359891	-0.015176	0.00544539	-0.000999657	-0.0208023	-0.0189107	0.00446573	-0.00596556	0.00427991	-0.00721284	-0.0108023	-0.00501473	-0.00337799	-0.000752461	-0.0282942	0.00602937	-0.00205967	-0.010661	-0.0255014	-0.00495623	-0.0113178	-0.00942685	0.000241823
BT0223	-0.0111026	0.00756134	-0.00983417	-0.0144079	-0.0121073	-0.013611	0.0297779	0.0165139	0.0298042	-0.00700849	-0.00767841	-6.13361e-05	-0.00675527	0.00631288	0.013519	0.00967456	-0.0289597	0.0101562	0.0288505	0.00386664	-0.0137344	-0.0111006	-0.00956768	0.0192293	-0.00510683	-0.0110747	-0.0020802	-0.005521	0.00395219	0.0009962	-0.0127092	-0.0117336	-0.00635391	-0.00572608	-0.00488666	0.00720753	0.00547792	-0.00163446	0.0081832	0.000572417	0.0167756	0.00349619	0.00380432	-0.0123978	-0.00761667	0.00374758	-0.0127368	-0.00310506	-0.0131416
BT0224	0.0340776	0.00775564	0.00230429	-0.00577384	0.0471171	-0.0286774	0.0192352	-0.00763232	0.0182456	0.0145571	-0.00204847	0.0391423	0.041769	-0.00178311	-0.00595024	0.011056	0.00062436	-0.0159909	-0.00517756	-0.0132652	-0.0035281	-0.00462222	-0.00499602	0.0147257	-0.00487954	0.0155943	0.00526857	-0.000918297	-0.0154742	0.0060446	-0.000204934	0.0170181	0.00335656	-0.0233863	-0.00964094	0.0158659	-0.00876616	-0.00410573	-0.016544	-0.0202728	0.00532637	-0.0132775	-0.00236932	-0.0307829	0.0204045	-0.000291165	-0.00741482	-0.00361788	-0.0076046
BT0225	0.0119401	0.0129509	0.00293909	0.00512989	0.0698826	-0.0264144	0.000579582	0.00186809	-0.00305193	0.0200951	-0.000329296	0.0232241	0.0255743	-0.010975	0.0028397	-0.000207761	-0.0118926	-0.0193606	0.0105214	-0.00408466	-0.000160557	-0.0103379	-0.0043692	-0.0078818	-0.0156824	0.00760802	0.00388318	-0.0139303	-0.0259529	-0.0152801	-0.00394662	0.0270994	0.0222583	-0.048255	-0.00928616	0.00181389	-0.0183244	-0.0196584	-0.0151018	-0.0390815	0.0105025	0.00247745	-0.00500516	-0.0141146	-0.00868136	-0.00667692	0.00867826	-0.00887798	-0.0028323
BT0226	0.00828057	0.0097144	-0.00703527	-0.00671138	0.0534152	0.00807756	0.0143165	-0.0185941	0.000596667	0.0340631	-0.00611098	0.0109332	0.000649552	-0.00732837	-0.00743744	0.00202756	0.00746925	-0.0140123	-0.00462233	0.000459174	0.000852689	0.00322089	0.00265056	0.00721519	0.00022365	0.00939552	0.00971818	-0.00363099	-0.0206888	-0.00414777	0.0114703	0.0030326	0.00277096	-0.0231446	-0.0261218	-0.000397495	-0.0226834	-0.0100916	-0.0225696	-0.0167324	0.00494443	-0.00813814	-0.00444974	-0.0228664	-0.00986894	-0.0077717	0.0123318	-0.00629328	-0.0203485
BT0227	0.0124049	0.00721344	-0.0098335	-0.00704962	0.0560924	-0.00807577	0.0165935	-0.0200908	-0.0030894	0.0216567	-0.0154122	0.0083735	0.0165174	0.00441682	-0.00245906	0.00369482	0.011959	-0.003942	-0.00810803	-0.00260355	-0.00551609	0.00154683	-0.00935847	0.00661476	-0.0126706	0.00985904	0.00370201	0.00577363	-0.0178862	-0.00336603	0.00353237	-0.00214245	0.00829051	-0.0111572	-0.0194897	-0.0241684	-0.00661375	-0.00104455	-0.0229428	-0.013553	0.000978068	-0.00147677	-0.00459633	-0.022736	0.0163274	-0.00336412	-0.000848636	-0.00577292	-0.0199263
BT0228	0.0102462	-0.0052788	-0.00778555	-0.00658569	-0.00345474	-0.00938253	0.00462736	0.00392794	0.00670707	-0.00523373	-0.00203298	-0.00311322	-0.0131135	-0.00503736	0.0034473	0.00509282	0.00513103	-0.0105227	0.00377254	0.00105108	0.000812078	-0.00104258	0.00117323	0.00209072	0.00454287	0.0185733	-0.00148435	-0.0108143	3.6456e-05	0.00454062	-0.0106705	0.00877123	0.00338076	-0.00100081	0.00208154	0.0227661	-0.00732647	0.00448371	-0.00786279	0.00789588	-0.00473958	0.00353383	-0.00275946	-0.00483197	0.00511037	-0.00798211	-0.00704397	-0.00158662	-0.00657674
BT0229	-0.00314489	0.00914469	0.0305722	0.00542722	0.0162179	0.0168164	0.0149361	-0.00559991	0.00363493	-0.0291663	0.00776948	-0.0142175	0.0143244	0.00221055	0.0125204	0.0133661	-0.0108177	-0.00367496	0.00299916	-0.00214056	-0.00421485	0.0273424	-0.00270408	0.00130132	0.00269088	0.00946469	-0.00109608	0.0107048	-0.000747027	-0.0105617	0.00452617	-0.00628992	-0.0192037	0.00548315	0.000142743	0.00397532	0.0126972	-0.0132074	0.0116907	-0.0255302	-0.000393324	-0.00616653	0.0177409	0.00991322	-0.00428215	0.00374021	0.00537931	0.00171522	-0.0175914
BT0230	0.0134861	0.0090958	-0.00387934	-0.0027997	-0.00166199	-0.028107	-0.0171557	-0.00511787	0.002167	-0.0160733	-0.000131287	-0.00394755	0.00204955	0.00258863	0.00723641	-0.00372592	-0.00695134	-0.00111772	-0.0111064	-0.00293543	-0.0112633	0.0166543	0.00455233	0.000658085	-0.0122226	4.78717e-05	-0.00248372	-0.000181125	-0.00329409	-0.00474046	0.0139116	0.00891302	-0.00524894	0.0107906	-0.00115436	0.0284331	0.00846571	-0.0092099	0.00867409	-0.00936264	-0.00223956	-0.00752681	-0.00682272	-0.0065539	0.0056737	0.00291419	0.00858992	0.00435769	-0.0181092
BT0231	0.0143689	-0.00611841	0.00518854	0.0168938	0.013845	0.00803103	0.000190193	-0.00850774	-0.0067015	-0.0124855	0.000148532	-0.0221291	-0.0087154	-0.00211664	0.0139084	-0.00022505	0.00216519	0.0120385	-0.0026156	0.00211655	0.0371035	0.0345155	0.0146315	0.0127769	0.0126502	-0.0105415	-0.0103082	-0.00142117	0.0047292	0.00636505	-0.0168363	0.000194237	-0.0136989	0.00153711	0.00648846	-0.0149954	0.00445417	0.000374936	-0.0357013	-0.000825509	0.0113023	0.00027039	-0.000245489	-0.0138513	-0.00108583	-0.0108105	0.00210541	0.0120809	-0.00059588
BT0232	-0.00701207	-0.00906589	-0.000459357	-0.00644749	0.0241473	0.0100936	-0.00291062	0.0027473	0.00198027	-0.0290287	-0.00350551	-0.0150914	0.0009746	0.00174841	0.0064973	0.00604254	0.00650667	0.0153346	-0.00332634	0.00208428	-0.00957476	0.00333152	0.0061525	-0.00500719	0.00384968	-0.00488406	0.00314788	0.00677405	0.000611475	-0.0151994	0.000569495	0.00237141	-0.00400444	0.00371587	-0.0244434	-0.00093395	-0.013054	-0.00225475	-0.00864139	-0.00168786	0.00135427	-0.00158579	0.000439983	-0.00505728	0.0112454	-0.00275996	0.000117804	0.00643478	-0.000936756
BT0233	0.0297278	0.00669824	-0.0101071	0.0102934	0.00603602	0.018862	0.016491	0.00525023	0.00161313	0.00616383	0.00288082	0.000936984	-0.0140891	-0.00956005	-0.00937737	-0.00238903	0.00641622	-0.0207953	0.000650208	0.00749835	-0.00273417	0.00693864	0.00184609	-0.0067353	0.0088043	0.0206605	0.00154161	-0.0156299	0.00171346	-0.00201205	0.0245199	-0.0162536	-0.0136542	-0.00782048	-0.00664066	0.00763205	-0.00924688	-0.00942757	0.000630749	-0.0106434	0.00816437	-0.00464979	0.0103973	-0.0171037	0.00795721	-0.00758103	-0.00975749	-0.0022745	-0.00729844
BT0234	0.00621608	0.01143	-0.00550251	0.00309541	0.0106153	0.0240001	-0.00824518	0.00603166	-0.0152753	-0.00950911	0.00403777	0.00106482	0.00807333	0.00517622	-0.0193681	-0.00332506	-0.0114949	-0.00749716	0.0298671	-4.79764e-05	0.00574905	-0.00390693	0.0146923	0.000155685	-0.0113605	0.0184165	-0.00475763	-0.00890102	0.00555252	-0.00858107	0.0117403	-0.00740195	0.00159532	-0.0124691	0.00124379	0.0210668	-0.0149651	-0.0205487	-0.00164977	-0.00545668	-0.000215925	-0.0107707	0.0102293	-0.00609078	0.00119995	-0.00897095	-0.00810086	0.00707281	0.00678683
BT0235	-0.00571173	-0.00437455	0.00717392	0.00427671	0.000702362	0.00260662	-0.0202855	0.00543212	-0.00341369	-0.00241059	0.00923249	-0.00824525	0.001324	-0.00739595	-0.0390239	0.00553777	-0.00695407	-0.00924494	-0.0111902	0.00629757	-0.00995542	0.0177439	-0.0168552	-0.0376225	0.0193688	-0.000276189	-0.00659105	-0.00845615	-0.00617069	-0.00829611	-0.00742482	-0.00164274	-0.00331545	0.00140909	0.00593867	0.00694641	-0.00606564	2.3574e-05	0.00912682	-0.0122896	0.0110981	0.00648241	-9.1671e-05	0.00388376	0.0173629	-0.0045311	-0.00270342	-0.00332322	-0.000161077
BT0236	-0.00142687	0.00600796	0.00286601	-0.0197772	-0.00290075	0.000716653	-0.00350466	0.0244775	0.0418778	0.0026817	-0.00550719	0.00334348	0.0115108	0.00146054	-0.0011883	0.00648231	-0.0223857	0.0033984	0.00481985	-0.00442668	-0.00258987	-0.0087101	-0.00437676	-0.0130479	-0.00860898	0.00718809	0.00251063	-0.00254044	-0.00673941	0.0136875	-2.7078e-05	0.0118833	0.00307607	0.0111269	0.00282727	-0.00458275	-0.00471856	-0.00208684	-0.00672318	-0.00955202	0.00137392	0.00194506	0.00350733	-0.0089482	0.00141211	-0.0022736	0.00194316	6.67849e-05	-0.00804236
BT0237	-0.00763227	0.00584774	-0.00443517	-0.00985699	-0.00400231	-0.00662772	0.0013277	0.0224147	0.0203306	0.00497464	-0.0010339	0.00892408	0.0025435	0.00149964	-0.00304511	0.00613946	-0.0200825	0.0119018	-0.00128159	-0.00410423	-0.00231531	-0.00680495	-0.00630491	-0.0088865	-0.00701048	0.00444131	0.00110088	-0.00309267	-0.00276857	0.00682033	-0.000338577	-0.00740309	-0.00352938	0.00913198	0.00092542	-0.00219023	-0.00517325	-0.00998629	-0.00849891	-0.00383274	-0.0140184	0.00170289	0.00293983	-0.00696143	0.00492563	-0.00178045	0.00341636	0.00204093	-0.010296
BT0238	-0.00151766	0.00297622	-0.00601805	-0.00510891	-0.00134278	-0.00475318	0.00329667	0.00490976	0.00131836	-0.00800574	-0.0029677	0.00960906	0.00189924	0.00218907	-0.0103397	-0.00330147	-0.017285	0.000108372	0.00064197	-0.00449022	0.00249396	-0.000114443	0.00396216	0.0356546	0.00305011	-0.00330959	-0.000838036	0.00140952	0.00284762	-0.00433573	0.000313708	0.00342381	-0.00292946	0.00745447	-0.0039588	-0.00589093	0.000248572	-0.00270263	-0.00662878	0.00781454	-0.00279372	-0.00152377	-0.00570854	-0.00287457	0.00816477	0.000800635	-0.000176792	-0.00170119	-0.015669
BT0239	0.00808564	0.00244025	-0.0017921	-0.00226209	0.00374926	-0.011354	0.000674154	-0.0127359	-0.00509118	0.00330572	-0.00336929	-0.00375401	0.00649624	-0.0115278	0.00432429	-0.00931234	-0.024881	0.00871861	-0.00127359	-0.00254744	0.00821558	-0.00600255	-0.00897716	-0.00420474	0.000194606	0.0122225	0.00139854	0.0143732	0.00312708	0.00952736	-0.0014849	0.000356704	0.0068444	-0.00556979	-0.00136033	0.0136828	-0.00383271	-0.00361863	-0.00209596	-0.00944309	0.0124921	-0.000422488	-0.0148295	0.00361186	-0.0119987	-0.00503787	9.99462e-05	-0.00203471	-0.0104535
BT0240	0.0040993	-0.000274733	-0.00300197	0.013037	-0.0185812	0.00032577	0.0120613	0.000355168	0.00146046	0.0108297	-0.00517676	-0.00806802	-0.00529913	-0.00547825	0.00188204	-0.0235698	-0.0283188	0.000776737	-0.00631527	-0.000391652	0.0048575	-0.0136293	-0.000257328	-0.0164049	0.000376547	0.00622112	-0.000116179	-0.00167164	0.000332051	-0.00938823	-0.00815105	0.000903437	0.0237377	-0.000406947	0.00295206	-0.0134772	-0.00187944	-0.000435096	0.000524677	0.00546394	0.00563583	0.00619301	-0.0104796	0.0152903	-0.001555	-0.00897392	-0.00344596	-0.00466213	0.00174723
BT0241	-0.00282586	-0.00986024	0.00524102	-0.0280299	0.00559781	0.0113476	-0.0253804	-0.00922545	0.000912871	-0.0129092	-0.0110266	-0.00111718	-0.0166706	-0.0122669	-0.0070393	-0.00563135	-0.0106795	0.00145119	-0.014437	0.00168328	0.0201036	0.0201378	0.00843017	-0.000666551	-0.0147376	-0.0230569	-0.000727699	-0.0164891	-0.00311934	-0.00505907	0.000981589	-0.0305825	-0.00126422	-0.00161626	0.0109426	0.00631764	-0.00412662	-0.00575435	0.00655422	0.00348413	0.0173369	0.0050477	-0.0135589	-0.0157119	0.0178551	-0.0272432	-0.00565494	-0.00447029	0.0319077
BT0242	-0.00250946	-0.00942355	0.00506382	-0.0217512	-0.00624086	0.0179575	-0.0294829	-0.00189071	0.00809592	-0.00111271	-0.00843704	0.00354844	-0.027687	-0.00580058	-0.00375066	-0.00236318	-0.0213385	0.0133683	-0.00793718	-0.000446225	0.0203702	0.0253923	0.000271891	0.00263862	-0.00724983	-0.0100323	0.00251536	-0.024981	-0.00333855	0.000905052	-0.0057128	0.030131	0.00099247	-0.00819821	0.00594028	-0.00516496	-0.00625922	-0.0115373	0.000920512	-0.00282479	0.0529909	0.00646852	-0.0176735	-0.0108126	0.0142541	-0.0302234	0.00991636	-0.0052442	0.0282652
BT0243	-0.000558479	-0.0043642	-0.00241354	0.00332091	0.00768975	-0.00296899	0.00825022	0.00424435	-0.00952069	0.00132481	-0.00188901	-0.00367606	0.00176949	-0.0020903	0.000371444	-0.00377628	-0.0118913	-0.0103182	0.000897666	-0.00118652	-0.00324651	-0.000686926	-0.000998107	0.00904537	0.00657039	-0.0160432	-0.000695995	0.0167226	0.0097432	-0.0034898	0.00116057	-0.0119931	0.00356602	-0.00265093	-0.00998767	0.00169378	0.00308182	-0.00446004	-0.00271085	-0.00400547	0.00633513	-0.00104196	0.00216469	-0.00711104	-0.00725836	0.00919209	-0.00395711	0.00081724	-0.00598854
BT0244	-0.00155273	0.006395	-0.00523343	0.0022633	-0.000931694	0.00282859	-0.00194781	-0.0115249	-0.0107248	-0.00594927	0.00529222	0.00651938	0.00579499	0.00275934	0.00582833	-0.0117153	0.00805742	-0.0100641	0.00150223	-0.00424566	-0.00277941	0.00129806	-0.00599915	0.00214014	0.0035156	-0.00321498	-0.00190453	0.00339838	-0.00857404	-0.00383163	-0.0086746	0.0167638	-0.00629695	-0.0145792	-0.00568903	0.00101207	0.00384794	0.00583834	-0.000751576	0.0120233	0.0229568	-0.00617233	-0.0072662	0.00228885	-0.00502805	-0.00986797	-0.00748629	-0.00328206	-0.00374976
BT0245	-0.00185026	0.00348791	0.000136734	-0.00997488	-0.000111127	0.0071246	-0.000719285	-0.00792337	-0.00409476	-0.00470616	0.00402242	0.00597086	0.00289855	0.00617045	0.00144304	-0.00817478	0.0152207	-0.00267367	0.00625137	-0.00445868	-0.00424528	-0.00286693	0.0067101	-0.000540725	-0.000736684	0.0197196	-0.00254276	0.017597	-0.00376311	-0.00250688	0.00321608	-0.0102494	-0.00691937	-0.0134148	0.00619276	-0.00935054	-0.0022683	0.0034919	0.00111692	0.0108361	0.000524422	-0.00511206	0.00160722	0.00281986	-0.0102727	-0.00990289	-0.000177222	-0.000671934	0.00567118
BT0246	-0.0181978	0.00305556	-0.00506641	-0.00198523	0.00853293	-0.00452522	0.00541954	0.00974312	0.0203051	-0.00702728	-0.00323083	-7.54978e-05	0.00027132	0.017873	-0.00666581	-0.0134681	-0.0252535	0.0069084	0.0152879	-0.00830183	-0.00193609	0.0315693	-0.00454222	-0.00327472	0.0107477	-0.00665943	0.00179035	0.0165908	-0.0031107	-0.0154309	-0.00302205	-0.00303177	0.00361275	-0.00196919	-0.00504886	-0.0109501	-0.0208858	-0.00452176	0.0155132	-0.00994142	-0.00263408	0.0126292	0.0183444	0.00129816	-0.02082	-0.00906902	0.00470613	-0.000673535	0.00335029
BT0247	-0.0159305	-0.00486525	0.00390823	0.00883405	0.00866089	0.00583227	0.00925499	0.00869567	0.00860631	-0.00582976	-0.00453209	-0.00458252	-0.013072	0.0121941	0.027144	-0.00685219	-0.0038038	0.00816549	0.00798273	0.00159098	0.000310824	0.0159764	-0.00847698	-0.0410384	0.0196509	0.00529117	0.00268889	0.00480702	-0.0143187	-0.00297539	-0.000469883	-0.0113425	0.00753469	-0.0100174	-1.60798e-05	-0.00811437	-0.00953934	-0.00483295	0.00991375	-0.00703694	-0.0147811	0.00658904	0.00516733	-0.01493	0.00813941	0.00291793	0.0070898	-0.0100844	-0.00639196
BT0248	-0.00642697	-0.0114769	0.00135978	0.0117158	0.00487083	0.0226623	0.0137297	0.0113729	-0.000386904	-0.0166058	-0.0047936	0.00869264	-0.00660559	0.0154162	-0.00292231	0.00746637	-0.00796107	0.00272893	0.0146046	-0.00271851	-0.00994133	0.0113844	-0.00772023	0.00786904	0.0227161	0.00701977	0.000235124	-0.0047372	-0.00394475	-0.00710432	0.00970072	-0.0182006	0.00971237	-0.0105415	-0.00975073	-0.00182563	-0.0205434	0.00451406	-0.000864648	0.00175738	0.0115058	0.00346281	0.00205788	-0.013858	-0.00309027	0.00353296	0.017394	-0.00273192	-0.00893095
BT0249	-0.0240277	-0.00198708	-0.00471979	-0.0145194	0.00176352	-0.00149846	0.0117234	0.00573343	0.00377896	0.0077719	0.00572353	-0.0028997	0.000446438	-0.0118673	0.00442455	0.00212833	-0.00645411	-0.0123282	0.00167988	0.000821728	-0.00903655	0.00331834	0.00633982	0.000368849	-0.00707462	0.0004395	-0.00134455	0.000327815	-0.00495372	-0.00470667	-0.0082056	0.0181073	0.000633653	0.0110272	-0.00590848	-0.00431348	0.00669124	0.00847264	0.0142215	-0.00174755	0.00533881	-0.00447599	0.00256719	-0.00368262	-0.0117911	-0.0101304	-0.0138491	0.000342948	-0.00101047
BT0250	-0.0101398	0.00717759	-0.0029512	-0.00830926	-0.00584145	-0.00917702	-0.00181213	-0.005633	0.00493748	0.0111669	0.000351238	0.00605085	-0.00123451	-0.00653171	-0.00314549	-0.00402518	-0.0124881	0.00214275	-0.00175095	-0.00385166	-0.00378487	-0.00270322	-0.0039482	-0.00302075	0.000397696	0.00128503	-0.00148667	0.0068901	0.00129106	0.00697624	0.00715692	-0.00493328	0.00460029	0.000332895	-0.00920803	-0.00529178	0.000610197	-0.00434046	-0.00441554	0.000119198	-0.00740028	-0.00420563	-0.00876288	0.000329108	-0.00519151	-0.00783677	-0.00331309	-0.00168488	-0.00174125
BT0251	-0.00913134	0.0142253	0.00460842	-0.00470947	-0.00248386	-0.00999363	0.00605641	-0.0133666	-0.00443789	-0.00788533	0.00207538	-0.000381005	0.00522858	-0.000649427	0.000121278	-0.00290736	-0.00496681	0.00805024	-0.00626073	-0.00405544	-0.00788378	-0.00951758	-0.00821822	-0.00506682	0.000336108	-0.00365641	-0.000189956	0.00920286	0.00214715	0.00473697	-0.0036466	0.00144542	0.0122222	0.00702381	-0.0103094	-0.00144721	-0.00169201	-0.00677915	-0.00438566	0.00613396	-0.0100774	0.00459682	-0.00398163	-0.00377452	-0.0148227	-0.0154707	0.00195414	0.00232952	-0.000789155
BT0252	0.000101165	-0.00361771	-0.00297841	0.0172787	-0.001015	-0.00699217	-0.00528423	-0.00180496	0.00281061	-0.00471783	-8.7919e-06	0.00600276	-0.00622715	0.00443121	-0.000180198	0.0138134	0.00360216	-0.0070467	0.00159402	-0.000129677	-0.00246589	-0.00372747	0.00546377	-0.00791236	0.00794143	-0.0095246	0.000665823	0.00182715	0.0024727	-0.0107962	0.0067698	0.0145562	-0.00464217	0.0150476	-0.00517849	-0.0104203	0.00315982	0.0018028	-0.00324778	0.00591666	-0.00319736	-0.00333176	-0.00158784	-0.00609234	0.00542838	-0.0011107	0.00240786	-0.00246878	-0.011346
BT0253	-0.0127418	-0.00857966	-0.00653764	0.00400143	-0.00462942	-0.00255572	0.00598043	-0.00526466	-0.00250116	0.00229542	-0.000338853	0.0180008	0.00043557	0.0129598	0.0102725	0.000242369	0.00244559	0.000526008	-0.011898	-0.00747989	-0.0133511	-0.024183	-0.00475389	-0.0260937	0.00388833	0.00579912	-0.00567633	0.0033649	-0.00844992	-0.0116396	0.00716389	-0.018688	-0.00411905	0.00724566	-0.00212594	-0.0199264	-0.00633592	-0.0068917	0.00668991	-0.0126878	0.0094479	-0.00123227	-0.00285503	0.00155887	0.00228733	-0.00194213	0.00844115	0.00405076	0.00211704
BT0254	-0.00477555	0.00422551	-0.00235769	0.00984068	-0.00819405	-0.0128016	-0.00482711	-0.00165423	-0.00138999	0.00540145	-0.00328603	0.000733511	0.00624038	0.00308126	-0.00873052	-0.00414751	-0.00928634	-0.00325802	0.000624833	-0.00379556	-0.00244345	-0.00393787	0.00178889	0.00112473	-0.00201158	0.00311122	0.00192689	-0.00442907	-0.00280142	0.00157489	0.00395705	0.012705	-0.000804892	-0.00335096	-0.00147566	0.000284816	0.0029559	0.00190736	-0.00667795	0.00220865	-0.0096765	-0.0052264	-0.00330368	-0.00220287	-0.00496425	0.0062454	-0.00137845	-0.00610646	-0.00279077
BT0255	0.00902357	0.0108355	0.000896996	-0.0285362	0.00170417	-0.0194365	-0.00434539	0.00476336	0.000707246	-0.0090056	-0.001809	-0.0147078	0.00863445	-0.0039883	0.00706294	-0.019374	0.00116287	0.000339875	0.00754866	-0.00366682	-0.00359156	0.0114128	-0.00883543	-0.00363242	-0.00833122	-0.00526581	-0.000487888	-0.00824506	-0.00968222	0.00472831	-0.0103569	0.00940026	0.0158911	0.000397058	0.00124072	0.0014476	-0.00491977	-0.00178455	0.000148854	0.042404	0.0252765	-0.00678672	-0.0100624	0.010766	-0.00512755	-0.000761789	-0.00292263	-0.00912367	0.00171428
BT0256	0.00188365	0.00445747	0.00528843	-0.0147953	0.00713164	0.00286425	-0.00300226	0.00415095	-0.00232299	-0.0028627	0.00264575	-0.00527389	-0.010325	0.0064906	0.00594165	-0.0159875	0.00188879	0.00575153	-0.00423221	-0.00241939	-0.00414846	0.00741861	-0.0113845	-0.00582476	-0.0110575	-0.000900387	-0.000382192	0.00269235	-0.0039787	-0.000794933	-0.00813972	0.00496883	0.00813092	-0.015464	0.00399149	-0.00354361	0.000436646	-0.00489022	-0.010846	0.0313652	0.0665886	0.00462741	-0.0163301	-0.00365	0.00185955	-0.00558305	-0.00170885	-0.000501652	-0.00260638
BT0257	0.00811344	-0.00413777	-0.000739958	-0.000213896	-0.00263358	-0.00520722	-0.0046748	0.0131458	0.00748667	-0.00663253	0.00719263	0.00322287	0.00316638	-0.00545351	-0.000346141	-0.00164675	0.00606445	-0.0137063	0.020021	-0.00395467	-0.00276354	-0.00534133	0.0162824	-0.0121071	0.00144428	0.00288989	0.00085017	0.00475081	-0.000295428	0.00127809	-0.0011816	-0.0137325	-0.000842267	0.0112577	-0.00346207	0.000242523	0.00130689	0.00137223	-0.00294954	0.00150372	0.00456299	-0.00811489	-0.00818976	0.0108167	0.00304931	-0.000362564	0.00239103	-0.000898188	-0.00224353
BT0258	-0.00180093	0.00506168	-0.00440391	-0.009244	-0.00153683	0.000281207	0.00810056	0.022037	-0.00268075	-0.00645065	0.000807612	0.013362	0.00575059	0.00222206	0.00607039	0.00485237	-0.0298886	-0.0124903	0.0138239	0.000501617	0.0028241	0.0014429	-0.00279096	-4.40308e-05	-0.00866845	0.000140887	0.00150605	0.00186274	0.00691602	-0.00137841	-0.00417893	0.0052254	0.00970993	0.00616057	0.0102815	-0.00265524	-0.000669565	-0.00569289	-0.00521846	0.00850905	-0.0119552	0.00483198	-0.0137472	-0.0200807	0.00118683	-0.01002	0.00435162	0.00164403	-0.00883925
BT0259	0.00389449	-0.0096642	-0.00516905	-0.00674466	0.00518814	0.00570194	-0.00251359	-0.00585572	-0.00326895	0.00174426	0.000335545	0.000526187	-0.000231875	-0.00824849	0.00545415	0.0099874	0.00338619	0.00567149	-0.0127117	-0.00481542	-0.00304437	-0.00789541	-0.00625897	0.00759729	0.00730487	0.00121104	0.00113642	-0.00271195	0.0103071	0.00474915	-0.0083136	0.0348356	-0.00267586	-0.00378958	0.00653044	-0.00882498	-0.0042628	-0.00702632	0.00291243	0.00522583	-0.00504678	0.00161546	-0.00455548	0.00107179	0.000197561	0.0165472	0.00467461	-0.00312598	-0.00292661
BT0260	0.00669776	-0.000517542	0.00527602	-0.0286706	0.00682761	0.0101321	-0.0014394	-0.00522548	-0.0191092	0.00355753	-0.00388026	-0.0146626	-0.000751353	-0.00363496	0.00896833	-0.0078883	-0.00639549	0.0120179	-0.0268126	0.000483534	-0.00239744	0.00645627	-0.0162759	0.00332752	-0.00476487	0.00607053	-0.00199257	-0.00186755	-0.00401585	0.00745283	0.00220029	0.00624718	0.003612	-0.00725802	-0.00919645	0.00344861	-0.00678134	-0.000690112	0.00676378	0.00371272	-0.0199322	0.00609257	-0.0166987	0.0065658	0.00520625	0.00775572	-0.00125312	-0.00118592	-0.00366487
BT0261	0.000643011	0.00112217	-0.00403456	-0.021082	0.00674273	0.00597025	2.99722e-06	0.00951878	-0.0110695	0.00647848	-0.00090615	-0.00540608	0.00386398	-0.0119585	0.00252775	-0.00415679	0.00390553	0.00616479	-0.0195497	0.000134851	-0.00394949	0.00691109	-0.0008083	0.00530812	-0.00418259	0.00856337	-0.002963	-0.0047087	0.000957076	0.00211804	0.00546735	-0.00329746	-0.00170919	-0.0144087	-0.00500069	-0.0107296	-0.00359497	-0.00507611	-0.000263649	-0.00482201	0.0324164	0.00573598	-0.0167301	0.000944394	0.0116911	0.0100394	0.000496922	0.00358217	-0.00742872
BT0262	0.0035112	-0.00311854	0.00286336	0.0104384	0.0158354	-0.00631044	-0.0181797	0.00394059	-0.0023054	-0.0128462	0.00714664	-0.0196885	-0.00263011	0.00488198	-0.0102199	0.00159147	-0.012441	0.0121872	0.0093472	-0.00149615	0.00309825	-0.0673132	-0.0164724	-0.00370474	0.0379218	0.0212959	0.000327954	-0.000160327	-0.0036392	-0.00828433	-0.0107059	0.0096447	0.0227123	0.0118476	-0.00613296	0.0165596	0.00353794	-0.0175436	-0.00198853	-0.00285962	-0.00140967	-0.000498457	-0.0155676	-0.0100802	0.00938837	-0.00114003	-0.00214783	-0.00817348	-0.00176678
BT0263	-0.00533146	0.00556627	-0.0277205	0.0118886	0.00065645	-0.00877207	0.00533015	-0.00300444	-0.023518	-0.004833	0.000547945	-0.00638377	-0.0117143	-0.00361558	-0.00532584	-0.00381578	0.00309413	-0.00487733	0.00134758	0.00202242	0.00266523	0.00949159	0.00754828	-0.0149232	0.0137444	-0.0156893	0.00100131	-0.0142033	0.00711551	0.0150841	-0.0144747	0.00229811	0.00264962	0.0018042	-0.0228087	0.0128996	0.00130766	0.00148051	-0.0213914	-0.00561405	0.0109057	-0.00739906	0.0238937	0.00802355	-0.00395921	0.00286756	-0.000752399	-0.00108554	0.00480645
BT0264	0.000599595	0.0196658	-0.00193418	0.00627492	-0.00676886	-0.0123284	0.0297817	0.00235021	0.00188392	0.00967957	0.00497141	-0.011718	-0.00804046	-9.59682e-05	-0.0017805	-0.0172307	0.0111681	0.0097033	-0.0119206	-0.00874037	-0.000575718	-0.00104433	0.00174971	-0.0223346	0.00816042	-0.00255696	0.00293207	0.00256538	0.00639442	0.02129	-0.00898167	-0.00681229	-0.00438539	-0.0105791	0.00463727	-0.010216	-0.00318039	-0.010965	0.00484665	0.0048717	-0.00340498	-0.00166466	-0.0023904	-0.000127689	0.0118555	-7.97651e-06	0.00851961	0.00135128	-0.00360671
BT0265	-0.00253975	-0.0165941	-0.0151045	0.00341081	0.00218722	-0.0176264	0.00480405	0.00955974	4.22705e-05	-0.00157171	-0.00558988	-0.00958829	0.00226942	-0.004341	-0.0123372	0.00317742	0.00486396	0.00618324	0.00156756	-0.00361193	-0.0159001	0.0183003	-0.000128792	0.0038222	-0.00929136	0.000475856	0.00490287	0.00263905	0.000565134	0.00748754	-0.0260109	-0.0113804	0.00633585	-0.0160554	-0.00707499	0.0151592	-0.0182366	-0.00128249	-0.0182637	0.00486284	0.00992655	0.00771171	0.00966799	-0.0223268	0.00526888	0.000686649	0.00987793	-0.00540926	0.00346261
BT0266	0.0174205	-0.00374832	-0.0453572	0.014375	-0.00638938	-0.0135375	0.0104104	0.00668171	-0.00597589	0.0126539	-0.0033893	-0.00359741	-0.00638122	-0.00161685	-0.00878922	-0.0109006	0.00848473	-0.0137513	-0.000265786	-0.0112153	0.0161093	-0.0133267	0.011496	-0.00377171	-0.00942671	0.0335075	-0.00381519	-0.0115942	-0.00429233	0.0200631	-0.00800845	-0.00598182	0.0136295	-0.0114004	-0.00623106	0.0202888	-0.00776801	-3.9668e-05	0.004615	0.0161692	0.00765339	-0.00102148	-0.00823706	-0.0219239	0.0146795	-0.0172589	9.40486e-05	0.00207887	0.00758981
BT0267	-0.00429053	-0.00545104	-0.00832407	-0.00358473	-0.00423319	0.00311614	-0.00243015	-0.014074	-8.76859e-05	0.0121063	-0.0028459	0.00414629	0.00356821	-0.00109972	-0.0010368	-0.0111488	-0.0223734	-0.0119283	0.00924903	0.00832938	0.0207337	0.0133767	0.00861002	-0.0185044	0.000605786	-0.00340659	-0.00295547	-0.00431272	0.0010881	-0.0020432	0.00974421	0.0049775	0.0182618	0.00387786	0.000752274	-0.0116489	-0.00258011	0.00233658	-0.0143278	-0.0137561	0.0091286	-0.0029456	-0.00215784	-0.00274328	0.00415808	-0.00459331	-0.00324458	-0.00324898	0.00319433
BT0268	-0.00505721	-0.0136669	-0.00846185	0.00769355	0.0131079	-0.00105354	0.00805582	0.00237867	-0.00742299	0.0135201	0.00386137	0.00206828	-0.0039757	-0.00763432	-0.0062452	0.00267831	-0.0144396	0.00377491	-0.0092705	0.0036916	-0.00238869	-0.000104224	0.0142687	-0.00326197	0.0126362	-0.00823585	0.00370699	-0.00715307	0.00654185	-0.000145827	-0.000928514	-0.00244204	-0.00225919	0.0071572	-0.0183211	-0.0086507	0.000961523	-0.00242064	-0.00730732	0.0036967	-0.00162047	0.00512062	0.00475855	0.000614118	-0.00930816	0.000451688	-0.0162376	-0.00230632	-0.00455345
BT0269	0.00653985	-0.00711377	0.0219369	0.00234153	0.00288146	-0.0025208	0.010383	-0.00451306	-0.0014022	-0.00240923	-0.00957196	0.00745641	0.00268021	-0.0146889	-0.00697986	0.00047635	0.00131727	0.00605693	-0.0100219	0.00725745	0.00237546	0.00137392	0.0119939	0.00395182	0.00954489	0.00146886	0.000964173	-0.00887261	0.00255469	-0.00836315	-0.000801671	-0.00942445	0.0165232	-0.00396907	-0.00736475	-0.00205072	-0.00978149	0.000896187	0.0018694	-0.024938	-0.000187226	-0.00705759	0.00293442	-0.00182579	-0.0088599	0.00086686	0.0119525	-0.00681737	-0.0130955
BT0270	0.00417732	-0.00029896	0.0271704	-0.00489781	0.00507449	0.00345322	0.00992096	0.00715061	-0.00155268	-0.00429801	-0.00346273	0.0104791	0.00678837	-0.0142133	-0.00479289	0.00865559	-0.00529252	0.00067803	-0.0200125	0.00978421	-0.00524456	-0.00298935	0.0127513	0.00737254	0.00433918	-0.0173679	-0.0038017	0.000760267	0.00627232	0.0240258	0.0139553	-0.00964453	-0.0114956	0.017729	0.0126084	-0.0155634	-0.00250685	-0.00484611	0.0124648	0.000651911	-0.000457908	-0.0120111	0.00251597	0.00762036	-0.0114913	-0.00222945	0.00206794	-0.00515721	-0.0186716
BT0271	0.00288068	-0.00731115	-0.00670182	-0.00229547	0.000348992	-0.00322129	-0.00803406	-0.0080083	0.0210563	-0.0023644	0.000868089	0.01272	-0.00180669	-0.020604	-0.000242931	0.00108466	-0.00739871	-0.0140101	-0.0232886	0.00492788	-0.00299579	-0.0266677	0.0231309	0.00817664	-0.00297914	0.0133883	0.00276242	-0.0125553	0.00252116	-0.0177259	0.0407689	0.00201998	0.00099442	0.00722062	-0.00710246	-0.0179553	-0.0018937	-0.00369759	-0.010662	0.0117863	-0.00668983	-0.00430087	-0.00621068	0.00965775	-0.00628573	0.000873427	0.00540617	-0.00973658	0.00269063
BT0272	-0.00748602	-0.008953	-0.00210464	-0.00380121	0.00756789	0.000245577	0.00389573	0.00522545	0.00834408	-0.00445428	0.00231146	0.00370294	-0.011884	-0.0129552	0.000989104	-0.00981793	0.0067267	0.000293316	-0.00498206	0.00452484	0.00121708	-0.00564969	0.0173359	0.00896952	0.00131357	-0.0137086	-0.0011539	-0.00424923	0.000386611	-0.0136695	0.00667759	0.00783838	-0.00716618	0.0046351	-0.0119609	-0.00769767	-0.00147923	0.00673425	-0.00397617	0.000943168	-0.00373635	-0.0071573	0.00117533	0.00100643	0.0059268	0.00187684	-0.000350009	-0.00293014	-0.0110786
BT0273	0.0128491	-0.014935	-0.0088278	-0.00418131	0.0160114	-0.0100512	0.000478927	0.0345895	-0.00254682	-0.0140048	-0.00474351	-0.00328454	-0.00307639	-0.00559294	-0.0076496	-0.0083261	0.00866831	-0.00591319	-0.0094243	0.00908096	0.00343248	0.00266797	-0.00774275	0.000282599	-0.00555267	-0.00244214	-2.01562e-05	0.0071315	-0.00487867	-0.0118548	-0.000393018	-0.00489075	0.0216845	0.00444363	-0.00114054	-0.000304019	0.00265648	0.0107275	-0.00314127	-0.00636583	0.00710989	-0.000562209	-0.00289882	-0.00900512	-0.00103592	-0.00413095	-0.00921509	0.000846773	0.00106654
BT0274	-0.00150849	0.00159923	0.00564058	0.0228022	-0.00242997	-0.00880827	0.00377409	0.00103719	-0.0077681	0.00543161	-0.00862355	0.00251588	-0.00982091	-0.0175951	-0.00782713	-0.0111253	0.000574691	0.00234694	-0.0123484	-0.0012101	0.00271715	0.00120073	0.00166025	-0.00573974	0.0015136	-0.00844869	-0.00260718	-0.00392439	0.00556488	-0.0215152	-0.0150655	-0.00882101	-0.00112018	0.0127629	0.00611851	0.00568965	0.0181704	0.0123535	-0.0169074	-0.0126073	0.00276128	0.00576606	0.00180705	-0.0107747	0.00296107	0.00290803	-0.0103895	0.000264771	-0.00877937
BT0275	-0.00319594	0.00281898	0.0070783	-2.63433e-05	0.00148034	0.00553078	0.00485477	0.0207894	-0.00759139	-0.0137228	-0.00289946	0.013956	-0.0187368	-0.0114267	0.0080845	0.00425907	-0.00211709	0.00507332	-0.00378212	0.00373419	-0.010693	-0.0193407	0.0145943	-0.0325611	-0.00744109	0.00507156	-0.000340073	-0.000444669	0.00144301	0.000109125	0.00704	0.00188091	0.00656643	0.00444369	-0.00797113	0.00664911	-0.00639953	0.0101347	-0.00226455	-0.0206468	-0.00339118	-0.00781538	-0.00314413	0.0009372	-0.00622137	0.00335487	0.00151127	-0.0036977	-0.00819264
BT0276	0.00177566	-0.00838866	-0.00275167	-0.0177906	0.00248814	-0.00115086	0.0066898	0.02536	0.00457959	0.00191341	0.00256594	0.000445528	-0.0144872	0.00156195	-0.00628318	0.0042852	0.00730223	0.00184066	-0.00451431	0.00574022	-0.000259365	-0.0153941	-0.00180928	-0.0119197	0.00985759	0.00676546	0.00408228	-0.00169009	0.00346054	0.0010527	-0.00200685	0.00517818	0.00290254	0.0116521	0.00248549	0.000757652	0.00311301	0.000469107	-0.00459526	-0.00307963	0.000267963	0.000367069	-0.00309071	0.000957528	-0.00702112	-0.00434912	-0.000349417	-0.00270762	-0.00902445
BT0277	-0.00805043	-0.00258107	-0.0099086	-0.00965684	0.0073891	-0.00400928	0.01529	0.0140483	0.000790639	-0.00290902	-0.00525989	-0.00110886	-0.00182094	-0.00324201	-0.0153359	-0.00983846	0.00841909	0.00618345	-0.0213156	0.00397299	0.000390351	-0.00279475	0.00987971	-0.0135004	0.00237732	-0.0050844	0.00328693	-0.000466787	0.0039108	-0.00695072	0.00449504	0.00733222	-0.00266989	0.00653239	0.0031396	-0.00187518	0.00935064	0.0104752	-0.00375769	-0.0189327	-0.000782987	0.00204357	-0.00672094	0.00627047	-0.00203238	-0.000968761	-0.00216788	-0.000614061	-0.00775489
BT0278	-0.00395446	-0.00297963	-0.0061502	-0.00876762	0.00813749	-0.00542364	0.0174694	0.00293321	0.0125663	0.00415182	-0.00143164	0.000798002	-0.00966401	-0.0119331	-0.00438706	-0.00051543	0.00546728	0.00777703	-0.0152088	-0.00278512	-0.00662155	-0.0111088	-0.00428446	-0.00700796	0.0039789	-0.000475067	0.00212183	0.0120871	0.00294282	-0.00500212	0.00190944	0.00375462	0.00727494	2.90007e-05	-0.000192051	0.00285591	0.0126266	0.0111113	-0.000710983	-0.0205894	0.00181808	-0.00536409	-0.0144423	-0.00803544	-0.00988328	0.000747435	0.00156934	-0.00322894	-0.0164693
BT0279	0.0151769	-0.00337444	0.00560124	-0.00886504	0.0024791	-0.000379856	-0.000573798	0.0142759	-0.00910621	0.0114414	0.0122309	-0.00541679	-0.00376451	-0.00430624	-0.00640272	-0.0202574	-0.00612233	0.00450172	-0.0176992	0.00916457	0.014501	-0.0053909	-0.00951369	-0.0129863	-0.0274921	0.0301049	0.00228904	0.00909271	-0.00590514	-0.0247175	-0.0175611	0.00867041	0.018585	0.00511089	-0.0115514	-0.0163247	-0.0136042	0.0111325	-0.00277684	-0.0307402	0.00344231	0.00681591	-0.00424615	-0.00609452	0.00199563	0.00520407	-0.00173911	-0.0052807	-0.00285485
BT0280	-0.00369139	0.00957032	0.0152773	-0.00553505	0.00844216	-0.00584219	0.000298052	0.00415423	-0.00330734	-0.00163755	0.00275694	-0.00815898	-0.00290384	-0.00455342	0.00841936	0.00182947	0.00556778	0.0077484	-0.00350831	-0.000195094	-0.00562012	-0.0065667	-0.00507491	0.000705218	0.00530817	0.00101848	0.00169993	-0.00084486	-0.000202876	-0.00554197	-0.00224308	0.0112085	-0.00912748	0.00113725	-0.00592842	-0.0109285	-0.00267417	-0.00228994	0.0103249	-0.0115359	0.00669593	0.00428675	-0.000217594	-0.000982072	-0.00565466	-0.00695948	-0.00287728	-0.00406344	-0.00449618
BT0281	0.00792316	0.00305873	-0.00700293	0.00595099	-0.003772	-0.00142719	-0.00484693	0.00194093	-0.0160102	0.00281049	0.0013923	0.00524181	-0.00444778	-0.000868112	0.00514527	-0.0163	0.0105851	0.0147779	-0.0133752	0.0040104	-0.00472523	0.00342947	0.0013791	-0.0315093	-0.00889969	-0.00314717	0.00142542	0.000919431	-0.00179252	-0.00792667	0.00343015	-0.0181813	0.0104891	-0.00193985	0.00700708	0.0043664	-0.00282425	0.00182005	-0.00742628	-0.00435959	0.00931612	-0.00353379	-0.00755468	0.000781095	-0.0185082	-0.00171254	0.00082807	-0.00314191	-0.00498761
BT0282	0.00430725	-0.00143531	0.000454994	-0.000968525	0.00296954	-0.0149774	0.0117461	0.0118402	-0.00337562	-0.0059567	-0.0067562	-0.00390447	0.0163768	7.90097e-05	-0.0118321	-0.00686195	0.0281834	0.00419193	0.000816507	-0.0106833	-0.00293059	0.0191325	-0.00164589	-0.00828279	-0.00975435	-0.00216484	-0.00616367	0.00919062	-0.00545355	-0.00266792	-0.00673297	-0.00157745	8.14559e-05	-0.0102584	0.011842	0.0095394	-0.00462967	-0.00230749	-0.00642755	-0.00384423	-0.00014262	-0.0144938	-0.0025013	-0.00501538	-0.00565628	-0.00600501	-0.00297374	-0.00307877	-0.00262488
BT0283	-0.00833358	-0.0129175	-0.0247119	0.00238572	0.00777361	0.00106016	-0.0307634	-0.0521961	-0.00608957	0.010968	0.0148511	0.00677456	-0.00525525	-0.00199144	0.0180571	-0.0346005	-0.00874908	-0.00760961	-0.0020665	0.00300943	0.00870785	0.00431578	0.00589481	-0.0081874	0.0112679	-0.0114074	0.00233482	0.00675412	-0.0118312	0.00511403	0.00557499	-0.00923331	0.00873355	0.00438395	0.00515019	0.00823534	-0.000775572	0.0124372	-0.0119723	-0.00682305	-0.00691571	0.0140658	-0.00359765	0.00852529	0.0266814	-0.00295489	-0.000960268	0.00174764	0.00425279
BT0284	-0.0152331	0.00643223	-0.0122083	0.0127948	-0.00870829	-0.00470083	0.00683937	-0.00491464	0.0136716	0.00396781	-0.00986797	-0.00755235	-0.0029334	-0.000726206	0.010985	-0.0108971	-0.00390188	0.00191533	0.00303605	0.000564892	-0.00989774	-0.00549197	-0.00412421	-0.00132083	-0.00584459	0.00617055	-0.00541613	-0.0167519	0.00144252	-0.00525351	-0.0048344	-0.00486107	0.00126038	-0.00199532	-0.00485795	0.000237211	0.00244796	-0.00824797	0.000893817	0.00914377	-3.74048e-05	-0.00191931	0.0322084	0.00569954	0.00401857	-0.0034935	-0.00277468	-0.00199879	0.0127915
BT0285	0.0012014	-0.000297786	-0.00385641	0.00411395	0.00622068	-0.00837198	0.000748804	6.30447e-05	-0.00417437	0.0137296	0.000600407	-0.00324933	0.0199718	-0.00178474	0.00450506	0.00388846	0.00561457	0.00728787	0.00497205	-0.000663885	-0.00324986	-0.00625053	-0.00463787	-0.00267638	0.00165701	0.000845461	0.00344824	0.00056571	-0.000254126	0.001859	0.0066734	-7.2994e-05	0.00871031	0.00503863	0.000855126	-0.00818915	-0.00165913	0.00650493	0.000845557	0.0227715	0.00183857	-0.0135475	-0.0134784	-0.0003826	-0.00330829	0.0052285	-0.00531104	-0.00152118	-0.0122077
BT0286	0.000481384	-0.0107309	-0.00426256	-0.0026453	0.00584551	-0.00984709	0.000503775	0.00151324	0.00968262	0.00327942	0.00123749	0.00683113	0.0325793	-0.00237626	-0.0046368	0.0104989	0.0124694	-0.00628417	-0.00107387	-0.00144494	0.0116332	0.00969332	-0.000623685	0.0121436	-0.00317272	-0.00251676	0.00477751	-0.0206178	0.00130534	0.0198039	0.0205014	-0.0247028	-0.00298802	-0.00503303	-0.0134966	0.0071391	-0.00304593	0.00268491	-0.00530112	0.0350254	-0.0105742	-0.0140317	-0.00893918	0.00281854	0.0039576	0.0124551	-0.00407935	0.00325718	-0.00918347
BT0287	0.00203553	-0.00758627	0.00530736	-0.0144523	0.0163427	-0.0039599	0.0308686	-0.00706532	0.014202	-0.00782481	0.00851174	0.0145341	0.0107227	0.00666727	0.00984311	0.00890241	-0.00185772	-0.00563444	-0.00155482	0.00074943	-0.00927575	-0.0247549	0.0130425	-0.0254851	0.00962922	0.00648962	-0.00167885	-0.0112025	0.0149258	-0.000223039	0.0138907	-0.011623	-0.00345136	-3.73997e-05	-0.0114715	-0.00190282	0.00172616	0.00115044	-0.00520419	0.0244371	-0.0140343	-0.0169279	-0.0188456	-0.00105165	-0.00702091	0.00842491	-0.00140602	-0.00889826	-0.00329569
BT0288	-0.00846796	-0.0101099	-0.010006	-0.0150877	-0.00343429	0.00750872	0.00873706	0.000843204	0.00371527	0.0041427	0.00206136	0.0159877	0.0194637	-0.0022945	-0.00403154	0.00404864	-0.0130397	0.00084569	0.00390552	0.0075329	0.00546217	0.00275549	0.00318862	0.00173506	-0.0119651	0.00403609	0.00403152	-0.00824585	-0.00167356	-0.000586262	0.00122738	-0.00904731	-0.00694752	-0.00716553	-0.000210379	0.00709313	-0.00438522	-0.00272655	-0.00404405	0.00478274	0.00432214	-0.0146721	-0.0153744	0.00360656	-0.00900642	-0.00498957	-0.000417422	-0.00426163	-0.00643715
BT0289	0.02478	-0.00180171	0.00620355	-0.0075828	0.00852136	0.000577769	-0.0178044	-0.00169432	0.00961027	-0.0157729	0.00509066	0.00202135	0.000154459	-0.00994795	-0.0145503	-0.00273539	0.0018147	-5.40554e-05	0.00954613	0.00407673	-0.00337213	0.00725182	-0.0111806	-0.0214215	-0.00553719	0.00101312	-0.00145126	-0.0105288	-0.0024857	-0.0077833	-0.004979	-0.000400065	-0.00291155	-0.0228206	0.00443554	0.00443794	0.0065164	-0.00846594	-0.0120195	0.00463479	0.0111325	0.00402655	0.00803517	0.00186189	0.0104946	0.0091504	-0.0101448	0.00378641	-0.00222857
BT0290	0.00540678	-0.0102572	0.00743716	-0.00719916	-0.0118102	0.000915383	-0.00839021	-0.00241499	0.013044	0.00252061	-0.00298462	-0.00847365	0.0149482	-0.00761398	-0.00323128	0.00258542	0.0131374	0.00837238	0.00595283	-0.00156943	-0.00983016	0.000327168	0.0168231	-0.00801668	-0.0215588	0.00315554	0.00428292	-0.0058502	-0.0032502	0.00188586	0.0100147	-0.011353	-0.0111513	-0.00522055	-0.0227719	-0.00381413	0.0036348	-0.00391284	0.00477673	0.00384989	-2.05055e-05	0.00313035	-0.00647503	0.00296857	0.00939499	-0.00728371	0.00442578	-0.0044606	0.00140877
BT0291	-0.0039866	-0.00712941	0.0088674	0.00855019	-0.000548407	-0.00215734	0.000453409	0.00215089	-0.012029	0.0135391	0.00941284	-0.00114351	-0.00321525	-0.00307414	-0.0111238	0.00031839	0.00871768	0.00156821	-0.0044995	0.0023121	0.00824859	-0.00684018	0.00573457	-0.00317259	-0.00603945	-0.00819812	-0.00077635	-0.0100511	-0.00793391	-0.00411963	0.00223742	-0.00802933	0.00479224	0.0226639	0.00662999	-0.00310926	0.0107575	0.0307895	-0.00842672	-0.00304282	7.6116e-05	-0.00958063	-0.00719798	0.00938411	-0.00476045	0.00194067	-0.00552749	-0.0022317	0.00201835
BT0292	0.0257289	-0.0172982	0.00542624	0.016723	0.00354154	-0.00931554	-0.00604833	0.00900512	-0.00452844	-0.00231117	0.00757155	0.0056066	0.00130604	-0.0171628	-0.00890885	0.0135814	-0.027389	0.00662648	0.00022136	0.00876282	0.0129396	-0.01467	-0.000325845	-0.00704584	-0.0132455	0.0140944	8.2819e-05	0.00119472	-0.0169355	0.0385111	0.0138249	0.00287824	0.00108629	-0.0047611	-0.00716849	0.00152314	0.00979238	-0.00307505	-0.0256329	-0.00695656	-0.0196821	-0.0126727	-0.0069763	0.0118259	0.0240899	-0.00901196	0.0188833	-0.00526094	-0.00448591
BT0293	0.0326229	-0.0237639	0.00715684	-0.00646855	-0.000692474	-0.0203734	0.00662473	-0.0130655	-0.0153509	0.0123174	0.0131331	0.00478887	0.00325195	-0.0277744	0.000462906	0.00262884	-0.00872197	0.00235263	-0.0115937	0.0018034	-0.0186948	-0.0131518	0.0204238	-0.0134982	0.0148154	0.00767733	0.000644293	0.000522424	-0.00446095	0.00535244	-0.0235254	-0.0155821	-0.00116046	-0.00592235	0.0242872	0.0146744	0.00363016	0.00740607	-0.0105647	-0.00244108	0.000979035	-0.00478011	-0.00866232	-0.00578786	-0.00683509	-0.00402877	0.00291828	-0.0116957	-0.00350311
BT0294	0.0512988	-0.0304899	0.0152138	-0.0159266	-0.0140859	0.00288738	0.00772313	0.0342068	-0.00716838	0.00459169	0.0121503	0.012802	-0.00234949	-0.0119652	0.00199054	0.0237313	-0.00692164	-0.00528501	0.0158877	0.0108917	-0.0104733	0.00285033	0.0326247	0.00140446	0.00272851	0.0162763	0.00435213	-0.0124274	0.00135441	0.0360065	-0.0134722	-0.0139597	0.00189844	-0.00475499	-0.0107703	0.00437335	-0.0323108	0.00377287	-0.0242467	0.00193023	0.0033755	0.00216331	-0.00735083	0.00623622	0.00595346	-0.00109471	0.0383571	-0.00598048	-0.00205189
BT0295	0.012168	0.00067536	0.00644057	-1.45782e-06	-0.0089579	-0.00492619	0.000771172	-0.0203725	-0.00691539	-0.00549479	0.00516034	0.00651277	-0.00480258	0.00371502	0.0101165	-2.71719e-05	-0.00555222	-0.00179697	-0.00633941	0.00158052	-0.00422847	-0.0159724	-0.00363897	-0.0183052	-0.00387149	-0.00308204	0.0022454	0.00612964	-0.00765514	0.0057621	-0.0195465	0.00472459	0.00601246	0.00139866	-0.0164744	-0.016949	0.00193692	-0.0111655	-0.00419767	-0.0210321	-0.00314438	-0.00185793	-0.0134956	-0.00994644	0.0180439	-0.00514221	0.00509497	-0.00629129	-0.00986795
BT0296	0.0103017	0.0101115	0.0177988	0.00601513	0.0038493	-0.00773226	-0.004529	-0.0226239	0.0201337	0.00234487	-0.0009537	0.00284201	-0.0147403	-0.00756867	0.00243474	0.00442664	0.0116655	0.0193741	0.0199225	0.00171861	0.00821767	0.000308328	-0.00881255	-0.0210026	0.000903578	-0.0122684	0.00602412	0.010543	0.0042635	0.00674429	0.00492383	-0.0206453	0.00456853	-0.00776644	0.000442503	0.00722193	0.0171989	-0.0256175	-0.00514981	-0.012423	-0.00380994	0.000329789	0.00796403	-0.00440501	0.00685357	-0.00496758	-0.00737525	-0.00553281	0.000672426
BT0297	0.0220712	0.0110105	-0.00620275	0.00632411	-0.00891044	-0.0060867	-0.0133288	-0.00475503	0.00451914	0.0170233	0.0102954	0.0249358	-0.0142972	-0.00351759	0.0192319	0.00728971	0.0100517	0.008667	0.0139323	0.0120494	0.00384308	0.00514482	-0.000104658	-0.00174551	-0.00811865	-0.00804119	0.0021832	-0.00518075	0.00382567	-0.00829317	0.00920751	-0.00945427	0.000212253	-0.00756549	0.00934845	-0.0033106	0.00787703	-0.0191078	-0.0069021	-0.00167866	0.0107822	0.00428035	0.0109815	-0.00700247	0.0116275	-0.000372909	-0.000799337	0.000796023	0.00527301
BT0298	0.00999669	-0.00723771	0.0100112	0.000645636	0.00681761	-0.00117187	-0.0115992	-0.0200918	0.00909004	-0.00185229	0.00161186	0.040147	-0.0186232	0.0021242	0.00402727	0.0192064	0.0155024	0.0123483	0.0393395	0.00838285	-0.0137891	-0.0219012	0.0117622	-0.0010313	-0.00452682	-0.0163242	0.00272227	0.00416456	0.00535533	-0.000440489	0.0112647	-0.0195009	0.0119073	-0.00801079	0.0204516	0.011223	0.0176736	-0.0315145	-0.00679168	-0.0036373	-0.00955347	-0.00034489	0.0190086	-0.0133116	0.0178875	0.015915	-0.00549225	0.00687263	0.00165744
BT0299	0.00816332	0.0108225	0.00499372	-0.00398381	-0.0112179	-0.00390027	0.00396082	-0.0103812	0.00363375	0.00862553	-0.00432742	0.0273841	-0.0127859	-0.00116016	0.0100693	0.00293978	0.0122571	0.00986413	0.0296049	0.0057755	-0.00864651	-0.000101649	0.00772144	0.00188391	-0.00316596	-0.0212661	0.00518981	0.00656372	0.0114059	-0.00253021	0.000977708	-0.00947928	0.00757079	-0.0186482	0.0102358	-0.00186992	0.0156535	-0.0209828	-0.0112892	-0.00806834	-0.0121189	0.00487019	0.00102704	-0.0037437	-0.0068051	-0.00047904	-0.00540495	0.00202005	-0.00286682
BT0300	0.0104162	0.00652926	-0.00537352	-0.00477025	-0.00763142	0.00312925	-0.00100712	-0.005394	0.00290705	0.0044957	-0.00924999	0.0200091	-0.00684746	-0.000204044	-0.00468334	0.0107402	0.00269712	0.0132359	0.0293287	0.00337146	-0.000892539	0.00369456	0.00517681	0.00591418	-0.00213972	-0.0180211	0.00554337	0.00258845	0.0171802	-0.00134147	0.00315609	0.0179752	0.0204266	-0.00907188	0.015084	-0.00160614	0.0119365	-0.0260352	-0.0110441	-0.0185633	-0.0027741	-0.0022824	0.00610679	-0.00908061	-0.00877349	2.66109e-05	0.00122283	0.00202044	0.000253958
BT0301	0.0119477	0.0183278	0.00848779	0.00365196	-0.0068985	0.0114211	-0.0194203	0.00289437	-0.00274119	-0.000787657	-0.00270275	0.0168315	-0.00962868	-0.00368177	0.0350704	0.0020454	0.00777824	0.0111674	0.0248181	0.0113435	0.00522511	-0.023046	-0.00435563	-0.00360611	-0.0111735	-0.0164873	0.0047653	-0.00165384	0.00709658	-0.00726374	0.00658588	0.00468905	0.0110865	-0.0236327	-0.0135788	-0.000864154	0.00606389	-0.0236243	-0.0196154	-0.0110836	-0.0132433	-0.00662094	-0.00528716	-0.00142637	-0.0239762	0.00865589	-0.000688376	-0.00167395	0.0105924
BT0302	0.0110761	0.00148259	-0.030759	0.00511705	-0.0122937	-0.0131006	0.00284069	0.00670052	-0.00125863	0.00774361	-0.00801503	0.0119494	-0.0148618	-0.00238344	0.0276435	-0.00881471	-0.00122495	0.00278209	0.0291347	0.002833	-0.0123078	0.007854	-0.0222025	-0.0132934	-0.0244655	0.00121011	0.00162485	0.010311	-0.00471252	-0.0234753	0.0221644	0.00900546	0.051429	-0.0206806	0.0152692	0.00502944	0.00968798	-0.027302	-0.00447514	-0.0260969	0.00217495	0.00669767	-0.0109556	-0.00622838	-0.000323302	-0.00166607	0.0118601	0.000819112	0.00513691
BT0303	-0.00695846	-0.00100969	0.00229951	0.00241519	-0.00506638	0.00459675	-0.000314196	0.00789581	-0.00028644	-0.00119137	-0.0018192	0.00193919	-0.00401739	-0.0114117	0.00461543	-0.00503704	0.00717991	-0.00481354	-0.00498705	-0.00537083	-0.00360336	0.00882302	-0.00118065	0.0226965	-0.000442745	-0.0136423	-0.000276036	0.00132936	-0.00833215	0.00105176	-0.0111547	-0.00799257	-0.000954303	-0.00527673	-0.00531538	0.000768548	-0.00500576	0.00411864	0.00770099	0.0092247	0.00694716	0.00234193	0.0310797	-0.0134114	0.00244147	-0.0112064	-0.00353082	-0.00756278	0.000402834
BT0304	-0.00102045	-0.0103281	0.0120935	0.0290179	-0.0183443	0.00991324	0.00106455	0.00782263	-0.0027315	0.00745345	0.00691611	0.0151798	-0.0189302	-0.00937068	0.00170925	-0.00962243	0.00580883	-0.015896	0.0228496	0.00433521	-0.000500872	0.0105061	0.037858	-0.00716827	0.00491505	0.0194961	-0.00276524	-0.000137306	-0.00167802	-0.0224474	-0.0167373	-0.0122602	-0.00361108	-0.0113102	0.00544614	-0.00273347	0.00306225	0.0144641	0.00333456	-0.00385552	0.00123327	0.00508252	-0.0220844	-0.00155568	-0.00084754	-0.010531	-0.00429613	-0.00594695	-0.00449339
BT0305	0.0106492	-0.00814263	0.0061279	0.0378172	-0.00874004	0.00813593	-0.00350855	0.0163971	-0.000828559	0.0143836	-0.00248123	0.00684661	-0.0169326	-0.00629642	0.0038867	-0.0124254	0.00801146	-0.00824465	0.0190669	0.000991848	0.000611778	-0.0070018	0.024543	-0.00980619	0.00338557	0.01534	-0.00318319	0.00649017	-0.0123007	-0.00698818	0.00190864	-0.0245919	-0.000864087	-0.00192418	0.00139665	-0.00291325	0.000838014	0.0112816	0.00537109	-0.00490643	-0.0168948	0.00790873	-0.0179386	0.000507179	-0.00622053	-0.00846167	0.00700013	-0.0061841	-0.0148466
BT0306	0.0075195	-0.00811001	0.00161603	0.0257837	-0.006023	0.00374206	-0.00777239	0.0178352	0.00337407	0.0162708	0.00235452	0.00831599	-0.0193072	-0.0071926	-0.00254553	-0.0115579	0.0124593	-0.00966663	0.015232	-0.00582276	0.0029767	-0.0126596	0.0256213	-0.00582557	-0.000188127	0.0114795	-0.00201861	0.00379292	-0.0175893	-0.0118703	0.00820402	-0.0274284	0.00690901	0.00159399	-0.00301948	-0.00112861	0.00390009	0.014216	0.00633811	-0.00576752	-0.00910721	0.0136134	-0.0156672	-0.000762905	0.0128808	-0.00345289	0.0118179	-0.0050243	-0.0169387
BT0307	0.0016855	-0.0039927	0.00442101	0.025459	-0.000395457	0.00250417	-0.00463204	0.00701408	-0.00426905	0.00625828	0.00414854	-0.0105567	-0.00903194	-0.00513981	-0.000122835	0.00687441	0.000799476	-0.00059406	-0.0100171	-0.00310554	-0.000170974	0.000935543	-0.00144662	-0.0052752	0.00593695	0.0126852	0.0012096	-0.0137308	-0.00511806	-0.00541084	0.000929053	0.00414792	0.00423977	0.0120791	-0.00491583	-0.00706317	-0.00499947	-0.00232896	0.00940274	-0.000681375	0.000733996	0.00290436	-0.00309508	-0.00502817	0.00819926	0.00891073	0.00345248	-0.00419201	-0.0145812
BT0308	0.0159279	0.0156961	0.00133681	0.0271692	-0.016416	-0.00132652	0.00285668	-0.00108944	0.031072	0.0214669	0.00216361	0.00403098	-0.00357915	-0.00227648	-0.0119279	0.00325263	-0.015738	0.00345782	-0.0106902	-0.00825155	-0.014371	0.00127277	0.00523196	-0.0131313	0.0234318	0.00628404	-0.000686958	-0.0131955	-0.00892156	-0.00453983	-0.0201289	-0.0240727	-0.00730804	0.0169627	0.00175392	0.000754121	0.00257118	0.0111636	-0.00351887	-0.0104665	0.00404973	0.00065021	-0.00384441	-0.00727727	-0.00138744	0.0152203	0.002509	-0.000838873	-0.00525086
BT0309	0.00881348	-0.00271911	0.000379878	-0.00822482	-1.47865e-05	0.00296963	-0.00176408	0.0112245	-0.000121482	0.0147856	0.00410481	0.00477584	-0.00126228	-0.00539283	-0.000439272	0.00992906	0.0229258	-0.00539655	0.004292	-0.000428324	0.000187983	0.00297179	0.00449605	0.0107372	0.00477724	0.00439751	0.00376041	0.000546174	-0.00526932	-0.00136575	-0.00294875	-0.0099548	0.000412574	-0.00956733	0.000410558	-0.00914014	0.00422895	0.0427931	0.00584579	-0.00449099	0.0198031	-0.000259186	0.00933292	0.000865268	0.00619399	0.0073135	-0.00481335	-0.00361247	-0.00271379
BT0310	0.0102545	-0.0062802	0.00288859	-0.00103634	9.79325e-05	0.000796456	-0.00703495	0.0147645	-0.00448425	0.0138609	7.77763e-05	0.00713448	0.00959438	-0.00233152	-0.0139409	0.00578113	0.0037052	-0.000740884	0.00209569	-0.000274703	0.00140439	-0.00482221	-0.0097398	0.000402132	0.0137718	0.00841766	0.000363925	0.00946332	-0.000475313	0.00691034	-0.0115516	0.00908484	-0.00531773	-0.00588166	-0.00312556	-0.00747068	0.00697247	0.0459012	0.003636	-0.00216411	0.00116449	-0.000785309	0.00275459	0.00184452	0.0172833	0.000953511	0.00262368	-0.0111669	-0.0116284
BT0311	-0.00310339	0.00267957	-0.00241376	-0.00283838	-0.00835763	0.000105525	0.00222182	-0.00347295	-0.00830824	0.00126135	-0.00028177	0.00920491	-0.00215493	-0.00348227	-0.00257788	0.000883416	0.00753651	0.000699171	-0.00469359	-0.00148619	-0.000453426	0.00239692	-0.002842	-0.00355973	-0.00279424	0.00765529	0.00195423	-0.00736402	0.00793668	-0.011565	0.00777206	-0.00806663	0.00788687	0.00397183	-0.00240606	0.0122015	0.00184907	0.0608552	0.000524064	-0.0027904	0.00752804	0.00359083	0.00894515	0.000141411	0.00629076	-0.0111678	-0.00560148	0.00013747	-0.00302836
BT0312	-0.000100187	0.00107223	-0.00343705	-0.00619591	-0.00474536	-0.00423157	-0.00777176	-0.00595102	-0.00681527	0.00171254	-0.00152475	0.010726	-0.000910698	-0.00435709	-0.00887032	0.00857044	0.00083982	0.00438892	-0.000376611	0.00169005	-0.00227554	4.10649e-05	-0.00338861	-0.00751036	0.00863311	0.0106029	0.00167995	-0.00564293	0.00968117	-0.0088512	-0.00206371	-0.00706671	0.00173299	0.00306404	-0.000289805	-0.00383681	0.00601441	0.0589454	0.00079117	-0.000878294	-0.00592335	-0.000565755	0.00156337	0.000278968	-0.00460801	-0.00425171	-0.005427	-0.000702496	-0.00944172
BT0313	0.0104073	-7.30048e-05	-0.00306782	-0.00913911	0.00850713	-0.010021	-0.00467646	0.00278703	-0.00583448	0.00109825	0.00053815	0.0133938	7.47685e-05	0.00377001	0.00443776	-0.00140762	-0.00662903	0.000843491	0.00339579	0.00226479	0.00352203	-0.00534654	-0.00835596	-0.0102455	0.00863657	0.0143747	0.00238991	-0.0121786	0.00528094	-0.00742655	-0.00261742	-0.0175148	0.00901677	-0.00279745	8.19023e-05	-0.00361812	0.000735619	0.051969	-0.00270304	-0.00315582	0.0145071	0.00294233	0.0107296	0.00782352	-0.00470345	-0.00103931	-0.00596852	0.000933555	-0.00754805
BT0314	0.00943423	-0.00127919	-0.00294525	0.00565653	0.00370688	0.0110411	4.43916e-05	0.00222653	0.00694459	0.0028029	-0.00783162	-0.00414995	-0.00435181	-0.00114381	-0.00381968	0.00427824	-0.0101841	-0.00285418	0.00583428	-0.00219706	-0.00482575	-0.00537023	0.000848067	0.0373207	0.00434599	-0.0164788	-0.00199288	-0.00236253	-0.00239431	0.00891556	-0.0172468	-0.00104165	0.000787317	0.00730362	-0.00924046	-0.0068914	-0.000144022	-0.0003336	-0.00380117	0.00767105	-0.00360162	-0.00259312	0.0125963	-0.00134797	-0.00647943	-0.00269968	-0.0060067	-0.00357242	-0.00417383
BT0315	0.0302139	0.0343835	0.00530234	0.00183245	0.00054902	0.00952594	0.0151704	0.00582554	-0.0140046	0.00785886	0.00882489	-0.00592087	0.00565559	-0.00204497	-0.00303791	0.00972631	-0.015927	0.00847502	-0.00865782	-0.00210319	0.00367521	0.0124899	-0.050534	0.000955331	-0.0119461	0.0184822	0.00560447	-0.00507812	0.0234776	0.00719373	0.0150146	-0.00235352	0.0294998	-0.0179234	0.00151809	-0.00389133	-0.0152053	0.00142597	-0.000526843	-0.00569228	-0.0156138	-0.000393809	-0.00575095	0.0367715	-0.011991	-0.0124476	0.00446571	0.00201035	-0.0176448
BT0316	0.0163317	0.0325268	-0.00277616	-0.0217839	0.00470389	0.000732107	0.00966634	0.0103159	-2.02417e-05	0.00714377	0.0128663	-0.0126551	0.0118602	-0.00637057	-0.0126286	0.0139177	-0.0150749	0.016084	-0.000623904	-0.00282158	-0.00265065	0.00112547	-0.0602435	-0.00244738	0.0026885	0.0247783	0.0056768	-0.00886605	0.0226667	0.0128971	0.0174192	0.00155807	0.034654	-0.0234065	-0.00589618	-0.00926126	-0.0159191	-0.00715677	0.00477988	-0.00298192	-0.00494466	-0.00796411	-0.00860779	0.0420521	-0.00772293	-0.00993587	0.00750276	0.00527765	-0.0185831
BT0317	0.000470368	-0.00345445	-0.00100829	-0.0164168	0.00386302	0.0102638	0.0246894	-0.00397628	0.00797624	0.00558256	-0.0160662	0.010241	-0.0122905	0.0015488	0.0217128	-0.00581567	-0.0196242	0.0160784	0.00770139	-0.00423722	-0.0117533	-0.00981272	0.000371613	-0.00191314	0.00720868	-0.00470415	-0.00111026	-0.00412343	-0.0179043	0.00296927	0.00250394	-0.0043853	0.00715195	0.0268762	-0.00146668	-8.4465e-05	0.00590652	-0.000643254	-0.00564316	0.0684067	-0.00324611	-0.0101913	0.0451844	0.00366563	-0.0117644	0.0147119	0.0144303	-0.0036615	-0.0122524
BT0318	-0.00807907	-0.0107751	-0.00160638	-0.000749754	-0.00289108	-0.00716836	0.0299396	-0.00828699	-0.000544736	0.0134472	-0.00952624	0.0127884	-0.0138681	0.00120158	0.0252913	-0.00260466	-0.0124727	0.0347054	0.00509063	-0.00695462	-0.0187808	-0.00573187	0.000276994	-0.00417013	0.0164528	0.0059785	0.000927251	-0.00428855	-0.00107179	-0.00643353	0.0136984	-0.0178844	0.00314014	0.0213092	-0.00423209	0.00454929	0.0166869	-0.00245211	-0.00368559	0.0941544	-0.0104318	-0.00690978	0.0194958	0.00252409	-0.0123874	0.0106077	0.00866729	-0.000809144	-0.0108215
BT0319	-0.0161579	-0.011399	0.00136418	0.00434187	-0.00826428	-0.00549492	0.0223281	-0.00909353	-0.00848372	0.000656501	-0.00286606	0.0100637	-0.0149021	0.00149537	0.0372376	-0.00118692	-0.0168297	0.0211077	-0.011165	-0.00586362	-0.0278382	-0.0103672	0.00193621	-0.0158936	0.0128377	0.0119561	0.00119669	-0.00548332	0.00561091	-0.0161803	0.00669602	-0.0216532	-0.000299136	0.0316246	-0.00234926	0.0241108	0.0196496	-0.00353166	-0.0157072	0.104998	0.00260395	-0.00636629	0.0319247	0.00630335	-0.0104038	0.0101439	0.00953522	-0.00235657	0.00391938
BT0320	0.0176286	0.00504812	-0.00493812	0.00230983	0.0128597	-0.010294	-0.00715345	-0.0112584	-0.0147734	-0.00160691	0.00231692	0.0662753	0.00519687	-0.00545807	0.00340446	0.000958878	0.00236229	0.00772153	-0.0100852	-0.000214389	0.0156436	0.016155	-0.0147668	-0.00858915	0.00627489	0.00788836	-0.00242454	-0.0121006	0.0155731	0.00253911	-0.0180119	0.00762655	0.0200527	-0.00437811	0.0136125	0.00366902	-0.0120556	0.00569815	0.0107939	0.0129719	0.0120591	0.0052026	-0.0297651	-0.0109479	-0.000846224	0.0187527	-0.00843844	-0.00560284	-0.00978481
BT0321	0.0253161	0.00477273	-0.00535039	0.00664647	0.0100433	-0.00314321	-0.0101811	-0.0122921	-0.0112274	-0.0178433	-0.000948433	0.060404	-0.00712319	-0.00716598	0.00566646	0.0126856	0.00853289	-0.00106718	-0.00733906	0.000324494	0.0126044	0.00495397	-0.00484403	-0.0102779	0.00195309	-0.00357273	-0.00073861	-0.013593	0.00948046	-0.00144864	-0.0155928	-0.0104542	0.00119491	-0.00636047	-0.000639184	-0.00974678	-0.0145305	0.00836635	0.0230598	0.0160244	0.0142934	0.00227105	-0.0146678	-0.0198687	-0.0119082	0.0273625	-0.002798	-0.0037283	-0.00847183
BT0322	0.00700902	-0.00460162	-0.000752059	-0.0157785	-0.00838727	0.00329985	-0.00873462	0.00242532	-0.00446168	-0.0093105	-0.00338265	-0.00873931	0.000340203	-0.00269683	0.00803473	0.00686823	0.0101213	-0.00302412	0.00637751	-0.00182841	-0.00112238	0.00957371	-0.0166341	0.00109548	0.00135263	0.00136261	-0.00707392	0.00586357	-0.0121726	0.00289652	7.22538e-05	0.0195952	-0.00377145	0.0105306	0.00707152	0.00241913	-0.0020572	-0.00679146	0.0288244	-0.00685859	-0.00251892	-0.0122879	-0.00670508	0.0244827	0.00731975	-0.0146717	0.0097185	-0.00378711	0.00303258
BT0323	0.00850725	-0.0124473	-0.00673507	-0.00206429	0.00038994	0.000262205	0.000891765	0.00500765	-0.0125273	-0.0109621	-0.00580554	-0.00117901	-0.000499738	-0.00164998	0.00140471	0.00403332	0.0127296	-0.00357464	-0.00168073	0.00135328	0.00188838	0.0328638	0.00541952	-0.00360385	-0.00259813	0.00405369	-0.00615564	0.00315938	-0.00683916	-0.00467251	-0.00174613	-0.000709075	-0.0099932	0.0100514	0.0722408	0.000110174	-0.00340102	-0.00675512	0.0170647	0.0240155	-0.00934943	0.0157238	0.0114191	0.0947109	-0.0100918	-0.0058337	-9.44417e-05	-0.0047995	0.0148607
BT0324	0.000578808	-0.0236062	0.00524976	-0.00484542	-0.00396157	0.020736	-0.00116813	-0.00804684	0.00277247	0.00528026	-0.0044514	0.00897505	-0.000894465	-0.00340004	-0.00262035	0.00113931	0.014465	0.00484332	0.00768098	0.00196424	-0.00403345	0.0281262	0.0100627	-0.00572527	-0.00857191	-0.00640715	-0.00375161	-0.00791457	-0.00934542	-0.00240599	-0.0202355	-0.00652114	0.00251821	-0.000188985	0.105506	0.0036609	-0.00772442	-0.00438924	0.0143607	0.0139022	0.0121591	0.0162967	-0.00201356	0.117169	-0.00501232	0.00603335	-0.00459935	-0.00665267	0.0224952
BT0325	0.00647147	-0.0159701	-0.0128042	-0.00733408	0.00596898	0.0124533	0.0014124	-0.006111	0.00215797	-0.0167129	-0.00651771	0.0024554	-0.00629498	0.00361338	0.00472626	0.00412707	0.0239276	-0.00086581	0.0141489	0.0041439	-0.00380272	0.00966705	0.0134006	-0.0078687	-0.0159723	-0.0111044	-0.00867241	-0.00524399	0.00180951	-0.012635	-0.0183638	0.0141821	0.00133998	-0.00623853	0.0727712	-0.00855873	-0.00417409	-0.0151012	0.0163459	0.0167454	-0.0283442	0.00660037	-0.0105509	0.120329	-0.0243171	-0.00229994	-0.013353	-0.000372956	0.0331167
BT0326	0.00626622	-0.00172027	-0.00861781	-0.00616448	0.0143084	0.0150187	-0.00997597	0.00423016	0.00395739	-0.012963	0.00170155	0.00314829	-0.0107163	-0.000764184	0.0222522	-0.0160781	0.0136842	-0.019814	0.00953043	0.00456995	-0.00145915	-0.000119995	0.00911484	0.00437445	-0.00689609	-0.020139	-0.00500919	-0.0122812	-0.00140793	-0.00323876	-0.0110047	0.00912068	-0.000201725	-0.0032097	0.0834672	0.0100936	-0.00842649	-0.00917209	-0.00223769	0.0232116	-0.00504318	0.0124606	-0.00288798	0.121924	-0.024409	-0.00430041	-0.00117295	0.001193	0.0383991
BT0327	0.0114638	-0.00380887	0.00278424	-0.00781207	0.00416787	0.000728954	-0.0113144	-0.00155368	0.039827	-0.00280047	0.00117116	-0.0063363	-0.0100065	-0.00182542	-0.0099141	0.0024495	0.0023265	-0.00364661	0.000521921	-0.00256046	-0.00557955	0.00931923	0.00545742	-0.0188454	-0.0191663	-0.00390056	-0.00160775	0.00376145	-0.0030457	-0.0127346	0.0106736	0.00775578	0.00196734	-0.00952247	-0.00171699	-0.0101059	-0.0048537	0.00413681	-0.00779437	0.00167666	-0.00282148	-0.000659727	-0.00190842	0.00313154	-0.00173536	0.0152836	-0.00220394	0.000294968	-0.0111233
BT0328	0.0082588	-0.0054024	0.000606955	-0.00426708	0.00128323	-0.0030257	-0.00349258	-0.00476123	0.0216924	-0.00334123	-0.00112591	0.00537391	0.00600771	-0.0022938	-0.00097026	-0.00177827	0.00314824	0.000513466	0.0052743	-0.00233833	0.0014037	0.0031013	0.00236956	-0.000291861	-0.00757248	0.00195643	-0.00305784	0.00782523	-0.000210693	-0.00519309	-0.00680522	0.0474648	0.00075611	-0.0142794	-0.00463031	0.00254996	-0.00311589	0.00103277	0.00135575	-0.00061242	0.00461754	-0.000525271	0.001474	0.00167603	0.00536255	0.00131891	-0.0045726	-0.000791942	-0.00500204
BT0329	0.00505701	-0.00519474	-0.00332255	-0.0224158	-0.00263069	-0.0019233	-0.00488987	-0.00408977	0.0115634	0.0083625	-0.00420493	0.000926664	0.000658739	-0.00302638	-0.00574716	0.00374385	0.0063975	1.64285e-05	0.00382694	-0.00301555	0.00185974	0.00728373	-0.000241393	-0.000223645	0.00260289	0.00834784	-0.00167706	0.0031563	0.00677145	0.00556291	0.00239876	0.00479622	-0.0086887	-0.00245434	0.000746844	-0.00169077	-0.00359617	-0.00837555	-0.00286976	0.0130739	0.0033018	-0.000698954	-0.0106741	0.00257184	0.00129735	-0.00456343	0.000506509	-0.00131043	-0.00175913
BT0330	0.00530885	-0.00273956	-0.00186217	-0.00718014	-0.004351	0.00673719	0.000225176	-0.0029282	0.0125188	0.0109125	-0.00580929	0.000728126	-0.00133424	0.00322963	-0.00390062	0.00513755	0.000715653	-0.00176054	-0.00142207	0.00043006	-0.00121593	0.0110232	-0.000820038	0.0077808	-0.00041979	0.0163168	-0.00194949	0.00424816	0.00621378	0.00698852	0.000933817	0.0171383	-0.00244979	-0.00140057	0.000748385	-0.00113302	-0.00409547	-0.00730403	-0.00560972	0.00440196	0.00271599	0.00082834	-0.011164	-0.00148161	0.00478502	0.00376098	0.00350826	-0.000301874	-0.00291742
BT0331	0.00374359	-0.00450656	-0.00286425	-0.0194749	-0.00527626	0.00562011	-5.47431e-05	-0.0020587	0.00461732	0.0130923	-0.00881869	-0.00295373	-0.00247795	0.00191991	-0.00382928	0.00183218	0.00265323	0.00336218	-0.0022892	-0.00109084	-0.000157604	0.0185675	-0.00888016	0.00920596	0.00299919	0.00504337	-0.00185389	0.005543	0.00686487	0.00756099	0.00282328	0.0127266	0.000391583	0.00353076	-0.00122554	0.000483073	0.000335383	-0.00353166	-0.00755181	0.00604423	-0.00896804	0.00175727	-0.0146724	-0.00263665	0.0204588	-0.00713587	0.00153421	-0.00116771	-0.00418049
BT0332	0.0117771	-0.00309373	0.00181478	-0.00711792	-0.00775609	0.00296647	-0.00723162	-0.00565216	0.0157564	0.0100101	-0.00955283	0.00674529	-0.00386181	0.00232186	-0.00718088	0.00302998	0.0026512	0.0034924	0.000325332	0.000941149	-0.004196	0.00127413	0.00244744	0.0394607	0.000717076	0.0098501	-0.00113756	0.0048383	0.00292406	0.00724526	0.00604413	0.00292764	-0.0010529	-0.00798705	-0.00824332	-0.0037881	-0.00392615	-0.0103736	-0.00714936	0.00710675	0.0355859	-0.00155877	-0.0118684	-0.00169448	0.0263928	-0.00712168	0.000456517	-0.00150204	0.00235536
BT0333	0.00196684	-0.00176266	0.00399681	-0.0182588	0.0070356	0.00023796	-0.00732565	-0.000254477	-0.000225404	-0.000573524	-0.00418865	-0.00716253	-0.000121099	0.00220233	-0.000446495	-0.00102732	0.0118328	0.00301739	-0.00198924	-0.00160702	-0.00517225	0.00913175	-0.000906347	-0.0166122	0.00188032	-0.00034524	-0.00205058	-0.00591226	0.00578021	-0.000345695	0.000438327	-4.69177e-05	0.00355928	-0.00803596	0.000460348	-0.000591769	0.00453672	-0.0048731	-0.00660306	0.00462161	0.0341759	0.00365203	-0.0115357	0.000775281	0.0184753	-0.0027902	-0.00405768	-0.00227676	-0.00664675
BT0334	-0.00218159	-0.00378474	-0.00279675	-0.00722229	0.00804987	-0.00714567	-0.00660244	0.00582902	0.000200805	-0.0240804	0.000360147	-0.0147313	-0.0119829	0.0057279	-0.00866783	0.0146918	0.00854685	0.0145819	0.0121564	-0.00781436	-0.00509549	0.00242485	0.000951351	-0.0239471	0.0011191	-0.0147375	-0.000778243	0.00875188	0.00556623	-0.00353958	1.7392e-05	-0.00508306	0.00316155	-0.00710127	-0.00648945	0.00271965	0.00689837	-0.00422072	0.00485688	-0.00212599	0.0289693	-0.00474754	-0.00403198	-0.00134483	0.0199949	0.00795925	-0.00254956	-0.000321815	-0.0144607
BT0335	-0.0110165	0.0107006	0.00323075	-0.00349602	-4.39573e-05	-0.000485457	-0.00087239	0.000441484	-0.00547296	0.00803547	-0.00336088	-0.00655058	-0.00558764	-0.0033762	0.00561795	0.00114579	0.00304707	0.00574468	-0.00271102	-0.00409842	0.00153475	0.00175707	-0.00574169	0.0167774	0.00290199	-0.000479801	-0.000172248	-0.00858939	0.000613793	0.000163135	-0.0038324	0.00361905	-0.00691869	0.00204395	0.00163902	-0.0019399	-0.00509307	-0.00248064	0.00899142	-0.00555838	-0.000557142	-0.00374344	0.00584917	-0.000626195	-0.000999027	-0.00790064	-0.000816564	-0.00254285	0.000411221
BT0336	-0.00828887	0.0023517	-0.00498552	-0.00936803	-0.00702769	0.00424205	0.00927393	0.00399158	-0.00496215	-0.00655282	-0.000250144	-0.00330252	-0.00701259	-0.00145761	0.00178517	0.00453551	-0.000595073	0.00311624	-0.00194906	-0.00872005	0.0102759	-0.0100594	-0.00277927	-0.0235517	-0.000544005	-0.000604854	-0.00121837	0.00357385	-0.0027366	0.00675846	0.00201112	0.0279025	-0.00179829	0.00357024	0.00250027	-0.0152402	-0.000844646	-0.00993687	-0.0032528	0.0094168	0.0139118	-0.00193606	0.00253325	-0.00101074	-0.00873848	-0.00180677	-0.00291127	-0.000203298	0.00304796
BT0337	0.0144564	-0.0051674	0.00887781	0.00122964	-0.00356799	-0.00374539	0.00293485	-0.0153662	0.00276714	-0.00906691	-0.00167399	-0.0162645	-0.00178284	-0.00198315	0.00126518	-0.000454995	0.00914902	-0.00395898	-0.0180539	0.00250216	0.00728619	0.00885922	-0.00756987	0.0172765	-0.00270759	-0.00260477	0.00122486	0.00374805	-0.00319144	-0.0128654	0.0012322	-0.00928329	0.0112724	0.00074948	-0.00207365	0.00457598	0.00841526	-0.00588316	-0.0061552	-0.00765834	-0.0155254	-0.00354792	-0.0098521	-0.00830084	-0.0154183	0.00748436	-0.00506892	-0.00107575	0.00158701
BT0338	-0.00219623	-0.0104872	0.0010836	0.00797311	0.0152643	0.00154488	-0.00463855	-0.0113242	0.00211651	0.0086855	-0.00787399	-0.00707215	0.0943935	0.00340632	-0.0164811	-0.0102009	0.00374604	0.00867552	0.00763639	-0.00338326	0.0105636	0.0167849	-0.015176	0.00767478	0.024551	-0.0157733	-0.00384852	0.0133722	-0.00276354	0.00670972	-0.0144921	-0.00664744	0.0105241	0.00971871	0.00224849	-0.00221014	0.0014696	-0.0120818	0.021546	-0.000324631	-0.00850526	-0.00590858	-0.0120581	0.00709152	0.00562135	-0.0179001	-0.00640308	-0.00480191	0.0100297
BT0339	0.0102146	0.00920243	0.002901	-8.92037e-05	0.0125949	0.0104211	0.00179923	-0.0244395	0.000149443	0.00182576	-0.00342172	-0.00477292	0.107513	-0.00500421	0.00358014	-0.00749045	0.00306603	-0.00446425	-0.00111945	-0.00858284	-0.00632656	0.0107282	-0.0190132	-0.00276287	0.00389002	-0.00697593	-0.004704	-0.00636624	0.0036014	0.00875187	-0.0160825	0.0110327	-5.28395e-05	0.000416568	-0.000929331	0.0115117	-0.00428201	-0.0202198	0.00746991	0.00407854	-0.00137431	-0.00129771	-0.00494746	0.0197623	-0.00166539	0.0089008	-0.000843574	-0.00110022	-0.00226362
BT0340	0.00557914	0.00778799	0.0222141	-0.00150678	0.00437141	0.0111163	-0.0200637	-0.0046059	-0.0157393	-0.00848585	-0.00935912	-6.46844e-05	0.103262	-0.00976428	-0.0112514	-0.00588986	-0.00277609	-0.00810073	0.00266944	-0.00735454	-0.00354512	0.00291631	-0.00691198	0.000719495	0.00372807	-0.0139161	0.00341122	-0.00710083	-0.00347409	0.0131655	-0.0107158	-0.000620326	0.00987003	0.0199172	-0.0038194	0.0121864	0.000373596	-0.00553135	0.0174028	-0.00498516	-0.00198525	-0.0114753	-0.00221443	-0.00827009	-0.00989226	0.00941509	-0.010854	-0.00282275	0.0120867
BT0341	0.0293526	-0.00874014	0.0258267	-0.0105667	-0.00133957	0.0216394	0.000915889	-0.0165446	-0.00754876	0.0102698	-0.00464662	-0.0069713	0.107602	-0.0197566	0.0070183	-0.00797151	0.0129706	0.00740014	-0.0139682	-0.0013739	0.0111501	0.00744533	0.00966435	-0.0188204	-0.0162671	0.00256489	-0.00410796	-0.0197656	0.00964405	0.00724666	0.0135008	-0.00547769	0.00472036	0.0110075	-0.00734921	-0.0166253	-0.00399787	0.00514958	0.00162233	-0.0014286	-0.00208109	-0.002573	-0.00556338	-0.00226451	-0.0203113	0.00341258	0.00343383	-0.00365056	-0.000839387
BT0342	0.0138089	-0.00653705	-0.00893526	0.0279946	-0.00193067	-0.00449177	-0.0240682	0.00650615	0.0136755	0.00249861	0.00560119	0.0113217	0.0865669	-0.00183014	-0.0403586	-0.0107147	-0.00179362	-0.0121472	-0.0101136	-0.00960448	0.00457353	-0.0178679	-0.00297698	-0.00193569	0.0169821	-0.00144513	-0.00301057	-0.00293303	0.0231449	-0.00603491	0.00533725	-0.00296361	0.0219384	0.014619	-0.00889392	-0.0246102	0.00437532	0.0114318	0.00635418	0.00302663	-0.00753136	0.00297884	-0.00926552	0.00607978	0.0183454	-0.0238848	-0.0174887	-0.00518304	0.00268654
BT0343	-0.017021	0.00149935	0.0227029	-0.00500827	-0.00481585	0.00840406	-0.0211466	0.00572381	0.0168766	0.0242102	0.00649305	0.0223248	0.104831	-0.00620051	0.00181094	-0.00568917	0.00499106	0.00631621	-0.00201095	0.00217008	0.0028181	-0.00198669	0.00265072	0.00786627	-0.00251824	0.00601929	-0.00507403	-0.00302662	-0.00390517	0.00722016	0.014897	0.0159264	-0.00427103	0.0199418	-0.0218712	0.00119137	0.00411158	0.00784828	-0.00537002	0.014792	0.00392415	-0.00911042	0.00461477	0.020838	-0.00162575	0.0065698	0.0021557	0.00268569	0.0082987
BT0344	-0.00890379	-0.000729314	-0.00896184	-0.0174099	0.00382038	-0.00951536	0.00653896	-0.0144503	0.00406613	-0.000748422	0.00682398	-0.020613	-0.0117396	-0.0131206	0.0108192	-0.0149922	0.0196984	0.00035017	-0.0139676	-0.0115704	-0.011009	-0.0310485	-0.00408875	-0.00568615	0.010208	0.0129259	-0.00782454	0.00157353	0.00459634	-0.00407251	0.0027051	-0.0291793	0.0126878	0.000778967	0.00232478	-0.00902024	0.00717736	0.00486189	0.00841805	-0.00639509	-0.0137313	0.00536945	-0.00855102	7.8775e-06	0.00281635	0.00842483	-0.00440781	0.00313429	0.00113716
BT0345	-0.00401861	0.00964955	-0.000606728	-0.0308757	-0.00366281	0.00346289	-0.000144787	-0.0057428	0.0056188	-0.00201993	-0.00191115	-0.00839647	-0.018513	0.00601217	0.00167601	-0.007252	0.00271226	0.0145703	-0.0190288	-0.0144693	-0.00975065	-0.0135807	-0.0223724	0.00370888	0.00341649	0.0130367	-0.00953065	0.00983	-0.00679705	0.00331719	0.0095325	0.00238002	0.00179856	-0.00559583	-0.0026979	-0.021801	-0.00437933	-0.00674839	0.00808449	-0.00375331	0.00227208	0.000264834	0.000548765	0.00301301	-0.00818739	0.0185103	0.00981615	0.000412504	-0.00319319
BT0346	0.0100385	0.00716509	-0.0029073	-0.0136002	-0.00562332	0.00112532	-0.000663489	-0.0120394	-0.0185567	0.0039312	-0.00943964	-0.0247049	-0.00962189	0.0101732	0.00155214	0.00531056	0.000140716	-0.00233339	-0.0204416	-0.00152823	0.00631157	-0.00316237	-0.0148615	0.00382086	0.00528842	-0.00851409	-0.00247393	-0.00242681	-0.000877975	-0.00693047	-8.93253e-05	0.00707369	0.0102149	0.00643518	-0.000507934	0.00158619	0.0015056	0.0102787	0.00127799	0.00299851	0.0029249	0.0151224	-0.00670248	-0.0113637	0.0299656	0.00368021	-0.000943305	-0.000728513	-0.00531346
BT0347	0.00333184	-0.00225122	-0.00120594	0.00270307	0.00302946	0.0115151	-0.00206897	-0.00821498	-0.0171066	0.00747715	-0.00466381	-0.00923204	-0.0111266	-0.00128364	0.00159005	0.00389311	0.000226023	-0.00187062	-0.00963141	-0.00289811	0.00718085	0.000545704	-0.00174581	0.0033353	0.00277735	0.00536322	0.00176532	0.000318257	-0.00265676	-0.00015193	0.00286066	0.00770761	-0.00068786	0.00369247	0.00408708	-0.00705239	-0.00386711	0.00550794	-0.000242378	0.00569338	-0.0101638	0.0167224	-0.00160893	-0.00328784	0.0124009	0.0034377	-0.000358127	-0.000441013	-0.00570635
BT0348	0.0221422	-0.00762316	-0.00381102	-0.0149813	-0.00198407	0.0120763	-0.00540187	-0.0258965	-0.00342695	-0.0117326	0.000790112	-0.00671361	-0.0153907	0.00407441	0.0298375	0.00914869	-0.00735974	0.00335966	-0.00688051	0.00348545	0.00443269	-0.0141244	-0.021067	0.00687877	0.0024554	-0.0158107	-0.0071334	-0.00216531	-0.00441302	-0.00911954	-0.0309162	0.00991929	-0.00965362	-0.0357285	0.00845186	-0.0176782	0.016128	0.00973129	-0.0257346	-0.0214533	0.00823817	0.287933	0.00155136	0.0163461	0.0144637	-0.00440096	-0.0100127	0.00116816	-0.0119061
BT0349	0.0143287	-0.0135013	0.003091	-0.00167648	0.0143337	-0.000488284	-0.00263077	-0.0117191	0.00647532	0.000113001	0.011128	0.00862072	0.0270266	0.00809338	0.00176199	-0.00202374	-0.00752114	0.000901873	-0.0197791	-0.00278385	-0.0143058	-0.00297058	-0.0164108	-0.000221406	-0.00245269	-0.00973858	-0.0108919	-0.0311873	-0.00411527	-0.0188188	-0.0158178	0.0125873	0.00113772	-0.00893454	-0.00709951	0.00124435	0.0155088	0.00205944	0.00587417	-0.00164268	0.00414138	0.24956	-0.00441294	0.0197438	0.019116	0.00245736	-0.00898606	-0.00111411	-0.0162792
BT0350	0.00565823	0.00552018	0.000298027	-0.0129145	-0.00680734	0.0055262	0.00359414	0.000248298	-0.00134496	0.015521	-0.00385515	-0.0173994	-0.0048931	0.00392061	0.00322887	-0.00363171	-0.0171183	-0.00858482	0.0077966	0.00578631	0.0015529	-0.0069567	-0.00853849	-0.0119082	0.000761179	-0.00626061	-0.000649974	-0.00935662	0.0111199	0.000917626	-0.0232101	0.0123517	0.00306861	-0.00168435	0.00215289	-0.00223203	0.00960984	0.00068928	-0.00841336	0.00668406	0.00592585	0.264818	0.00493316	0.00543344	-0.012464	0.0077211	-0.00290514	0.00121379	-0.000159977
BT0351	-0.00194487	0.00465447	-0.00614097	-0.0157204	-0.00387023	0.0114728	-0.000201585	-0.0047412	-0.0112168	0.0085468	-0.00588593	-0.00266907	0.00532552	-0.0020246	-0.00660733	-0.0110693	-0.00745092	-0.00013954	-0.00574648	0.00197574	-0.00350223	-0.00478645	0.00967532	-0.00410453	-0.00531229	0.00368196	0.000966737	0.00316245	-0.000983596	-0.000166685	0.0045837	0.00114903	0.0037749	0.0249543	-0.00406217	-0.00104932	-0.000880305	-0.001003	-0.00660284	0.00183917	-0.000707452	0.252127	-0.00908374	0.00351897	-0.0187519	0.00542632	-0.00167878	0.00178557	0.00225279
BT0352	0.0187489	-0.00553637	-0.00903968	0.00525554	-0.00130171	-0.0326295	-0.00877542	-0.000340998	0.00824283	0.00305872	-0.00156405	-0.00203114	0.00481543	-0.00206754	-0.0144055	0.00150256	0.00941644	0.00172753	0.000688432	-0.00165887	-0.00578826	-0.0153593	-0.00336569	-0.00886297	-0.00224975	0.00149142	-0.000950289	0.00395335	0.0112902	-0.0127044	0.00624218	0.00785898	0.00575317	-0.000345372	-0.0126104	-0.0280646	0.00815333	-0.00316133	-0.0206185	0.00612445	-0.000698459	0.24728	-0.00397998	-0.00121333	-0.00144501	0.00994875	-0.00336014	0.00694571	-0.000384683
BT0353	0.00499432	-0.00088609	-0.00412221	0.0182436	-0.0109627	-0.000301131	-0.0058467	0.00264105	-0.00260792	0.00740948	-0.00192478	0.0032896	0.0117342	0.000190962	-0.0027186	-0.00638625	0.0147531	-0.0202718	-0.00696241	-0.00115398	0.000899389	0.00338371	0.00938309	-0.0181957	0.0122927	0.00058214	0.00174157	-0.00117561	-0.00245109	-0.00393969	0.00750802	-0.0323633	-0.00170367	0.0107702	-0.0195551	-0.00382878	0.00454975	0.00642202	-0.00447832	0.0175998	0.00632217	0.245825	0.00163252	-0.0054821	-0.00342097	-0.00393755	-0.00933096	0.00176546	0.00579488
BT0354	0.00484114	-0.011975	-0.00383318	0.00582768	-0.0131191	0.0048021	0.00664106	-0.00035597	0.00770834	0.0114733	-0.00416876	0.00575003	0.0235334	-0.000714809	-0.00295497	0.000869941	0.0160384	-0.018256	-0.00608108	0.0012948	0.00155971	-0.0115929	-0.00239964	0.00674245	0.00595595	-0.0136412	0.00272703	-0.000920059	0.00464578	0.00996766	0.017731	-0.0141061	0.00521235	0.0220127	-0.00725799	0.00227851	0.0103199	-0.0011278	0.000132428	0.00815986	0.00320187	0.252407	0.00569573	-0.00359521	-0.00185731	-0.00917608	-0.000596299	0.000220253	0.00616223
BT0355	-0.00625038	-0.00296127	-0.0104061	0.00976904	-0.00403133	-0.00691692	-0.000343954	-0.00198444	0.00435874	-0.00846263	-0.0035313	0.00034743	0.00623583	-0.000179077	-0.0104968	0.00426586	0.0084753	-0.0109496	-0.0020966	0.00215561	0.000828487	-0.0126567	0.0135257	0.00538597	0.00987736	-0.0189794	0.00355202	0.00470052	0.00161152	0.013485	0.0108901	0.0102508	-0.0027825	0.0150746	-0.0137112	-0.00253863	0.0128171	-0.00495963	-0.000102952	0.00748084	-0.0170318	0.241248	0.0089266	0.00577367	-0.00441315	-0.00760053	0.00637918	-0.00258044	0.00445446
BT0356	-0.00964599	-0.00185583	0.00062072	0.0190805	-0.00136957	9.86104e-05	2.57486e-05	0.00319789	-0.0165417	-0.00952398	-0.0122796	0.00726512	0.00594761	-0.00802561	-0.00937198	-0.00410841	0.00759373	-0.00649185	-0.00654769	-0.00268692	-0.000896431	-0.00444956	0.0188902	0.00763828	0.0052968	-0.0131736	0.0026724	0.0025514	0.0010463	0.00756323	-0.00222469	-0.00808901	0.00164359	0.014123	-0.0102448	-0.0124418	0.00847582	1.26884e-05	0.00410411	-0.00602567	-0.0150135	0.232636	0.00254904	0.00742189	0.0104352	-0.00791498	-0.0045536	-0.00932655	0.00498629
BT0357	-0.0102368	-0.00478103	0.00255258	0.0111188	0.00675959	-0.0146378	0.00571375	0.010298	-0.000980628	-0.00195988	0.00380475	0.00481844	0.0093734	0.00951973	0.00642477	0.00393466	0.00389466	0.0193145	0.0156792	0.00286128	-0.00463073	0.0132312	-0.0128699	-0.00670845	-0.0155176	0.0118589	-0.00067862	0.0227435	0.0018476	-0.00833573	0.0198497	-0.00698073	-0.00242232	-0.00381762	0.0029618	-0.00358811	-0.00506963	-0.0106115	0.015691	-0.00476684	0.00771689	0.00139022	0.00677364	-0.00895591	-0.00562608	-0.0127151	0.00773577	-0.0103115	-0.0232733
BT0358	-0.000716612	0.00032866	-0.00108629	-0.00162756	0.00571545	0.00331868	-0.000263655	0.00376366	-0.00742885	-0.00133017	0.000120784	-0.00170296	-0.00140758	4.45642e-06	0.000403848	-0.0025916	0.000586873	0.00353304	0.00416744	0.00101524	-0.000439114	0.000867136	-0.00241699	0.00157421	0.00257255	0.00182546	-0.00096059	-0.00322086	-0.0015728	-0.00225412	-0.00122099	0.0128606	0.000206929	-0.00023716	0.000546754	-0.00542759	-0.00265737	-0.00032579	0.000501942	-0.00351321	0.00599283	0.00228759	-0.000328189	-0.000144324	0.00220678	0.00116793	-0.00159587	-0.000555471	-0.000926276
BT0359	0.00425859	0.0160884	-0.0133889	-0.00237221	0.0334172	0.0145098	-0.00410065	0.00100317	0.00229562	-0.000113108	-0.0105239	0.012692	0.00223151	0.000605923	-0.00654518	-0.00129072	0.0117529	0.0227174	-0.00825984	0.00362275	-0.000949208	-0.00384149	-0.00587716	0.00829481	0.00790319	0.0177177	-0.00410353	-0.00522702	-0.0101599	0.00181503	-0.024664	0.000319176	-0.00051882	-0.0112415	-0.0162285	-0.0193008	0.0223001	-0.00632179	0.00314771	-0.00434531	0.00406386	0.000533951	0.00969295	-0.0069663	-0.00504785	-0.00781814	0.0109984	-0.000643645	0.00910578
BT0360	0.0112761	-0.00316709	-0.00727437	-0.0103754	-0.00196921	-0.0342714	0.0115716	-0.00962317	0.00758663	-0.00701835	-0.0008429	0.0024757	0.0515788	0.00167636	0.000266631	0.0038121	-0.00305327	-0.00344037	-0.00092102	0.00286989	0.0185032	0.00518273	-1.55343e-05	-0.00658745	-0.000235664	0.0159074	-0.00837922	-0.00626078	-0.00825853	-0.00519021	-0.0025128	0.0163983	0.00447035	-0.00941417	0.0108325	0.0205253	-0.00245987	-0.00188662	-0.00452943	0.00258292	4.7716e-05	0.0143018	-0.0132548	-0.00234273	-0.005119	-0.00192487	0.00718796	-0.00206856	-0.00135215
BT0361	0.0109295	0.00222027	0.0173551	-0.00402677	-0.0131424	-0.0210596	0.00586537	-0.000845472	-4.4809e-07	-0.00031005	0.00112714	-0.00807514	0.0372737	-0.00668917	0.000189389	0.011288	-0.00126763	-0.0062936	-0.00855771	0.0088149	0.0115021	-0.000896541	-0.00373769	0.000360438	0.00649463	0.0106163	-0.00292206	0.00468687	-0.000921153	-0.00802101	-0.0270361	0.00731727	-0.00727462	-0.00942092	0.00500746	0.0292298	-0.00340059	-0.00895835	-0.00793372	0.00720005	0.00150375	0.00853764	-0.0157268	-0.000174794	0.0265662	-0.0014075	0.000887483	0.00204854	-0.00559109
BT0362	0.000341498	-0.00950517	0.00659875	-0.010725	-0.00641871	-0.00732476	0.00272081	-0.00766397	-0.00105651	0.00363079	0.000411748	0.00253291	0.0622086	-0.00372064	0.0158759	0.00833278	-0.000497247	0.000238784	-0.00626493	0.00612106	0.0113324	0.00579153	0.00254777	0.00776161	3.72419e-05	0.0162024	0.00129557	0.00345952	-0.000806108	-0.00303089	-0.0160392	0.0399743	0.00684389	-0.00104874	0.00410394	0.0188184	0.00939174	-0.00664983	0.00533947	0.0112677	-0.00617961	0.0192964	-0.015571	0.000439611	0.00840045	-0.00893749	-0.00631545	-0.000531587	0.00499166
BT0363	0.00117382	0.00939677	0.00237773	-0.00441088	0.00251164	-0.0255076	0.00429765	-0.00705757	-0.0023514	0.00154073	-0.000690401	-1.58919e-05	0.0686797	-0.00478028	-0.00532901	0.0110632	0.0107575	0.00184058	-0.00365276	0.00548408	-0.00121691	0.0169494	0.00121414	-0.00111281	-0.00120303	0.0178711	-0.00363004	0.00234742	-0.00217022	-0.0022234	-0.0279978	0.00820832	-0.00592315	-0.000202631	0.0126303	0.0237603	0.0069352	-0.015811	0.00283878	0.0178405	0.00337699	0.019081	-0.0153163	0.00390381	0.00988545	-0.00200817	-0.0015385	-0.00107306	-0.0131439
BT0364	-0.00683815	-0.00542297	0.0144284	0.0096554	0.00461312	-0.0264028	0.00139902	-0.0069223	0.00275709	0.00137946	0.00545157	0.000364115	0.0543299	-0.0102032	0.00989327	-0.00103882	0.00801786	0.0044514	-0.016286	0.00141213	0.00592004	-0.00974376	0.0013887	0.0124695	-0.00645654	0.00496946	0.00241088	0.00788578	0.00214356	0.002092	-0.00839637	0.0198312	0.0168358	0.0135993	0.00212891	-0.00215848	0.00744323	-0.0128819	-0.00463419	0.0117666	-0.00653731	0.0120401	-0.0188874	-0.00143912	-0.00129307	0.00117644	0.00630935	0.00178505	0.00341212
BT0365	-0.00751288	-0.00384693	-0.00357499	0.0028927	-0.00586718	-0.0105588	0.00296209	0.0077809	-0.0111084	-0.00947963	0.012518	0.000386277	0.054164	-0.00594769	0.00993147	0.00484616	-0.00637053	0.00646791	-0.00910865	-0.00215048	-0.00431099	0.00350086	0.0015318	-0.00106841	-0.00537137	0.0070372	0.00105008	0.00950288	0.00169167	0.0030825	0.00153332	0.0127112	0.00762759	0.00618547	-0.00529891	0.00972946	0.00541984	-0.00977914	0.0010351	0.0047821	-0.00440842	0.0206994	-0.0013276	-0.0168055	0.00801464	-0.024834	0.00576269	0.00316458	0.00371611
BT0366	-0.0125601	0.00533662	-0.00228985	0.0067893	-0.00812911	-0.000566906	-0.00268901	-0.00232817	-0.0096613	0.00866668	-0.0031537	-0.0149348	0.00756729	-0.00622307	0.0114552	7.9208e-05	-0.00118531	7.061e-05	-0.00923006	-0.000302013	-0.00118681	0.00192653	-0.0142827	-0.0210763	0.00176506	-0.00891549	-0.00065212	0.00457786	0.00370817	-0.00228817	0.00124959	-0.00928526	-0.000141945	-0.0120752	-0.0138199	-0.0118225	0.0139692	0.000917517	0.00355804	0.0180153	-0.00943722	-0.00418374	0.00708025	0.00526903	0.00332738	-0.021227	-0.00558037	-0.00156343	-0.000434073
BT0367	-0.0123943	-0.017634	0.0202613	0.00156913	-0.0157492	-0.00123468	0.00611847	-0.00372367	-0.00471231	-0.0065781	0.00398978	-0.0134838	0.0491674	-0.00821384	0.00714004	0.00723968	0.00743421	0.00639501	-0.0163958	0.00299651	0.00913814	-0.0172828	-0.0136399	0.00467265	-0.00279636	-0.0140574	-0.00196689	0.0382474	0.0210045	0.00250574	-0.0269831	0.00145144	-0.00761075	-0.00248092	0.0158299	0.00546232	0.0235325	-0.00412079	-0.0153304	-0.00560457	0.0123771	0.00482667	0.00466843	-0.00480945	-0.0112328	-0.0195843	0.0190667	0.00520211	0.000933432
BT0368	-0.0163771	0.00907116	-0.0046388	0.000343538	-0.0387889	0.00352318	-0.000717785	-0.00707567	-0.00243985	0.0113659	-0.00414898	-0.0114626	0.0190122	-0.00773839	0.00933409	0.00615529	0.00628918	0.0112096	0.00231868	-0.000210436	0.00144962	-0.0078635	-0.00326084	0.0225701	0.000517289	-0.00263844	0.00033219	0.00046746	0.0146122	0.00394822	-6.52209e-05	0.00760274	-0.00338861	-0.00921516	-0.0108536	0.0028596	0.00377982	-0.0138607	0.00629928	0.0014581	-0.00113093	0.0240864	0.0244774	-0.00276138	0.0125493	-0.0239164	0.00146296	0.00456998	-2.33555e-05
BT0369	-0.00459092	-0.00355122	-0.0134776	-0.00473831	-0.0401941	0.00461406	0.00633061	-0.00971386	0.000757385	-0.00703792	-0.000791063	-0.0125961	0.0201706	0.000219732	0.0152176	0.00743616	-0.00103355	0.0037162	-0.00632149	-0.00366705	0.00290312	0.016365	0.00346732	-0.020598	-0.00180278	-0.000733113	-0.00466545	-0.00465465	0.0202687	0.0140519	-0.0245457	0.00305108	-0.00671655	-0.0227278	-0.00882004	0.00966584	-0.00281469	-0.0178962	-0.00363198	0.0117284	-0.00124722	0.0295594	0.0174	0.00843068	-0.000340034	-0.0218417	0.00858579	-0.000155432	0.00724613
BT0370	0.0104917	-0.00257148	-4.40831e-05	-0.0130191	0.00118041	-0.00268783	0.00123373	0.00346621	-0.000121536	0.0125947	-0.00251402	0.00286761	-0.00618279	-0.00217727	-0.00352858	0.00827502	0.00236926	0.0164695	-0.00707224	0.00627935	0.00354355	0.00192991	0.00199918	-0.0103586	0.0080377	0.0111516	-0.000815882	0.00394623	0.00880735	-0.00352993	0.0130659	-0.00903345	-0.000871439	-0.00769173	-7.00002e-05	-0.00217148	0.0142563	-0.00260581	-0.0082332	-0.00640247	-0.0116763	0.0197353	-0.00101963	-0.00392482	0.0152422	-0.00780016	-0.00349186	0.00375549	-0.00605143
BT0371	0.0123965	-0.00319417	-0.00199944	-0.0107598	0.004378	-0.00524247	0.000344863	0.00976322	0.00780788	0.0070001	-0.00846987	0.0040989	-0.0127471	0.000730687	-0.00552213	0.00732691	-0.00136608	0.00944587	-0.00637899	0.00626958	-0.00147529	0.00831227	0.00814173	-0.00633753	-0.00264947	0.00269932	-0.00051469	0.00723193	0.00618327	0.00406294	0.0076237	-0.0196275	-0.0110939	-0.0112387	-0.000688414	-0.000334582	0.014753	-0.00235606	-0.00567164	-0.0103305	-0.0207614	0.0193581	0.00705543	-0.00399397	0.0015063	-0.0105489	-0.00313093	0.00318718	-0.00753293
BT0372	0.00582019	0.00289168	0.00115598	0.000155993	-0.00230538	-0.00255899	0.0048496	0.00878378	-0.00360202	0.00121668	-0.000251764	0.0127829	-0.0153224	0.0033988	-0.000739205	0.000427386	-0.000210483	-0.00335489	0.0072557	-0.000538717	-0.00290493	0.00917801	0.00818456	-0.00562544	-0.000600786	0.00705214	-0.00153761	0.00819595	0.00262451	-0.00252146	0.00103566	0.0173247	-0.00714869	-0.0117485	-0.00387836	-0.00323085	0.00264351	0.00450821	0.000755197	0.00303545	0.00207817	0.0100059	0.0105111	-0.000453716	0.00156067	-0.0124125	0.00103923	-0.000730727	-0.00515851
BT0373	-0.0199111	0.00236226	-0.00193745	-0.00283607	0.00112353	-0.00675407	-0.00664419	0.0129125	-0.00848003	0.00579121	0.00438327	0.00565892	0.0072208	-0.000780108	-0.000568046	-0.00358877	-0.0215763	0.0107695	0.00691656	-0.00220124	0.00300771	0.00842151	-0.00678163	0.00268745	0.0145039	0.0138893	-0.000813576	0.0168869	-0.00504627	-0.0189365	0.0069967	-0.00781102	0.00641947	-0.00964787	-0.000708919	-0.00660599	-0.00232789	0.00638022	0.0168898	0.00368825	0.0181136	0.001423	-0.0111502	-0.00261952	-0.0154789	0.00624261	-0.00368785	-0.00256472	-0.00568024
BT0374	-0.00265108	0.000878227	-0.00682555	-0.00904789	-0.00185951	-0.00327742	0.00153106	0.00801904	-0.00441337	0.00197738	-0.000942727	-0.00613368	-0.000843528	-0.00387856	0.00912743	0.00554729	0.0113222	-0.00281536	-0.00156087	-0.00429438	0.000121682	-0.0105755	0.00234542	0.0153282	0.00578907	-0.00214886	-0.00429653	0.0128212	-0.00371372	-0.00477993	0.00295128	-0.0140576	-0.000623353	-0.00186091	-0.0123333	-0.00480847	0.000210783	0.000176972	0.000582501	0.00179611	-0.0172625	-0.00272756	-0.00568762	-0.00523778	-0.00433593	-0.00542421	-0.00088867	-0.00128639	-0.0001253
BT0375	-0.0104903	0.00315771	-0.00252007	0.0037178	0.00221856	0.00399882	0.00937469	0.0156695	-0.00232898	0.00569247	-0.00267704	0.0115903	-0.00719265	-0.00442986	0.013618	0.00210839	-0.00210609	-0.00949944	-0.0132095	-0.00158065	0.00359654	0.0045517	-0.00505837	0.0141597	0.00114001	0.00402403	-0.00210664	0.000129022	-0.0109119	-0.00091455	-0.0201339	-0.0111134	-0.00226052	0.00297486	-0.00769478	-0.00152695	-0.0114692	0.00256819	0.00198369	-0.00777183	-0.00824342	0.0102122	-0.00711594	0.0107703	0.00763548	-0.0126118	0.000448206	-0.00153779	-0.0182867
BT0376	0.000685873	-0.00160694	0.00392841	0.00547809	-0.0241365	-0.00267021	0.0438071	0.0193689	-0.00944912	0.0129214	-0.0207522	-0.00147221	-0.012571	0.00356031	0.0123807	-0.00635288	-0.0112831	0.00431555	-0.0122031	-0.0333379	-0.0237327	0.0266477	-0.00918385	0.00666126	0.00955199	0.00504537	0.171746	-0.000462751	-0.00882517	-0.00631489	-0.0186054	0.0206049	-0.0294032	-0.0220056	-0.00874003	0.00639282	-0.0213032	0.00339255	-0.0417418	-0.0273707	-0.000945201	0.0162977	0.000871554	0.0102148	-0.00572112	0.010753	-0.000172843	0.0436832	-0.0155593
BT0377	-0.0110591	-0.0069551	0.0031177	-0.0142228	-0.0163164	0.00534847	-0.00328357	0.0121129	0.00485204	0.00407562	-0.00256464	-0.00316941	-0.00101006	-0.0044657	-0.000740057	-0.00540737	0.00139394	0.00192992	-0.0227894	-0.00168698	-0.0190334	0.0282189	-0.00357837	0.00513086	-0.0179191	0.00378996	0.219378	-0.00610114	-0.0136114	0.00376756	-0.0155663	-0.00783839	-0.00491711	0.00224273	0.0154023	-0.0197079	-0.00282387	0.00477318	0.0044595	0.0102147	0.0166301	0.00871935	0.00155959	0.0112579	-0.0169295	-0.01847	0.00324433	-0.0018746	-0.00844395
BT0378	-0.0168979	-0.0102288	0.00657639	0.00807864	-0.00120085	0.0116542	-0.0032132	0.00145661	0.0021014	-0.00249506	-0.00671933	-0.0108428	0.0130376	-0.00726344	0.000200925	0.00246079	0.00212471	-0.00143311	-0.00397308	-0.00472699	-0.00706	0.0109503	-0.00143768	0.0229206	-0.0173887	-0.00378688	0.206637	0.00993199	-0.00715852	0.00433809	0.000607733	0.00572758	-0.0147016	-0.0102572	-0.000437092	0.00229539	0.0019902	-0.00445071	0.0111013	0.00963283	-0.00424093	0.00592717	-0.00370613	-0.00104411	-0.0148017	-0.00301241	-0.00269807	-0.004758	-0.00474612
BT0379	-0.011402	-0.00461785	-0.00740159	-0.000573608	-0.0127789	0.00728213	-0.00224573	0.000550678	0.00207466	0.00944794	-0.00512852	0.0011812	-0.00506482	0.000193845	0.00224751	0.00404622	0.00449574	0.000412884	-0.0117147	-0.00337589	-0.00483019	-0.00377884	0.00756649	0.00399795	-0.0188733	-0.000204061	0.222438	-0.00306575	-0.00411692	-0.00184702	-0.000265651	-0.0116884	-0.00820018	0.000886269	0.000585861	-0.00545313	-0.00966065	0.00126356	0.00785681	0.00715541	0.00180036	0.00385684	-0.00183424	0.00569062	-0.0132111	-0.00807401	0.00364612	0.00212666	-0.00147529
BT0380	0.00442023	-0.00814399	0.010304	-0.00555235	-0.0195668	0.00363807	0.00526174	0.00398638	0.0140038	0.00608379	-0.00352775	-0.00584778	0.00694762	-0.0019651	0.00998047	0.00611158	0.0175524	-0.00682887	-0.00794122	-0.00107269	-0.00644343	0.00280969	0.00448474	0.00128618	-0.019137	-0.00761924	0.209496	-0.00961174	-0.00785945	0.00547497	0.00407188	-0.00733231	0.000486183	-0.00313449	-0.0051551	-0.00497283	-0.00846633	0.000478528	0.0154856	-0.00359042	-0.00102939	1.75585e-05	0.00684338	-0.00286058	0.00924757	0.00504324	0.000815897	-0.000535809	-0.00150961
BT0381	-0.00116533	-0.00194388	0.0030633	-0.0122427	-0.00568158	-0.000686378	0.00437127	0.00250267	0.00798831	0.00320879	-0.00134746	0.00849034	0.00173022	0.00225927	-0.00239045	0.00459852	0.0122674	-0.00284494	0.00023617	0.0052095	-0.00252645	0.000648646	0.0101027	-0.00566617	-0.00430568	0.0110284	0.222498	0.000150386	-0.000715243	-0.000300934	0.00841748	-0.0105238	-0.0107555	-0.00544704	0.00831648	-0.00411082	7.84307e-05	-0.00502527	0.0143586	0.00545271	-0.0073718	0.00376817	0.006913	-0.00252435	0.00831508	-0.00144311	-0.00218526	-0.00115081	0.00292496
BT0382	0.00806714	-0.00417396	0.00968127	0.00609924	0.000602132	-0.00505148	-0.00755046	-0.0027578	0.00124305	1.60718e-05	-0.00615012	-0.00281068	0.00835856	0.00824316	0.00293267	0.00153183	0.0122948	0.000833994	0.00060319	0.000828415	0.00435538	-0.00380722	0.00806812	-8.76605e-05	-0.00551071	0.00923055	0.221484	-0.0100665	-0.00813918	-0.00556567	0.00213248	-0.0101076	-0.000153368	-0.00495425	0.0129107	-0.00767724	-0.0075498	-0.00095096	0.0146944	0.00196794	-0.00889261	0.00513091	-0.00299513	-0.0096148	0.00351601	-0.0051651	0.00108966	-0.00140539	-0.00597711
BT0383	-0.00522541	-0.00275512	0.000135122	-0.00313931	-0.00650493	-0.00531789	0.00503546	-0.00282797	0.00729569	0.00435505	0.000160216	-0.00315499	0.0134963	0.00173363	-0.000818683	0.00237065	0.00968418	-0.00457022	-0.00146138	-0.00683491	-0.00316151	0.00110973	0.0201248	0.0203301	-0.0176387	0.000630229	0.222823	0.0029325	-0.00661349	-0.000879169	-0.010272	-0.00357727	-0.00013479	-0.0149668	0.00306399	0.00282708	0.00679497	0.00550195	0.00484852	-0.00267109	-0.00621091	0.0084079	4.52825e-06	0.00617796	-0.0168344	-0.00374748	0.00356282	-0.000901965	-0.00232822
BT0384	-0.0105827	0.00301961	-0.00222168	0.000904131	0.00187657	-0.0107749	-0.00832182	0.00574762	0.00208296	-0.00831632	-0.00450193	-0.012837	-0.00500956	0.00650707	-0.0037028	0.0023395	0.00379058	-5.35695e-05	-0.0233829	0.00593748	0.0154835	0.00729778	0.0010673	-0.00473777	0.00112524	0.00892036	0.193751	-0.00863308	0.000416524	0.0119212	0.00563715	0.0092081	-0.00241668	-0.00954228	-0.00209496	0.00985455	-4.02258e-05	0.00207903	0.00583657	-0.00256095	-0.00631979	0.00554383	-0.00167735	0.00871724	-0.0079849	-0.0189904	-0.0034292	0.00271837	-0.00117804
BT0385	-0.0143061	-0.00909265	0.00602252	0.0110277	0.00306557	0.00689292	-0.00920865	-0.0197903	-0.00199765	0.00254064	0.00154883	-0.0034105	0.00905341	0.00372818	0.00216373	-0.00990431	-0.00872264	-0.00636456	-0.0133232	-0.000320015	0.000317324	0.00725942	-0.00575688	-0.0255801	0.000315318	-0.00415809	0.189407	-0.00220012	-0.0090727	-0.00679314	0.00619053	0.0132765	0.00778738	0.00267537	-0.00259943	-0.0145352	-0.00968216	0.0111094	-0.0015859	0.0211805	-0.0085282	0.00221169	0.00491452	0.00417581	-0.00429738	0.00362573	0.00646414	0.0032749	-0.00161886
BT0386	0.00583832	0.0073806	0.0100773	0.0094199	0.000194341	0.0107665	0.00261867	0.00259319	-0.0042304	-0.000522636	-0.00204396	-0.00855362	-0.00891614	-0.00384466	0.00956587	0.000225337	-0.00360526	-0.00827925	0.000746373	-0.00437702	0.000446976	0.00355583	0.00187732	0.0114771	0.00322667	0.00101196	0.207691	0.00328395	0.0104129	-0.000584808	0.00443788	0.00682548	-0.00767928	0.00560617	0.000195292	0.00232932	0.00394609	-0.00523225	-0.00250847	0.010238	0.00820399	-0.00157095	0.000182153	-0.00382667	-0.000519644	0.0106835	-0.00313457	0.00573894	-0.00200831
BT0387	0.00950419	-0.00468011	-0.0198197	0.00620802	-0.00134636	0.0132062	-0.0113529	0.000783662	0.00240597	-0.00995786	0.0017763	-0.0138801	-0.00266504	-0.0119807	0.0130096	0.00865315	-0.00561643	-0.0069855	-0.00802225	0.000496207	0.0341722	-0.0225738	0.0025547	0.00119828	-0.00380867	0.011507	0.166049	-0.00112695	0.00405652	-0.0075119	0.00319167	0.0131848	0.00514151	-0.00254644	0.00267132	0.00581268	0.00277406	-0.00156773	-0.0184743	0.0124978	-0.00740298	-0.0116609	-0.0158587	-0.0203809	0.0178286	0.00101849	-0.00931082	-0.00590139	0.0187361
BT0388	0.00628729	-0.00860126	-0.0134097	0.000923752	0.0323045	0.0259495	0.0106703	-0.00541804	-0.0108608	0.000402573	0.00613104	0.0222527	-0.000236047	0.00592957	-0.0143543	-0.000701264	-0.0160272	-0.00642024	0.00603511	0.00340753	0.00244032	0.00303355	-0.0137079	0.00167678	0.00489125	-0.00610115	0.195302	-0.0178063	0.00361213	0.00169319	0.00123734	0.0176078	0.00902624	0.00522633	-0.00809097	-0.00622821	0.00266569	0.00265039	0.0158609	0.00995495	0.051349	-0.00958139	-0.000143463	-0.00692153	0.0105657	0.000421536	-0.00677372	0.0013639	0.00423148
BT0389	0.000202034	0.00188378	0.00475629	0.0027032	0.00747588	-0.0113642	-0.0083077	-0.00814576	-0.00969464	-0.00864114	-0.0018995	0.0137153	-0.00324804	0.00610609	-0.0167162	-0.00991155	0.00262586	-0.00237665	0.00470309	0.011633	0.000318046	0.0257466	-0.00296889	0.00664544	0.0260622	-0.0139455	0.183907	0.00462876	-0.0011845	-0.0023578	0.0124506	-0.00223191	0.00713817	0.0113687	0.00537374	0.0219856	-0.00777914	-0.00193402	0.00744992	-0.00129253	0.0214211	-0.00916202	8.09247e-05	0.00327571	0.00295041	-0.00250664	-0.00453048	0.000715444	-0.010736
BT0390	0.00398074	-0.00726232	-0.0123127	0.00533558	0.00647862	0.00541662	-0.0218491	-0.0179159	0.0109217	0.00735422	0.0058459	0.0106102	-0.00458927	-0.00565251	0.00789732	0.00574032	0.000930951	0.00400045	-0.00774454	0.00560089	-0.00750298	-0.0222341	-0.009539	-0.0195946	0.0070796	-0.000547616	0.154089	-0.0109447	0.017728	0.00492639	-0.00626993	0.0108149	-0.00527595	-0.00349235	0.0175038	-0.00659795	-0.00756583	-0.00257698	-0.0314891	0.0219853	-0.00537331	-0.000144661	-0.0026192	-0.0184799	-0.00176144	-0.00184741	-0.0032686	-0.00661407	-0.00391151
BT0391	-0.00184142	0.0139182	-0.0195145	0.00740419	-0.00368395	0.0202922	-0.00987285	-0.0166844	0.00402107	0.00035726	0.0048756	0.0121621	-0.00959956	-3.92409e-05	-0.0167799	-0.0141367	-0.0107573	0.00336764	-0.00501439	0.0086261	-0.00914837	-0.00484274	-0.00822871	-0.00147521	0.00297276	-0.00823848	0.185453	0.00705005	0.0058694	-0.0109013	-0.000196981	0.000891095	-0.00561863	0.000569447	0.00108498	0.00220111	0.00115694	0.000772121	-0.00775101	-0.0116352	-0.00861002	0.00414188	-0.00875234	0.00784862	-0.00398773	-0.0104429	-0.000780642	0.00576307	0.00111359
BT0392	0.00592659	-0.00487408	0.0034062	0.00188889	-0.00489497	-0.0189898	0.0107356	-0.00623955	-0.010991	0.00606765	-0.000329909	0.0057803	-0.0130502	-0.00307477	0.0103186	-0.00851628	0.00428392	-0.0059971	0.00465941	0.000152781	0.00675878	-0.0128957	0.0103544	0.0146942	-0.00236469	-0.0255496	0.190146	0.00957666	0.00398496	-0.0020032	-0.00647647	-0.0160222	0.0052885	-0.00562756	-0.0181564	0.00109661	0.00529519	0.00472531	-0.0120148	-0.00221026	-0.0101567	-0.00731284	0.00823078	0.00739809	0.010062	-0.0122741	0.013882	-0.00113917	0.00517934
BT0393	0.00514903	-0.00839733	-0.0213329	-0.0179105	0.018953	-0.0174662	0.00626143	1.37406e-05	0.0015484	-0.000277714	0.0115286	-0.00873263	0.00154632	0.00185508	0.0109613	0.00813425	0.0171053	0.00180245	0.0080114	-0.00187474	-0.0033914	-0.00869024	-0.00819362	-0.00458096	0.000432615	-0.00530754	0.194096	0.00531195	0.000529484	0.0204367	-0.00176992	-0.00201848	0.0168202	0.000124863	-0.0200378	0.000396037	0.0193417	-0.00254029	-0.00951603	0.00195643	-0.00515699	-0.00546836	-0.00223721	-0.00294778	0.00127689	0.0118772	-0.00705469	-0.00108598	0.00584411
BT0394	0.011281	-0.00197219	-0.00162896	0.00294032	0.00454346	0.00832505	0.000638832	0.00123351	-0.0145	-0.00853316	0.00724165	0.0129185	-0.0155852	-0.00643372	0.00473706	-0.00589682	-0.019307	-0.00446308	0.00455564	-0.00749809	0.00386881	-0.00138738	0.00939136	0.00369529	-0.00893491	0.0111072	0.196753	0.00106974	0.00755255	0.00538022	0.0111854	0.0421781	-0.00357136	0.0033988	0.00204844	0.0149038	-0.00229913	0.00339769	-0.0141524	0.00819543	-0.00292258	-0.00275104	0.00855887	-0.014151	-0.00484003	0.00831292	0.0168986	0.000188801	-0.0103791
BT0395	0.000112641	0.00692582	-0.000920046	0.0106386	0.0100784	0.00324456	-0.00629926	0.00467553	-0.000448588	0.0105395	0.0234799	-0.0046839	-0.0109635	0.00649309	-0.00111222	-0.00458077	-0.00469767	0.0203343	0.00914123	-0.00296703	0.0451411	-0.0121865	-0.0125871	-0.00325561	-0.019645	0.00751637	0.148571	-0.0187719	0.015042	-0.0120308	0.0210569	0.00267527	-0.00862425	-0.000730866	0.00330852	0.0098822	0.0100778	-0.00981424	-0.010891	-0.00404152	-0.0155097	0.00698594	-0.0171261	-0.0128759	0.0236166	-0.00127245	-0.00840268	-0.0111266	0.0269302
BT0396	0.00120275	-9.63296e-05	0.0177519	-0.0102176	0.00515979	-0.0037501	0.0067875	-0.0191958	-0.00147662	-0.0110783	-0.0140566	-0.0038006	0.0139818	-0.001097	-0.0121061	-0.00362036	-0.000908735	-0.00526602	0.012314	0.0199912	-0.00703219	0.00249291	-0.000115975	0.0105306	0.0129598	-0.00614001	0.166813	0.000525355	0.00654431	-0.00188453	-0.000534966	-0.0087917	0.0111697	0.00802345	-0.00243197	-0.00513843	0.0117846	-0.0133999	0.00530166	-0.0136073	-6.90506e-05	-0.0167179	0.00192932	0.00115709	0.00368089	0.00839701	-0.00683899	0.00188756	0.010481
BT0397	0.00041837	0.00772645	-0.00903239	-0.00223426	0.013035	-0.0159456	-0.0131195	0.00677242	-0.0292774	-0.00309906	-0.00362476	0.00565701	0.00618386	-0.00613679	-0.00524481	0.0124468	-0.0178246	-0.00346542	-0.00107499	0.00212373	0.000585628	-0.00705608	-0.0201075	-0.0467338	0.00419424	-0.000275951	0.176736	0.00358812	-0.00294193	0.0101884	-0.00301715	-0.0315317	-0.00697913	0.0167438	-0.0163501	-0.0102434	0.0155257	-0.00341116	0.00826527	-0.00615761	0.0136063	-0.00594179	0.0138672	0.00194449	0.00771438	-0.00200651	-0.00716122	-0.00221352	0.00202707
BT0398	0.0167905	0.013789	0.00703983	-0.00712025	0.00781656	-0.0213677	0.012997	-0.00938524	-0.00702374	-0.00392878	0.00730613	-0.00206616	-0.00241654	-0.00260463	-0.00994756	-0.00106252	-0.00841221	0.00799175	0.00552759	-0.00042266	-0.00280612	0.00240613	-0.0140949	0.00358364	0.0243192	-0.00757169	0.189835	0.00497862	-0.00579918	-0.00166514	-0.0162008	-0.0133917	0.00245154	-0.00383788	-0.00178048	-0.000655905	0.00939826	-0.010445	0.0109016	-0.0198905	0.00319605	-0.00656881	-0.00579095	0.0128332	0.0094133	0.00980258	0.00472579	-0.00683643	-0.00766168
BT0399	0.0170213	0.0119861	-0.00297825	-0.00904586	0.00895236	-0.0114378	-0.00106734	-0.0126381	0.0027192	-0.019355	-0.00314578	-0.00614933	-0.00778917	-0.00468273	0.00127154	0.000420701	0.000191114	0.00779268	0.016419	0.000334998	-8.11402e-05	-0.00797593	-0.0150211	-0.0433864	0.00550007	0.000574233	0.189904	0.00905457	-0.000937553	-0.0119539	0.00189523	0.00667377	0.00994503	0.00527471	-0.00726839	-0.00121315	0.00834517	-0.00574426	0.00480281	-0.0187194	0.00328618	-0.00684397	-0.011836	-0.00917655	-0.00397584	0.00327818	0.0161271	-0.00383237	-0.00163165
BT0400	0.028068	0.0357278	-0.0135298	-0.0039835	-0.0165858	0.000657023	0.0453993	0.0144946	0.0135504	-0.0115084	-0.0173729	-0.00129419	-0.013603	0.00576432	0.0140804	-0.0103379	0.000187243	0.00413713	0.0273992	-0.0423684	-0.021348	-0.00468889	0.00292491	-0.0270396	0.0387246	-0.0196761	0.120633	0.00928163	-0.00425637	0.014983	0.00377382	-0.0216691	-0.000486504	0.00148748	-0.0229406	0.0197747	-0.00533687	-0.00640291	-0.0376343	-0.0377172	-0.0188368	-0.00125026	-0.00745226	0.0271397	0.00829751	0.00501949	-0.0130965	0.0430438	-0.0046062
BT0401	-0.00761669	0.00179045	-0.0221824	0.0150647	-0.0270133	-0.00994316	0.0240237	0.00587194	-0.023618	0.00918954	-0.0165425	0.00177419	0.0184863	0.0104509	-0.00651434	-0.0187063	-0.0134068	-0.0019439	0.0147324	-0.0192952	-0.0151603	0.0174009	0.0124155	-0.000267162	-0.00277889	0.0142993	0.0185905	0.00347029	0.0135973	0.00455281	-0.0353432	0.0160691	0.00874592	0.00298819	0.0178076	-0.0139454	0.0214402	0.0119032	-0.0465475	0.00396519	-0.00804973	-0.00230267	-0.000187732	0.00949116	-0.0237989	0.0096273	-0.014573	0.0158298	0.00451498
BT0402	-0.010339	-0.00359114	-0.0117682	-0.00976559	-0.0280221	-0.0284771	0.017125	0.00849068	-0.0130902	-0.0033892	-0.00356856	0.0353793	7.11927e-05	0.00345438	0.00675011	0.00747811	0.00976452	0.00745683	-0.00813084	-0.00712569	0.0150414	-0.0476161	0.00999526	0.00216519	0.0184176	-0.00514911	0.0436112	0.00514934	0.00176801	-0.00172408	-0.0113023	0.0126772	-0.0255329	0.0060456	0.0100904	-0.00164366	-0.00707025	0.0209815	-0.0089965	-0.00570838	-0.00179397	0.00974108	-0.011312	-0.000964687	0.0105457	0.00232526	-0.0285153	0.0128959	-0.00843579
BT0403	-0.00681937	-0.00434339	-0.000652544	0.00120188	-0.0121591	0.000238752	0.0408193	-0.00338179	-0.0126053	-0.0129786	-0.00161336	0.0102367	-0.00123646	-0.00559179	-0.0338777	-0.000606866	-0.0123346	-0.00491765	0.00123433	-0.00756238	0.00584514	-0.0135179	0.0124543	0.00651665	-0.0112704	-0.00718064	-0.00792293	0.000725023	-0.000758767	0.00319358	0.00486544	-0.00207937	0.0138643	0.00314788	-0.00152108	0.00608094	0.00302307	0.00562635	-0.0109586	0.000209539	-0.00289735	0.0115346	-0.00325591	0.000976113	-0.0125814	-0.00513697	0.00464014	0.0152502	0.0021231
BT0404	-0.0108656	-0.0032293	0.0013136	0.00606588	-0.000282932	-0.0112405	-0.000570967	0.00764721	-0.000893569	0.00588025	-0.000514722	-0.00787898	0.00773603	0.00521793	0.00161997	-0.00136722	-0.0156881	-0.00083414	-0.00146941	-0.000852537	-0.00744322	0.00189677	-0.00565374	-0.016775	0.00108604	0.00111712	-0.00441477	-0.00285859	0.0177152	0.015172	0.0087206	-0.0050491	0.00963441	-0.0122413	-0.00279333	0.0256953	0.00700889	-0.000761288	0.00459358	-0.0133572	-0.00359013	0.0133745	-0.00312503	0.00512135	-0.0128436	-0.00956717	-0.00644856	0.00598175	0.00137715
BT0405	-0.000394272	0.0146511	-0.00318318	0.00492009	-0.00508718	-0.0154963	-0.0179312	-0.0103276	0.00307557	-0.0170724	-0.0157982	0.0285586	-0.0017113	0.0122563	-0.00497934	-0.0022647	-0.0026937	-0.00846657	-0.0104612	-0.00852423	-0.0260618	-0.0277592	-0.0103273	-0.0022102	0.00263899	-0.00422614	-0.00361529	-0.0288931	0.00268866	-0.00638776	0.0120676	-0.00180932	-0.0184597	0.00814241	-0.00640464	-0.00380965	0.00195024	0.00337683	-0.011571	-0.0112695	-0.0174573	-0.00736028	-0.00695078	0.00240298	-0.00925331	-0.00256497	0.00742586	0.0161841	-0.0026468
BT0406	-9.48716e-05	0.00320188	-0.00733458	-0.00620627	0.00378727	0.00647899	0.00755875	-0.00272347	0.0067486	0.00157726	-0.00494089	0.00209726	0.000935748	0.000446383	0.00176549	-0.00230704	-0.00463058	0.0166854	0.0168653	0.00139784	0.00446543	-0.000312749	-0.00783479	0.0117326	0.00195564	0.00473881	0.00188007	0.000132342	0.00586021	0.0141234	0.0108145	-0.00258932	0.00164572	-0.00924819	0.00158014	-0.00363587	0.00364951	-0.00265446	-0.00968995	-0.0162542	-0.009094	0.00084607	-0.0115281	-0.00526934	-0.0187646	-0.00674272	0.0045675	0.00168904	-0.00593362
BT0407	-0.00589009	-0.00903678	-0.00877718	-0.0284813	-0.00867636	0.00654902	0.00245347	0.00238744	-0.0018036	0.000898228	0.00317466	0.00135186	0.0012148	-0.00451559	-0.000852785	-0.0126085	-0.00346523	0.00420816	0.00518216	-0.00665058	0.00636961	0.0194769	0.00979878	-0.0109553	0.0038423	0.00662488	0.00182994	0.00364093	-0.000878255	0.0126207	0.0189927	0.0377471	-0.00980621	-0.00146925	0.00611329	0.0216837	-0.00253792	0.00798114	-0.0142871	0.0231406	-0.00248439	-0.00120866	0.00489222	0.0201188	-0.012546	-0.0161581	0.00623419	-0.0023437	-0.012759
BT0408	-0.00870631	-0.0117846	-0.00337647	-0.0231257	0.00412111	0.00721446	0.00879418	0.00874752	0.00300725	0.00105095	0.00567548	0.00296171	0.0162255	0.00741487	-0.00257735	-0.0142191	0.00555221	0.0129287	-0.005973	0.0011274	0.00974033	0.0127244	0.00787875	-0.00597392	0.00379721	0.00110047	0.00294293	0.00117253	-0.00456952	0.00271246	0.0165899	0.00160461	0.00193622	-0.0112181	0.00392783	0.0177287	0.00620419	0.0196622	-0.0121283	0.012975	0.0782928	0.00952536	0.0100239	-0.00231472	-0.0091949	-0.003235	0.0101449	-0.00409371	-0.0045493
BT0409	-0.000475552	-0.00499243	0.00125126	0.00143682	0.0141569	-0.00501513	-0.000512165	-0.0058621	0.000244404	0.00361912	0.00510286	-0.00186666	0.00204165	-0.0105581	0.00424177	0.000568418	-0.00622215	-0.0107669	0.0112193	0.00172128	0.00171224	0.0101759	0.00924251	-0.00268456	0.0120357	-0.00106872	-0.00279242	0.00255653	0.00182972	-0.00367814	0.0102331	0.0189458	0.00914482	-0.00259925	0.00781778	-0.00905302	0.00604921	0.00139046	-0.00247542	0.00135891	0.00211748	-0.00369141	-0.0117615	-0.00741648	0.0058049	0.00514517	-0.00907667	-0.000230036	-0.00585638
BT0410	-0.000243582	-0.00327217	-0.002602	0.00485668	0.000307638	-0.00620973	-0.00194093	0.000156553	-0.00657868	0.00461946	0.00139815	-0.00300694	-0.000774879	-0.00477359	0.00406477	0.00300215	-0.00692888	0.00277069	-0.00195515	-0.0014304	-0.00264722	0.0103151	0.00112731	-0.00238508	-0.00178132	0.00824597	-0.000836367	0.00429234	0.00630832	-0.00984823	-0.0011027	0.00344297	0.00260669	0.00177286	0.00963259	-0.00627173	-6.85949e-05	-0.00811298	-0.00526081	-0.00873962	0.0368937	-0.000542052	-0.0131796	-0.0113177	0.0149451	-9.77208e-05	-0.00329767	-0.00276006	-0.00833775
BT0411	-0.00787107	0.000877619	-0.00378338	0.00174111	0.000248812	-0.00733155	0.00168794	-0.00623959	-0.00126708	-0.00163453	-0.00074398	0.00526336	-0.00213965	0.00436369	-0.00352875	0.00242762	-0.000132147	-0.00208346	0.0120846	-0.00207233	-0.00406461	-0.00275527	-0.00488271	0.00565747	-0.000899319	0.0045984	-0.00333087	0.00457355	0.000379317	-0.00457148	0.00289231	0.0278601	-0.00124202	-0.00330275	-0.0130579	-0.00981635	0.0024101	-0.0107241	0.0086951	0.00173298	0.00931169	0.00284465	0.0212108	-0.00407915	-0.00034283	0.00801284	-0.00901076	0.00647866	-0.00779837
BT0412	-0.0120953	0.00537223	0.00428295	0.00608056	0.00271846	-0.00628781	0.00260354	0.00134397	0.0204141	-0.000744049	-0.00210403	0.00670768	-0.00523607	0.00111244	0.00404737	0.00185179	0.000147606	0.00055071	0.00602646	-0.00372074	-0.000569317	-0.00351336	-0.00614217	-0.000802515	-0.000173369	0.00405779	-0.0020975	0.0118862	0.00511853	-0.00446528	0.00872021	-0.00927812	-0.00221849	0.00753682	0.00133284	-0.00106639	0.000664641	-0.00841791	0.00457148	0.000505133	-0.0138952	-8.06414e-05	0.027189	-0.00745889	-0.00719834	-0.000938775	-0.00475715	0.00260831	-0.00870792
BT0413	-0.0191833	0.00248617	-0.00519177	0.00391815	0.00877978	-0.0137171	0.00748793	0.00709336	0.0369278	0.00824815	0.00445654	0.00947012	-0.00956732	0.00291685	0.00072072	0.00790657	-0.0119829	0.000351634	0.0140347	-0.00624864	-0.00226512	-0.00947422	-0.00456362	0.0412183	-0.00235113	0.00911758	-0.00210012	0.0128189	0.00270766	-0.0130533	0.00640385	0.0206198	0.0089481	0.01512	0.00177928	0.00458013	0.000142832	-0.00729821	-0.00106287	-0.00241445	-0.00252649	0.00828276	0.0292829	-5.19701e-06	-0.003895	-0.00295684	-0.00175889	-0.00153546	-0.00567592
BT0414	-0.00486228	0.00445929	0.000460328	0.0100825	-0.000453536	-0.00612905	0.000155695	0.0151945	0.0369122	0.00595231	0.000255845	0.0175246	0.00195642	0.00364866	0.0016789	0.0037079	-0.0116941	-0.00469096	0.0194275	-0.0023794	-0.00190654	-0.00308361	-0.00109293	0.0392643	-0.000716614	0.00235413	-0.00172154	0.0154214	0.000481705	0.000733275	0.0126913	-0.00210032	0.000762403	0.00944619	0.00574378	-0.0018164	-0.00212906	-0.00813384	-0.00102348	0.000692084	0.00266696	0.00331426	0.0317149	-0.00100041	-0.00671532	-0.00445931	0.000869104	0.00168361	-0.00265908
BT0415	-0.00638937	-0.000101162	0.000361024	0.00612294	0.00476042	-0.00762393	-0.00250836	0.00873685	0.0352853	0.00397794	0.000752932	0.0095436	0.00133024	0.00109853	0.00307409	0.00455003	-0.00990532	-0.000658364	0.00865264	-0.00159581	-0.00624092	0.000411367	-0.00269296	0.00462301	-0.00256524	0.00263586	-0.00304413	0.0179188	0.00135123	-0.00648263	0.00508291	-0.00208711	-0.00378507	0.0154063	0.00606538	-0.00177679	0.000569748	-0.00870632	0.00190361	-0.00305219	-0.00190045	-0.000381929	0.0246313	0.000151341	-0.0079224	-0.00307264	-0.000854029	0.000326912	-0.00650825
BT0416	0.00151472	0.00349239	0.0030914	-0.00675926	0.00575376	-0.0105088	-0.00847187	0.0123453	0.0332301	0.000444971	0.00189563	0.00764582	0.000779246	-0.00352313	-0.00292014	-0.00292454	-0.0129339	-0.00260736	0.0150783	-0.00226873	0.0022383	-0.00418017	-0.00426493	-0.00965327	-0.0099881	0.00777171	-0.00436678	0.0138704	-0.00244161	-0.012403	0.0077258	-0.0114531	0.00746923	0.0186356	0.00344165	0.00558285	0.00834349	-0.0030915	0.00228357	-0.0066011	-0.00905327	-0.00433638	0.0344053	-0.00267725	-0.0065051	-0.0159621	-0.00266903	0.00360019	-0.0029036
BT0417	-0.00325336	-0.0038594	0.00224381	-0.0105971	-0.00090615	-0.00878006	0.00222824	0.0154749	0.0404655	0.0130671	-0.00245159	-0.0050765	-0.00105202	-0.00537226	-5.67565e-05	-0.00449331	-0.0200491	-0.00507198	0.0260919	0.00247349	-0.00495893	0.0109891	-0.00784403	-0.00945517	-0.00459724	0.00770882	-0.00134343	0.00921082	-0.00754872	-0.00336232	0.00763153	-0.0163722	0.012644	0.0108921	0.00285394	-0.00918792	0.00192872	0.00214916	0.00277201	-0.00290741	0.0244102	-0.00420942	0.0286245	-0.00750853	0.0077372	-0.0157203	-0.00847731	0.00137966	-0.0101549
BT0418	0.000951022	-0.00882254	0.00224377	0.00498679	0.0063046	0.00937426	-0.0067916	0.00125668	-0.0197622	0.0112537	0.000121276	-0.00334646	0.00293761	-0.00481319	-0.000284887	0.0103054	0.00283931	0.010848	-0.0139004	0.00339722	-0.00146845	-0.0110583	0.000250106	-0.00200121	-0.0114036	0.0118736	0.00148242	-0.00270762	0.000913031	-0.00806961	0.00141721	-0.0100353	0.00686564	-0.00979069	0.00547276	0.00338632	-0.00414635	-0.00781342	0.00280532	0.00576916	-0.0164675	0.00265106	-0.0138638	-0.0260197	-0.00306686	-0.00196076	-0.00123474	0.00103243	-0.00222306
BT0419	-0.00932731	-0.00126477	0.00330815	0.0148246	0.00092765	-0.0105662	0.00296889	-0.0111352	-0.0172434	0.0122005	-0.00155087	0.0072162	-0.000144771	0.00596993	-0.000416313	0.009575	-0.00595413	0.00258598	-0.0158922	-0.00339201	0.00255344	-0.0146295	0.00145622	-0.00428479	-0.000465222	0.0181617	-0.00265175	-0.000893339	0.00792148	0.00411317	0.0102838	0.00272249	0.0131923	-0.00241563	-0.0114278	-0.00734083	-0.00466989	-0.000845228	-0.00333011	-0.00668217	-0.0220347	-0.0045531	0.0080157	0.00927016	-0.0110207	-0.00238262	-0.00345999	0.000893321	-0.00743948
BT0420	0.00588315	-0.00936175	-9.37439e-05	0.00274984	0.00984759	0.0073527	-0.00732659	0.000828384	-0.00527223	0.00495723	-0.0132365	0.0116041	0.00105167	-0.00233627	0.0100536	0.00645349	-0.00461188	0.00152674	-0.00376371	0.00131393	0.00109559	0.00501946	-0.0066236	0.0244565	-0.00215869	0.00218631	2.13133e-05	0.00143211	-0.00390169	0.00734038	-0.000679157	-0.000891912	-0.00373302	-0.0110682	-0.00225813	0.000161638	-6.85858e-05	0.00337337	0.00276848	0.0058426	0.0139407	-0.00764343	0.00170203	0.00666956	0.00130904	-0.00222859	-0.00994925	-0.00256957	-0.0170542
BT0421	-0.00237509	0.000280406	-0.0093414	0.00185386	0.00449558	-0.0075661	-0.00042715	-0.00692508	0.0170386	-0.00755797	-0.00509841	0.000790172	0.00221032	-0.00606391	0.00535164	-0.00157528	-0.00175202	0.00170612	-0.003939	-0.00368354	-0.00197468	-0.000488416	0.00341665	-0.0118914	-0.00324571	0.00574057	-0.00297171	0.00499216	-0.000991996	0.00607032	-0.00328756	-0.00550789	0.00227567	-0.0159061	-0.000369022	-0.00716284	-0.0043056	-0.00916858	0.00299018	0.000204183	-0.0062814	-0.00292972	0.00167116	-0.00134762	-0.00474424	0.00114987	-0.000339337	0.00158452	-0.000963282
BT0422	-0.00200795	0.00208938	-0.00276754	0.00614081	0.00398933	-0.000587627	1.10862e-05	-0.00154012	-0.00313062	0.00164681	-0.00880139	-0.00776615	-0.00630753	8.81864e-05	0.00221891	-0.00184199	0.00192401	-0.00185139	-0.00582202	-0.00157266	-4.65078e-05	0.00397308	-0.00275262	0.00257447	-0.00762007	0.00606421	-0.00193327	0.00235934	-0.00098695	0.00385498	0.00619294	0.000720749	0.00720765	-0.00822859	0.00107626	-0.00608813	-0.00174033	-0.00213135	0.00964646	0.00236386	0.000879975	0.00438545	0.00184405	-0.00762277	0.0104053	-0.00512323	0.000108609	0.000149799	-0.00548902
BT0423	-0.0114928	-0.00206652	-0.000354699	0.00956754	0.00512245	-0.000752882	-0.00149822	-0.0069056	-0.00211534	0.00777441	-0.00396026	0.0151791	-0.00256922	-0.007411	0.00654665	-0.0063745	0.00503587	0.00317648	0.00202225	-0.00256035	-0.00441049	0.00531869	0.00365298	-0.00258623	-0.00268909	0.00492928	-0.000332166	0.00447086	0.000976292	0.00282412	-0.0109787	-0.00402305	0.00756911	-0.0113039	-5.56966e-05	0.00508595	-0.00596072	-0.0060235	0.0068966	0.00337537	0.00965572	0.00540621	-0.0084268	-0.00265002	-0.00437447	-0.000876695	-0.00743499	-0.00166468	-0.00367857
BT0424	-0.00261901	-0.00401529	0.00239402	0.0142514	0.00463351	-0.00503244	-0.000769759	-0.00668204	0.0052345	0.00791567	0.000411537	0.00469118	0.00547897	-0.00153687	-0.000941036	-0.0126569	0.0126485	0.00494878	-0.0070455	-0.00165108	0.00935973	0.00523479	-0.00468659	-0.00608737	0.0017848	0.0121751	0.00212985	-0.00893935	0.00609213	-0.00640351	-0.00829147	0.00539186	-0.0061572	8.96953e-05	0.00956402	-0.00748038	0.00182691	0.00330591	0.0117699	-0.00592058	0.00601266	-0.00756622	-0.00148335	-6.51935e-05	-0.00782273	-0.00339371	-0.00807699	-0.00437642	0.00471541
BT0425	-0.0005818	-0.000825408	0.000941505	0.00987355	-0.0135102	-0.0130533	-0.00452475	-0.00164127	0.00751994	-0.00380351	-0.00368776	-0.00237025	-0.0012313	0.00110304	0.00252796	-0.00468831	0.0145217	0.00607293	-0.0111304	-0.00198611	-0.00639331	0.00583108	0.000176486	-0.00697242	-0.0125191	0.0106336	-0.000453415	-0.00140018	0.00193422	-0.00560432	-0.00807469	0.000866076	0.00119627	-0.00192849	0.00380266	-0.0111777	0.000132402	0.00964896	0.0207206	0.000759879	0.0134806	-0.000277218	-0.000167431	0.00139202	-0.014554	-0.00861342	-0.00904538	-0.00213716	-0.00207626
BT0426	-0.00761147	0.00102849	-0.022043	0.000847897	-0.00473733	-0.020293	0.0107038	-0.000469195	0.0314404	-0.0124461	0.00558102	-0.0141138	-0.00264834	-8.26521e-05	-0.00577654	-0.00635586	-0.030504	0.0060516	0.00258061	-0.00211969	-0.00338883	0.00617606	-0.00265098	-0.00126958	0.00619271	0.00197953	-0.000138097	0.00136355	0.00339262	0.00115927	0.00400834	0.0129814	0.0104342	-0.013652	-0.00297947	-0.00644906	-0.000550759	0.00375834	0.0311306	-5.09112e-05	0.0314676	-0.00356675	-0.00131599	0.000192381	0.00566604	-0.00103244	-0.00647152	-0.00446236	-0.00151892
BT0427	0.00551066	0.00294307	0.00519014	0.0190252	0.00239817	0.00527762	0.0047139	-0.00297948	0.0284794	-0.00120205	0.0241434	0.00923935	-0.00466228	0.00566255	-0.00741914	0.00299082	0.00321567	-0.00815942	-0.00640952	0.00318324	3.40365e-05	-0.0054628	0.0114709	0.00949873	-0.000809251	0.00714095	0.000908857	-0.00240695	-0.00147094	-0.01857	0.0107177	-0.0250945	-0.0091676	-0.0196395	-0.0155974	0.0112935	-0.0103525	0.00436196	-0.0180974	0.00319522	0.0085159	0.00428207	0.00317957	0.00362258	0.00562115	0.00306517	-0.00420847	0.00475548	0.00340147
BT0428	0.00738335	0.00203411	0.00499155	0.0177568	0.00335925	0.00669987	0.00864194	-0.00643344	0.00357137	0.003741	0.0119236	0.00533109	-0.00604118	0.00881084	-0.00114523	0.0051295	0.00937654	-0.0118276	-0.00585702	-0.00252406	-0.00340568	0.000611223	-0.00479661	-0.00763522	0.00286264	0.000889247	0.000664297	-0.00131661	0.00145694	0.0119152	-0.00119661	-0.00546444	1.36913e-06	-0.00777478	-0.0175806	0.00614997	-0.00744833	-0.00288673	0.00565005	-0.00419077	0.0100572	-0.00122285	0.0102627	0.0033716	0.0119214	0.00733437	-0.00211369	0.000733715	-0.00499142
BT0429	0.0055327	-0.000637395	0.00473055	0.000234165	-0.00606853	0.0123708	0.00146488	-0.00571707	0.00240303	0.0118993	0.00797059	0.0102729	-0.0163657	0.00289959	0.00640238	0.010891	0.0236944	-0.0110723	0.0065971	0.0018951	-0.00409534	0.00419151	0.00436957	-0.00830183	-0.0039613	0.000752497	-0.00135151	-0.00036535	0.00541777	0.00883265	-0.00252188	-0.0228683	-0.00732359	-0.0128714	-0.0017907	-0.00712022	-0.0022366	-0.00442993	0.00574929	0.00117889	-0.00645241	0.00470082	0.00727589	-0.00532922	0.00291793	0.00398098	-0.0066881	-0.00133032	-0.00667606
BT0430	0.00526439	-0.00224952	0.000769817	0.0185592	0.00116404	0.00953111	-0.0013368	-0.00876329	-0.0158517	0.00761682	0.0110187	0.00497151	-0.0120535	0.00764991	-0.00053747	0.0045168	0.00618726	-0.00590182	-0.00253089	-0.0029224	0.00174212	0.00947162	-0.00196959	-0.00712975	-0.000406439	-0.00302297	-0.00213148	-0.0105719	3.6944e-05	0.00558618	-0.00162858	0.000256414	-0.0010237	-0.01031	-0.00908121	0.000546794	-0.00181614	5.39133e-05	-0.000547475	-0.00663849	-0.00400764	0.00321664	0.00817614	-0.00195153	0.00607602	0.011249	0.00085778	-0.00126189	0.0011085
BT0431	-0.000254159	0.00142555	0.00569892	0.0157086	0.0192743	0.00410057	-0.00142481	-0.00397124	0.0116771	-0.000461873	0.00531849	0.00676747	0.00277269	-0.00260021	-0.0081342	-0.00836269	0.000918632	-0.0170118	0.00424527	-0.00603147	0.0021155	0.0154427	0.00589588	0.0200599	0.00273817	0.00724836	-0.00155668	-0.0133274	-0.00678699	-0.0106636	0.0120977	-0.000659198	0.00332193	-0.00410827	-0.0123116	0.00132343	0.00163729	0.0109614	0.0163817	0.00401832	-0.00901981	-0.00229939	0.00319403	0.000726071	-0.00955599	-0.0033716	-0.00653598	-0.000771768	-0.000725444
BT0432	-0.0293601	0.00792169	-0.00888201	0.0091835	-0.00252721	-0.0109746	-0.00856139	0.0220126	0.0035974	-0.0128981	-0.00476919	-0.0139573	0.00222032	0.00945162	-0.00301522	0.0078333	-0.00210731	-0.00437339	0.00027479	-0.00402473	-0.00406409	-0.00154907	-0.00817096	-0.0115852	-0.000708343	-0.00724433	0.00323546	-0.00474625	-0.0200421	-0.0118246	0.00847571	0.0122369	-0.00273954	-0.00118726	0.00720609	-0.00400367	0.00780473	0.00722339	0.0110978	-0.00010071	0.0191119	0.00103121	0.0130149	-0.0095315	-0.00469008	0.00512133	0.000687836	-0.0036773	0.0132715
BT0433	0.00792865	0.00293937	-0.00370128	-0.00549707	0.000815406	-0.00172124	0.0042767	0.0452097	-0.0138351	8.55539e-05	-0.0089023	-0.0122165	0.00466755	0.00222861	0.00431138	-0.00574992	0.0191369	-0.0052828	-0.0152155	-0.000519666	0.000985253	0.0029467	-0.011391	0.0206993	-0.00815976	0.00403947	-0.00648263	0.0220899	0.00617067	-0.0140711	0.00726209	0.00598985	0.00525883	0.00335842	-0.00840726	-0.00365893	0.000859888	0.000147401	0.0132403	0.00711166	0.00200353	0.000403572	-0.00916844	-0.0173015	-0.00759556	0.00993256	-0.000579314	0.00306773	-0.00588327
BT0434	-0.0205032	-0.00609772	0.00991449	-0.0155002	-0.00827442	0.00682746	-0.0124282	0.123636	-0.00408713	0.00239283	-0.00142504	-0.00305519	-0.0064293	-0.0043365	0.00795178	-0.00766451	0.000452967	0.000304048	0.00163811	-0.00161042	-0.000666535	0.00345719	0.0129155	0.0143758	-0.000694221	-0.0139436	-0.00710968	-0.00375431	-0.000627458	0.00244716	0.00782232	-0.0126404	0.00105231	-0.00970453	0.00581082	-0.00320979	-0.00147975	-0.0133782	0.000625007	0.00874358	-0.0150273	-0.0255303	-0.00696426	0.0185774	-0.0138415	0.010019	-0.00871044	-0.00173465	0.00144245
BT0435	-0.00205819	-0.0142022	0.0164936	0.00370029	-0.0081477	0.00590345	-0.012335	0.153129	-0.0147969	0.01344	-0.00560674	-0.00352082	-0.0151118	-0.00744056	-0.0150034	-0.00728654	0.00972294	0.0201195	-0.0107837	0.00489177	0.00823881	-0.00686346	0.0205353	-0.0200139	0.0130374	-0.0216792	-0.000108144	-0.0161359	0.00824376	-0.00914942	-0.00997808	-0.0161372	-0.0131358	-0.00171494	0.0104911	-0.0170511	0.0154402	-0.00600669	0.0244924	0.0195438	-0.00490062	-0.0232598	-0.0150719	0.000639801	0.0133848	-0.0123738	-0.0302197	0.00205281	0.00863018
BT0436	-0.00643971	-0.00582565	0.00222616	0.0116684	0.00934267	0.0160869	0.000208028	0.130695	-0.0200151	0.00016217	-0.0114015	-0.000525215	0.00483047	-0.00462596	0.00375561	-0.0121384	0.0169823	-0.000607992	-0.0118714	0.0145068	0.00372493	-0.00818336	0.00955249	-0.0102176	0.0167279	-0.0220667	-0.00346182	-0.000822534	0.0185583	-0.00774899	0.00526344	-0.00940136	0.00139348	-0.00204718	0.00077246	-0.00460928	0.011902	-0.00970883	0.0157662	0.000593472	-0.00841902	-0.0203814	0.00491958	0.00934414	-0.00535679	0.00278019	-0.0119312	0.0037299	0.0014724
BT0437	-0.00604236	0.0103108	-0.00715508	0.00970569	0.00114001	0.00955905	-0.00551843	0.135705	-0.00819443	0.0131534	-0.00641044	-0.00695171	0.000171237	-0.00190256	-0.0171063	-0.000367241	0.0122219	0.00961937	-0.0151702	0.00197065	-0.00313195	-0.0271257	-0.0126634	0.00397111	0.00380761	-0.0143522	-0.00120023	-0.00920934	0.00995566	-0.0086937	0.0201438	-0.010983	-0.0243584	-0.007903	0.00447146	0.00985221	0.0260063	-0.0238694	-0.0054525	0.00194913	-0.000439576	-0.0121906	0.00494574	0.0112751	-0.00949894	0.0248922	0.000583349	-0.00077136	-0.00617573
BT0438	0.00525261	0.00221191	0.0168011	0.00898814	-0.00952108	0.00750622	0.00192345	0.133769	-0.00328877	0.0309853	-0.00509883	0.0157574	-0.00934274	-0.0102139	0.00957217	-0.0148547	-0.00492274	0.011317	-0.0141232	0.00967176	0.000359841	-0.00732378	-0.00101072	-0.00619016	-0.00984425	0.0150393	0.000149613	0.00923277	0.000545214	-0.0132163	-0.00245701	0.00930012	-0.0135596	-0.00191915	-0.00614467	-0.010574	0.0201683	-0.01903	-0.00410978	-0.00591539	0.00300626	-0.0117648	0.00282543	-0.00381847	-0.00876805	0.00858229	0.000918409	0.00350114	0.00412883
BT0439	0.0131318	0.000225704	-0.00232048	0.0083469	-0.00656883	0.00727046	-0.0104936	0.138311	0.00330579	0.00516915	-0.00322472	0.00936072	-0.0092131	-0.00292	-5.96189e-05	-0.00577452	-0.00237508	0.000499731	0.000709578	0.0052127	-0.0032578	0.0108688	0.0113019	0.00949852	0.0150652	-0.00163718	-0.00499517	-0.0023546	0.0172648	0.000405872	-0.00304757	0.0207091	-0.0119866	-0.00360708	-0.0108701	0.0103903	0.0143472	-0.0160125	0.012373	-0.000490366	0.00469697	-0.0044741	0.000314249	0.00769909	-0.00693245	0.00212999	0.0104308	-0.00282986	-0.00493947
BT0440	0.0201284	-0.0041222	0.0071148	0.00810982	0.00514766	0.00976205	-0.00301528	0.132115	0.00516615	-0.00520266	-0.00686944	0.00469097	0.000737184	-0.00398527	-0.00393457	-0.00142274	-0.00209775	0.00208993	0.00577377	0.0096969	-0.00812143	-0.00236145	-5.3359e-05	-0.00282803	-0.00155513	-0.00646311	-0.00486851	-0.00204265	0.0105098	-0.00460062	0.0101721	-0.00465535	-0.00783393	-0.0161001	-0.0041057	0.0105825	0.0226067	-0.0322475	-0.00626241	0.00133521	0.000118243	-0.000854603	0.00694614	-0.00214426	-0.00513334	0.0225242	0.00222045	0.00124752	0.00515986
BT0441	-0.00672833	0.0107379	0.0156075	-0.00361381	-0.0027484	-0.00484199	0.00494659	0.134726	0.0169941	0.0034413	-0.00303118	0.0115658	0.00056164	-0.00650448	-0.0045638	-0.0138067	0.0129749	-0.00139412	0.00783165	0.00646107	0.00231591	0.000852743	0.00237025	-0.00578585	0.00516543	0.00340786	-0.00240611	-0.00122025	-0.0073034	-0.00089804	-0.00767979	-0.005178	-0.0105497	-0.0194192	-0.00517228	0.0243825	0.0226814	-0.0174916	-0.00279612	0.00412606	0.00160389	0.0058392	0.00599899	-0.00141388	0.0103547	0.0113209	0.00803567	0.00138426	0.00646166
BT0442	0.00820241	-0.00645076	0.0129554	0.0110599	0.00696612	0.00496028	0.00503823	0.135579	-0.00332427	0.00365123	-0.0057961	0.0152236	0.00443721	-0.00363019	0.00787037	-0.011863	0.00536386	0.00234921	0.00248452	0.00937386	0.00783802	-0.000907697	0.00472088	-0.000997683	-0.00132151	0.00711816	-0.00498999	0.00351529	-0.0043573	0.00711371	-0.00124334	0.00237972	0.00381778	-0.00847024	-0.00952897	0.0077086	0.0204179	-0.0216439	-0.000227101	-0.00110237	0.00392548	-0.00554885	-3.63009e-05	-0.000281564	0.00502861	0.00745202	0.00712114	-0.00054363	-0.000938981
BT0443	-0.00907214	-0.00953271	-0.0340417	-0.0201199	0.0143716	-0.0239437	0.00108034	0.0746586	-0.00232697	-0.0191786	0.00552543	0.00026886	0.0126046	0.000583373	-0.0491443	0.00524641	0.0161529	0.00826142	0.000969529	-0.00232199	-0.00531779	0.0118805	-0.015915	-0.00344735	-0.0124685	-0.00123711	-0.00155118	0.0015062	-0.00921635	-0.00348467	-0.003061	0.00983651	-0.0109923	0.0141914	-0.0151457	-0.000458384	0.00701163	-0.0262541	0.0109461	-0.021498	0.0157143	-0.000405029	-0.00257867	-0.0182945	0.00180938	0.00253023	0.00556486	-0.000288814	-0.00193251
BT0444	0.00933119	-0.0044757	-0.00103215	-0.00180514	-0.00719095	-0.00091597	-0.00154839	0.042562	-0.00350062	-0.00725189	0.00518923	0.0088366	0.00421874	-0.0114535	0.00336443	-0.00203363	0.0209683	0.0108521	-0.00559548	0.0075	0.00346042	0.014331	-0.00919617	0.0069524	0.0117537	-0.00157218	-0.00253145	0.00160156	-0.00713768	-0.0163122	-0.0032793	-0.0154316	-0.00230691	-0.000767999	0.00657351	0.0303327	0.00547085	-0.0147878	0.0143078	-0.0268175	-0.000946755	0.00581802	0.000431027	-0.0117522	-0.0124746	-0.0034528	-0.00177107	-0.00140594	0.000218551
BT0445	0.00804552	-0.0109186	0.0118711	0.000603821	-0.0125261	0.000855765	0.000636836	0.0373842	-0.00591712	-0.00716345	0.00969907	0.00573693	-0.00121267	0.00106616	-0.00620132	0.000811646	-0.00220196	0.0127326	-0.00508767	0.00556928	-1.38155e-05	0.00103905	-0.0050055	0.000994128	0.00486647	-0.00233972	-0.00371348	0.00672562	-0.00591345	-0.0148612	0.00261308	0.0250271	-0.00276858	-0.000279516	0.00803709	-0.000529468	0.0223732	-0.00721862	0.000623157	-0.0012364	0.00242645	0.000919753	-0.00822215	0.00167784	0.00409824	-0.0173977	-0.00548576	0.00171431	-0.00397041
BT0446	0.00131526	-0.00687998	-0.00700346	0.000985342	0.00201073	-0.00322355	-0.0144096	0.0892088	0.00412308	-0.0131685	-0.00256071	-0.0120524	0.0147796	-0.00897223	0.0148995	-0.0344753	-0.00381823	-0.00249313	-0.00773841	0.0197753	0.00827119	0.0101786	-0.00745898	-0.0148969	0.00057517	-0.000468755	-0.00674803	-0.00191459	-0.0125655	0.0246053	-0.0415769	0.0193637	0.0198533	-0.00122569	0.0109239	0.00943106	0.0219195	-0.00645635	0.0046207	-0.0112112	-0.00456309	-0.0123265	-0.00916206	-0.00174408	-0.00565013	-0.00823592	0.0137057	-0.00165163	-0.00270112
BT0447	0.00280962	0.00409351	0.0168653	0.000154372	-0.00207576	-0.00400873	-0.00118663	0.104718	0.0153145	-0.00508857	-0.00172497	-0.00582366	0.00490348	-0.00225274	0.00645682	-0.0267427	0.00719012	0.00153929	-0.000972466	0.0125805	-0.00310806	-0.0157249	-0.0128153	-0.00398404	0.00958772	-0.0153839	-0.00812125	1.68914e-05	0.000438036	0.00374463	-0.0156718	0.00977852	0.00821717	-0.0121264	-0.00558656	0.00345233	0.0233843	-0.0171093	0.00219105	-0.0136401	-0.00129013	-0.0127105	-0.00165795	-0.00240704	0.00879289	-0.00347215	0.000992682	-0.00205604	0.000302687
BT0448	0.0162369	-0.0204047	-0.00785054	-0.00289893	-0.00931505	0.0103259	0.00478359	0.108341	0.0165385	-0.00505374	-0.0040603	-0.0142134	-0.00619786	-0.00476377	0.0122397	-0.0181913	-0.00146445	-0.00593161	0.00490788	0.0010464	-0.00713079	0.0125117	-0.0234313	-0.00738145	0.0109706	0.00471865	-0.0072476	-0.0136174	0.011313	-0.00227512	-0.0407783	0.0080467	0.023529	-0.0240738	-0.00587253	-0.00344145	0.00816426	-0.0194065	0.00974399	-0.00482366	0.00162251	-0.00734499	-0.00826582	-0.00043111	0.00650914	-0.0129953	0.00176099	0.00464148	0.010593
BT0449	0.0035029	-0.000698547	0.000730961	0.0142701	-0.0119575	-0.0153025	0.00439836	0.149384	0.00911496	-0.00145809	-0.00100971	-0.00229498	-0.000564786	0.00379067	0.00403399	-0.0141231	-0.00743998	-0.00321498	0.00911113	0.00136268	-0.0112156	-0.00396347	-0.0102946	0.010675	0.0123287	-0.010569	-0.00841662	0.00834048	0.00628809	0.0107135	-0.0219464	-0.00857775	0.00257622	-0.0127527	-0.0109976	-0.00700167	0.00735461	-0.0162129	0.0120275	0.000236817	0.0105271	0.000765654	-0.00120828	0.00676253	0.0088107	-0.0115543	-0.00466441	-0.00315505	0.00177842
BT0450	0.004192	-0.00394854	-0.000426805	0.00770942	0.0025217	-0.0182306	-0.00607774	0.147889	0.0172016	0.0102046	0.00236595	-0.00451307	0.00757147	-0.00246268	0.00114781	-0.0106313	-0.0153117	-0.00506437	0.00738462	-0.00070914	-0.0115109	-0.00820867	-0.0214211	0.00137355	0.0278393	-0.00505495	-0.00835296	0.00810225	0.00526782	0.016989	-0.00865256	0.00402773	0.0111849	-0.0172759	-0.00446962	-0.011231	0.0177979	-0.0235565	3.00782e-05	0.00772611	0.000270334	-0.00822843	-0.00912414	0.00228574	0.00298021	-0.00119516	-0.00504288	0.00164251	-0.00463795
BT0451	0.000945622	-0.00632249	-0.00305096	0.00432445	-0.00767627	-0.0139261	-0.000762241	0.14959	0.0075542	0.00602522	-0.00039924	-0.00012573	0.00153533	0.00316415	-0.00515153	-0.00868353	-0.0156806	-0.0155011	0.00768027	-0.000212823	-0.0213248	0.00327016	-0.00540947	0.000629852	0.0242374	-0.00677949	-0.00557135	-0.00191771	0.00765104	0.0127453	-0.0145806	-0.00719287	0.00707243	-0.0114056	-0.00302416	-0.0118548	0.0127586	-0.0199882	0.00510363	0.00448628	0.00794008	-0.00358979	0.00215348	0.00391459	0.00108009	0.00138819	-0.00742099	0.0018858	-0.00724248
BT0452	0.000186466	-0.00224958	0.0110484	-0.00117488	-0.0109378	-0.00644107	-0.00164794	0.133981	0.00596196	0.000146396	0.000921379	-0.00277935	0.000801795	-0.00162914	-0.00371434	-0.0181198	0.00713053	0.00366091	0.00380042	0.00240008	-0.0103109	-0.010729	-0.00386726	-0.0160551	0.0215497	-0.0154691	-0.0059092	0.00353161	0.00324832	0.00195069	-0.0100195	-0.000524156	-0.000464332	-0.0106159	-0.00327006	-0.00436918	0.0149914	-0.0116705	-0.00516934	0.0150679	0.00425598	-0.0175428	0.00435714	0.00887631	0.00154687	-0.00792145	-0.00755007	0.000761231	-0.00176948
BT0453	0.00883916	-0.00663792	-0.000109821	0.00333014	-0.000383194	0.00515401	-0.0106413	0.147365	-0.0118773	0.00260414	0.00094432	-0.00212513	-0.0111165	0.00171971	0.00490621	-0.0180314	-0.00666401	-0.00401799	0.000517502	0.00555881	0.00197968	-0.00657017	-0.00411319	-0.00434463	0.02133	-0.0313571	-0.00450709	-0.00484878	0.00851345	-0.00323989	-0.0159646	-0.0253592	0.00561645	-0.00717134	-0.00214929	-0.00452926	0.0202978	-0.0170388	0.00582954	0.0099307	-0.00620937	-0.02087	-0.00193381	-0.00981651	-0.00430721	-0.0110526	-0.0198641	-0.00220866	0.00254781
BT0454	-6.77391e-05	-0.00312358	-0.0220991	-0.0146307	0.00292262	-0.00494135	0.00609074	0.143	-0.00808133	0.0240771	-0.00474143	0.0026658	0.0100331	-0.00258637	0.00251915	-0.0241064	0.0247103	-0.000224708	-0.00518381	0.0114333	0.000276583	0.00530511	-0.0350848	0.0117626	0.00643556	-0.0272947	-0.000915161	0.0049302	-0.000516571	0.0179851	0.00134421	0.0124578	0.012245	0.0216871	-0.00785015	-0.0113249	0.0128245	0.00249419	0.01031	-0.00570742	-0.0148797	-0.00925708	0.00463234	0.000852687	0.0004406	-0.0193728	-0.00969858	0.00226481	-0.00294139
BT0455	0.00304345	-0.00367521	-0.00558917	0.0163267	0.00735633	0.00404723	0.00356466	0.0183547	-0.00978511	0.00127555	-0.00426814	0.002722	-0.0117493	0.00263859	0.00964331	0.0103432	0.00573311	-0.00881719	-0.00802492	-0.000560426	-0.00181269	-0.0014895	0.00720897	-0.0034907	-0.00271774	0.00116159	0.000174538	-0.00697899	0.00556586	-0.0137648	-0.0067745	0.048103	0.00436302	0.000147343	0.00619997	0.000869463	0.000765268	0.00179072	-0.00298079	0.0104544	0.000179765	-0.0107386	0.0106622	-0.00589894	-0.0091623	-0.0028802	-0.00452752	-0.000602105	-0.012153
BT0456	-0.00531795	0.00175027	-0.0124765	-0.00131799	0.0150971	-0.0045905	0.000960966	0.0209832	0.0095505	-0.000111018	-0.0022278	0.000120207	-0.00518256	-0.00231817	0.00917051	0.0106558	0.00353692	0.00129676	-0.00832973	-0.00205422	-0.00340293	0.00605202	0.00837049	0.018359	-0.00276773	-0.0122979	-0.00133892	-0.0152515	0.00689225	-0.00106518	-0.0101808	0.0111785	0.00763493	-0.00568389	-0.00491116	0.00871025	0.00112212	0.0023045	0.00520009	0.00912359	-0.00546661	-0.0150414	0.0108945	-0.00771103	-0.0160377	0.0019724	-0.00058165	3.40074e-05	-0.0090381
BT0457	0.0060956	9.57357e-05	-0.000360841	0.00464592	0.0107274	-0.00804526	0.00306984	0.0248688	0.0174196	-0.00303321	-0.00911811	0.00493421	0.00418556	-0.0126396	0.0066142	0.0138419	0.00138221	-0.00253576	-0.0145722	0.0021922	0.00313937	0.00732854	-0.00372272	0.00779737	0.00128198	-0.00443193	5.48571e-05	-0.00183491	-0.00089899	-0.0114495	-0.00431829	0.0077676	0.00282076	-0.0072551	0.00299033	0.0082133	0.00826657	0.00367353	-0.00564902	0.0113654	0.00269862	-0.0197752	0.00490007	-0.0065968	-0.00140551	-0.0011704	-0.0085619	-0.000973214	-0.0102131
BT0458	-0.000260963	0.00333968	0.00488185	0.00500617	-0.000405713	0.00234338	-0.00178656	0.0121524	-0.00844505	-0.00229764	-0.00450788	-0.000669966	-0.00580322	0.00208915	0.00514732	0.00275479	0.0143057	-0.0009952	-0.0105019	0.000318528	-0.00268802	0.00917744	-0.00307182	-0.00141209	-0.00676301	-0.000772757	0.00102314	0.00301677	-0.000719261	-0.00171879	-0.00670039	0.00849474	0.000398125	-0.011245	0.00156366	-0.00231093	-0.000546119	-0.000104019	0.00303298	0.016969	-0.0160398	-0.0103324	0.00482849	0.000630377	0.00412324	-0.00685346	-0.00230144	0.000333282	-0.0101191
BT0459	0.000346656	0.0179344	-0.00717095	-0.00411849	-0.0028185	-0.00478064	0.0109374	0.0297876	-0.0139057	-0.00473569	0.00191729	0.00852491	-0.002242	-0.00255709	0.0148773	0.00712997	0.00479877	0.00386079	-0.00983323	0.00561419	0.000348729	0.000498624	-0.00389732	0.0110839	-0.0120229	-0.00836472	0.00306461	-0.0104471	-0.000912743	-0.0119724	-0.00748854	-0.00895858	0.0148257	-0.0341299	-0.00931222	0.0156828	-0.000658796	0.0039717	-0.00477565	0.0242417	0.0100447	-0.00553682	0.00200474	0.00338936	0.00809919	-0.00887489	-0.0104171	0.00802387	0.000989025
BT0460	0.00126002	0.0171171	0.00707785	0.00137129	0.00633451	-0.00906029	0.00398371	0.0299116	0.00974551	0.0101895	0.000818492	0.0217139	0.0014062	-0.0039351	0.0106412	-0.000452476	0.00662221	-0.000685102	0.00322448	0.000239424	0.00134499	0.00198666	0.00391512	0.0101392	0.00624719	-0.00326826	0.00494617	-0.00191343	0.0034556	-0.00829257	-0.0113098	0.00224471	0.0122663	-0.0357839	-0.00165139	0.0102229	0.0092913	0.00166926	-0.00609818	0.00475251	0.00182441	-0.00906311	0.0154134	-0.00324961	0.0176298	-0.00959806	-0.00887566	0.00742405	0.00025116
BT0461	0.000317666	0.017316	0.000470923	0.00804874	0.00346246	-0.00332492	0.000899941	0.0397779	0.0235715	0.00678283	-0.00194549	0.0150714	-0.00370999	-0.00740598	0.0104655	-0.00217015	-0.008302	-0.00235488	0.0051515	0.00217319	-0.00322541	0.00392866	0.00216065	0.0119905	-0.00279094	-0.000425853	0.00452085	-0.000414277	0.00365255	-0.00430332	-0.00866204	-0.00207946	0.0215549	-0.0386225	0.00847087	0.011605	0.00351061	0.00316322	-0.000799403	-0.00503489	0.0121159	0.001723	-0.00441252	-0.00175066	0.00516173	-0.011215	-0.00293661	0.00396092	0.00497974
BT0462	-0.0136958	-0.00950477	0.016021	-0.00437469	0.0143623	0.0190029	-0.00047722	-0.00929718	0.00211891	0.00753	0.00637567	0.0120901	0.00426956	-0.0113401	0.000179162	-0.0121752	-0.014691	-0.0319078	-0.022528	0.0106938	-0.00408599	-0.0162254	0.00614802	0.00904618	-0.015425	-0.0115414	0.011451	0.0148969	0.0139688	0.0107919	-0.0240723	-0.0116203	0.00857149	0.0348147	0.00217844	-0.0186183	0.00510661	0.00527735	0.0192515	0.00947723	-0.0174363	-0.0192778	0.00241989	0.00194616	-0.00841103	-0.0396413	-0.0112308	0.0502608	0.0058067
BT0463	-0.00611681	0.00503887	0.00507324	0.00081285	0.00283233	-0.0105995	-0.0140641	0.0113523	0.00161971	0.0142326	0.00590188	0.0147655	-0.01673	0.00649253	-0.0228773	0.0122546	0.0015164	-0.0158334	-0.00957294	-0.00442187	0.00150922	0.0194591	-0.00825488	0.00289695	0.0173116	0.000780562	-0.00238647	0.00102731	-0.0285621	-0.00270688	0.00358755	-0.0164886	-0.0319414	-0.0230494	-0.0054083	-0.000955448	0.00908594	0.0101686	0.0193548	-5.8784e-06	-0.000418156	0.000717272	0.0115349	-0.0090084	0.00128591	0.000505416	-0.0161595	0.000126135	-0.0125144
BT0464	0.0107536	0.0069	-0.0285272	-0.00993933	-0.00528467	0.00450429	-0.0115024	0.00461748	-0.0101672	0.0229238	0.00410925	0.00164769	0.00938888	-0.00634177	0.0182342	0.00654683	0.0146718	-0.00519218	-0.00449756	0.00756529	0.0143805	-0.00473154	-0.00196579	-0.0025851	-0.00567358	-0.0248816	-0.000686649	-0.00844906	-0.0030257	0.00127058	-0.0119091	0.00561982	-0.0370285	-0.00516465	-0.00223277	-0.00524052	0.00596906	0.00745586	0.00314915	0.00194158	0.00802119	-0.00995495	0.0210867	-0.00755423	0.00917992	-0.0106244	-0.00945409	0.011232	0.00736086
BT0465	-0.00637153	0.00767492	-0.0564678	0.00771495	-0.0122627	0.00133471	0.00234858	0.00505811	0.000792159	0.00405605	0.00216653	0.00771619	-0.00301503	-0.00557873	-0.0167832	0.0179641	-0.00408695	-0.00546528	-0.00326644	0.00577592	-0.0038205	0.0130064	0.00223849	0.0045991	-0.0177712	-0.0110131	-0.0076135	-0.00941488	0.00117561	-0.00112152	0.000998886	0.00480153	-0.0186583	-0.0158257	0.00317632	-0.0316263	0.00298315	-0.00149839	0.0111392	0.00566091	-0.0191423	-0.00413673	0.00947856	0.000574968	-0.0033583	-0.0172215	-0.000240557	0.00631794	-0.00369235
BT0466	0.00851514	-0.0127177	0.0143491	0.0161291	-0.00571208	0.0087498	-0.00827431	-0.00641022	-0.0142739	-0.00340319	-0.00384691	0.00220954	-0.0180686	0.000925405	0.0201227	0.00879773	0.0122249	0.00404846	-0.00361816	-0.00207663	-0.00437746	0.0254053	-0.00303862	0.00303971	0.00616479	-0.0019964	0.00380746	0.00300907	0.000302727	0.0110332	0.00257221	0.00183988	-0.0189442	-0.00748809	-0.0214385	-0.0030017	0.000803001	0.0078604	-0.00529931	0.016639	-0.00949481	0.000400145	-0.0103956	0.00435339	-0.00418182	0.0134611	-0.0142422	0.00506276	-0.00806673
BT0467	-0.00694052	-0.0137974	0.0244919	0.00899853	-0.00925911	0.00232742	0.00597859	-0.0152262	7.81716e-05	0.00278306	-0.000227418	-0.0167166	0.0120559	0.00022954	0.00207943	-0.00151545	0.0155651	-0.00898835	-0.018877	0.00655332	-0.0064944	0.00910744	-0.0119412	-0.0168739	0.00991839	-0.00914296	-0.00688969	0.00669913	0.00511833	-0.0158014	0.00974155	-0.00109081	0.00688508	0.00630856	-0.0057595	-0.00266172	0.0127574	0.00220896	0.00671859	0.00529656	-0.00575244	0.00592336	-0.00254579	-0.00753596	0.0277868	-0.0313446	-0.0174398	-0.00170335	0.00725792
BT0468	-0.0123845	-0.0126654	0.00638237	0.00463917	0.000741812	-0.022527	0.0168864	-0.0119384	0.00139394	0.0101071	0.00645106	-0.00076694	-0.0138178	-0.00360491	-0.000974053	-0.00432428	0.00167395	-0.00501383	-0.0105412	-0.00173899	-5.43561e-06	0.00100979	-0.00579503	0.00218157	-0.000623408	0.0263037	0.000187788	-0.0126097	0.000499651	-0.00527655	-0.00576734	0.00674981	0.000154559	0.00576523	-0.0015684	-0.0187794	0.00725658	0.00587819	0.00324048	0.0105476	-0.000649149	0.00607013	-0.00116579	-0.00619522	0.0287576	-0.00375316	0.00164354	-0.00290223	-0.00546905
BT0469	-0.00466946	-0.00878012	0.00418581	0.00491864	-0.0163814	0.00917389	-0.0186525	-0.0116296	-0.000669867	0.00535654	-0.00692379	0.00857954	-0.000979383	0.00312142	0.00340759	0.00271038	-0.0125799	0.0123684	-0.0147227	-2.3482e-05	0.00542141	0.0169437	-0.0112308	0.000883873	0.00402657	0.00656124	-0.00492936	-0.00143864	0.00247858	-0.00305274	0.00797083	0.00778415	-0.00283417	-0.00554197	-0.00857381	0.00954408	-0.00545194	-0.00421646	-0.0139346	0.0011116	0.00818615	0.00723419	-0.00511394	0.00649041	-0.00425104	-0.00225742	-0.00107973	-0.00429181	0.0130373
BT0470	-0.000682962	0.00407262	-0.0121865	-0.00128148	0.0126322	0.00983438	0.00203151	0.00485071	-0.0113498	-0.00358716	-0.0147053	-0.0185095	0.0013045	0.000132651	0.0205165	0.00481802	-0.00639628	0.00754816	0.00422136	-0.00355235	-0.000292543	-0.018781	-0.00342686	0.00290297	0.0060134	0.00855405	0.000338967	-0.0132665	0.0203694	0.00997105	-0.0153385	0.0101569	0.0063774	-0.00141674	0.0114653	0.0174666	-0.014404	-0.0124181	0.000213434	0.00916208	0.0010815	0.00554862	0.00144794	-0.00365067	-0.0278507	-0.00428685	0.0078502	-0.0111189	0.00277742
BT0471	0.00218629	-0.00164506	0.00759631	-0.00868828	0.00305675	-0.00590977	-0.00303825	0.000104619	0.00849117	0.00328954	-0.0136494	-0.0217324	0.0127283	0.0084211	-0.00307356	-0.00839823	0.0116283	0.00380985	0.00163845	-0.00886147	0.00604018	-0.0141809	-0.0213592	-0.00179825	0.00725994	0.00214	0.00149858	0.00114988	0.00885049	-0.00555955	0.00739285	-0.00158218	0.00773876	-0.0055282	0.0125883	0.00467844	-0.00542443	0.0051428	0.0048294	0.00956251	0.00123063	0.00539763	-0.00793558	0.0215555	-0.0215321	0.0102417	0.00475576	-0.0118772	-0.0163342
BT0472	-0.00545049	-0.0265089	-0.0304775	0.000641889	0.00989495	-0.011561	0.048616	0.0175966	0.0115574	0.00670181	-0.000292881	-0.00943341	0.0151393	-0.00333218	-0.00807273	-0.0084179	0.00853983	0.000796918	-0.00296381	0.00592083	-0.00145036	0.00877902	-0.0139556	-0.00542616	-0.0101944	-0.00440186	-2.04819e-05	0.0115572	0.000368175	0.0174345	0.00268302	-0.0144239	0.0198797	0.0041161	0.0135504	0.0172858	-0.00239204	-0.00485798	-0.00434658	-8.23613e-05	0.00482687	0.000628143	-0.0129992	0.0129642	0.0154804	0.00029157	0.00776047	-0.00768797	0.0131816
BT0473	0.012821	-0.00370184	-0.00676143	0.0158651	0.0100967	-0.00110929	0.00803808	-0.00229474	-0.00211005	-0.0171293	0.00179524	0.000975001	0.00772986	0.00521687	0.023767	0.00840423	-0.00774775	0.00985008	-0.0140825	-0.0107509	0.00677786	-0.00135738	0.00390445	-0.00123312	0.0195767	0.0113341	-0.00118423	-0.00734594	0.00827485	0.016366	0.00901665	-0.0131625	0.0116005	-0.000243811	-0.0141344	-0.00083817	-0.0144742	-0.01223	0.0108543	0.00903749	-0.00962034	-0.00682871	-0.0141647	-0.00682666	-0.0264812	-0.000677805	0.0117568	-0.00612178	0.0101348
BT0474	-0.0238037	0.00887373	-0.00109543	-0.00168615	-0.0052752	-0.028404	-0.0115932	-0.00118895	0.00571136	-0.00457896	-0.00589772	-0.012529	-0.00179364	-0.00314535	-0.00410433	-0.00187594	-0.000969881	0.011723	0.00831638	0.00224464	0.0102341	0.000185303	-0.0039516	-0.00580806	0.00295897	0.00520353	-0.0043797	0.000897465	-0.00374018	-0.0135632	-0.0033726	-0.00347711	-0.00441083	0.0105113	-0.00206695	0.0092866	0.00372505	-0.0139968	0.00415411	-0.0171938	0.0106404	0.000577794	-0.0036687	0.0057469	0.00197425	-0.00185244	0.000587583	-0.00523309	0.00992904
BT0475	0.00829726	0.00744373	-0.0219791	-0.00408573	-0.00820467	-0.00525881	0.000359531	0.000271097	0.00576836	0.0150288	0.00968495	-0.0162256	0.00997567	-0.00818028	-0.0108273	0.0172035	0.00595073	0.00724649	0.00323143	0.00160941	-0.00198461	0.00157979	-0.0106439	-0.0103695	0.00570715	-0.00443455	-0.00374673	0.0177855	-0.00554998	0.00083228	-0.00762418	-0.0210421	-0.0236256	-0.00679856	0.0072286	0.00995801	0.0138412	-0.00483584	-0.00178978	-0.00513593	-0.00478791	-0.0049699	-0.00145688	0.000655768	0.00706108	-0.00487265	-0.0213501	0.00324659	-0.00127747
BT0476	-0.0129464	0.00311695	0.0123093	-0.0311715	0.00822784	0.00263678	-0.0291661	0.000283807	-0.00938253	0.00604614	-0.00177795	0.0105603	-0.00523996	0.00164209	-0.0117336	-0.00767041	-0.0125482	-0.013639	0.00590864	0.00303252	0.0105601	0.0187436	0.0106412	0.0136678	-0.00181886	0.00857379	0.0128462	-0.00307133	-0.00462329	0.0534036	0.00679956	0.0189459	-0.00397821	0.0225615	-0.00252625	-0.0272669	0.00879224	0.0115283	0.00717664	-0.00293397	-0.0257238	-0.0171507	0.0109992	0.00513492	-0.00828052	-0.00660841	-0.0152607	0.011439	-0.0134463
BT0477	0.0321565	0.00704869	-0.00461389	0.00210135	0.0106579	0.00590517	-0.0211588	0.00641893	-0.002681	-0.0159151	0.00279565	-0.00441	-0.00324489	-0.00689647	0.0314453	0.00578943	-0.0138583	-0.000165588	0.0113726	-0.00646755	-0.0100124	-0.038006	0.000715513	-0.00100534	0.00275479	0.000594494	-0.00584496	-0.00583903	-0.00606402	-0.00314553	-0.00410506	-0.00354086	0.00590905	0.0025297	-0.00259759	0.0123803	-0.00335088	-0.00873406	0.00646436	-0.00709322	-0.00325578	0.00330977	-0.00387401	-0.0124763	-0.0157922	0.0249539	0.0073747	0.00358247	-0.0035484
BT0478	0.000382893	0.0220705	0.0225852	-0.00373122	0.00416226	0.00472332	0.0110517	0.00452082	-0.00355317	-0.00683812	-0.00338036	-0.0116221	-0.0129118	-0.000572556	-0.0171949	-0.00873825	-0.0113073	0.00570455	-0.00363125	0.000909483	-0.0227712	0.0119859	-0.00258086	-0.00320324	0.0145564	0.00525024	0.00119607	-0.0097958	-0.00255328	-0.00821633	0.0137379	0.0277937	0.00570939	-0.00130553	0.00942332	0.00990513	-0.0023614	-0.00301597	-0.00994352	-0.0127393	0.00813432	0.00288966	0.00274349	-0.0113675	0.0062709	-0.00184207	0.006225	0.00515337	-0.00207329
BT0479	0.0088521	-0.0120407	0.00909184	0.00177352	0.00525801	0.00618908	0.0212616	-0.00623955	-0.0137168	-0.0142036	-0.00763662	0.00830553	0.00163482	0.00635922	0.0112008	0.00628607	-0.0079676	0.00109086	0.0173446	-0.0102057	0.00423367	0.00292203	0.0211753	0.00821547	-0.00714357	-0.00457323	-0.000851758	-0.00127191	0.00125068	0.0013033	-0.00204916	0.00628487	0.00718258	0.000596321	-0.0105641	0.0110684	-0.00607298	0.00409729	0.0016558	-0.00175205	-0.00176254	0.00248213	0.000988378	-0.00229941	0.000375717	0.00438862	0.00142717	-0.0099317	-0.0102592
BT0480	-0.00964157	0.0167373	0.0094675	-0.00474918	-0.00207996	-0.0119882	0.00743488	0.00374318	0.00469853	-0.00820503	-0.00455286	-0.00160764	-0.0130426	0.00402146	0.0121969	-0.000583657	0.000656158	0.00932107	0.0118501	-0.00832283	0.026708	-0.0207917	0.00242653	-0.00668054	-0.00989351	0.00410208	0.000350334	-0.00253338	0.00696951	-0.00778006	0.00954718	-0.00544527	-0.00182066	-0.00130582	0.00745943	-0.00318132	-0.00425865	-0.0115405	-0.000731176	-0.0141516	-0.00448641	0.00718166	-0.00476842	-0.00675489	0.00132471	0.00589218	0.0238458	-0.00880094	-0.0115796
BT0481	0.0143967	0.00564751	-0.0180099	-0.00481513	-0.00386089	-0.00930223	-0.0190339	0.0119533	0.00328841	-0.0201362	-0.00125939	0.0078303	-0.00368239	0.00488463	0.00708666	-0.00878782	0.0151774	0.00945814	0.0103688	-0.00184965	-0.00642817	-0.0148763	0.0125778	0.00506254	0.00435836	0.00519959	-0.00455256	0.00238619	0.00359703	-0.00531465	0.00029083	-0.00704299	0.0158952	-0.00342205	0.00914692	-0.0105929	-0.0324008	-0.0120174	0.000428578	-0.00395973	-0.00821632	0.00454901	-0.00731513	-0.00560575	0.00850546	0.00662953	0.0254877	-0.0068386	-0.00980769
BT0482	-0.0103537	-0.000687544	0.0263835	-0.00752368	0.00566397	-0.00523784	0.00710707	-0.00964733	0.00618121	-0.00323619	0.00104328	-0.00184028	-0.000143294	-0.00295808	-0.029081	-0.00654275	0.0184951	0.0130219	-0.000499528	-0.00635021	-0.00360048	-0.0269071	0.0043233	-0.0174865	-0.0186624	-0.00293212	-0.00440587	0.00154154	-0.00973902	0.00995936	-0.0054828	-0.00669895	0.00345551	0.00178478	-0.00153837	-0.00885625	-0.000678619	4.67654e-05	-0.0126506	-0.00834655	0.0139516	0.00568258	-0.00800585	0.00563035	0.0125143	0.0117555	0.0223911	-0.00831019	-0.0202817
BT0483	0.0105834	0.00130135	0.00458098	-0.00525144	-0.000915699	-0.00157908	0.000685561	-0.00232605	-0.0060529	-0.0115062	0.00184454	0.01574	-0.00396151	0.000683766	0.00739098	-0.00345086	-0.00722683	0.00908164	-0.00283887	-0.00280464	0.00268604	-0.00171915	0.00195418	-0.00551719	-0.00267029	-0.0079287	-0.00206804	-0.00165302	0.00565204	-0.00088478	0.0102443	0.00159591	-0.0116967	0.0112503	0.000167574	0.00154757	-0.00257927	0.00366126	-0.0122538	-0.00401181	-0.00369474	-0.00701641	0.00703721	0.00871024	-0.00144428	0.00716663	0.0155597	-0.000170193	-0.0059201
BT0484	0.00567308	-0.00809636	0.00430761	0.0085683	-0.000705985	-0.00972076	0.00261418	0.00798608	-0.00255489	-0.0136908	-0.00331781	0.0259288	-0.0105744	0.00789652	-0.00192665	0.00451547	-0.00628278	0.0256051	0.00169682	0.000496098	0.00184513	0.00417334	0.0111769	-0.0268912	0.0117373	-0.0114217	-0.00193336	-0.00825425	0.00538557	0.00141216	-0.000864065	-0.00536434	-0.0342232	0.00284999	0.00646228	-0.0083746	0.0122966	0.018288	-0.00296287	0.0249644	0.00218524	-0.000604691	-0.00212261	0.00195796	0.00726413	0.00733207	0.00544212	-0.00129385	5.19892e-05
BT0485	-0.000133609	-0.000625523	-0.00274244	0.00220051	0.00211711	-0.00321055	0.00391328	0.00177182	-0.00609358	-0.0021034	-0.00262287	-0.00480088	0.00658388	-0.00137401	0.00237249	0.00362049	-0.00283613	0.0049231	0.00336435	-0.000162449	0.00107638	-0.0036136	-0.00126371	0.00227831	0.00579688	-0.000495947	-0.000969348	-0.00547998	-0.000844537	0.000723516	-0.000594656	0.0116438	-0.000116689	0.00338554	-0.00343857	-0.00896109	-0.000830226	-0.00386135	0.00210343	-0.00440389	0.000799169	-0.00254238	0.00136506	0.00384624	0.00384135	0.00555539	0.0010609	-0.00105787	0.00230184
BT0486	0.000436065	-0.00214721	-0.00500285	0.00532632	-0.0103311	0.00478845	-0.00616943	0.0185515	-0.0170451	-0.0034953	-0.00357333	0.0145838	0.0046154	-0.000905612	0.00235177	-0.0119261	-0.00618727	-0.0072534	0.00657561	-0.000652928	-0.00152756	-0.00484793	-0.0109617	0.00530403	-0.000153594	-0.0018614	-0.000657291	0.0077951	-0.00685288	-0.00674506	0.00311042	-0.000203678	0.00362114	-0.00739291	-0.00174294	0.00242055	0.00315	0.00476507	-0.0154282	-0.00160568	-0.00186132	-0.000555499	-0.0167626	-0.00226184	0.0114802	0.000565658	-0.000736949	0.000230829	-0.0103815
BT0487	-0.00250143	-0.00551727	-0.00471157	-0.00054483	0.000348966	0.0035043	-0.0118746	0.0128557	-0.0155523	-0.000889514	-0.00140005	0.0108175	-6.12154e-05	0.00323171	0.0022555	-0.00932185	-0.00394642	0.00252409	0.00169826	-0.00243559	0.00463852	-0.00337182	5.74627e-05	0.00399411	-0.00293857	0.000508749	-0.00412644	0.00733782	0.00212142	-0.00814028	0.00799935	-0.00921871	0.0157368	0.00803956	-0.00803973	-0.00175155	0.00693663	-0.00430091	-0.00417392	0.00573628	-0.00823509	0.000627682	-0.016571	0.00789834	0.0138453	-0.0113485	-0.00787275	0.00315162	-0.00856716
BT0488	-0.00486106	0.00845356	-0.0074416	0.00525305	-0.0209572	0.0134305	-0.0171164	0.00760382	-0.00959022	-0.00520561	-0.00725239	0.00348478	0.00108502	0.0165675	-0.00066057	-0.0308472	-0.0260122	-0.00239404	0.00278323	0.00274073	0.00523026	0.00834409	-0.0136379	0.00246535	-0.00512265	0.00345527	-0.00198688	0.0121588	-0.00539788	-0.00340622	0.0135094	-0.00634545	0.0320103	0.0041666	0.016732	8.08669e-05	0.0174583	-0.00616901	-0.0303658	-0.0234404	-0.00465992	-0.00244889	-0.0349403	0.0103619	-0.00471295	-0.00608951	-0.00465584	0.00397876	-0.00102874
BT0489	0.00412944	0.0126442	-0.00622145	-0.00836383	-0.0157961	0.0069838	-0.00404184	0.00914084	0.000284501	-0.00198158	-0.0099688	0.00442725	0.00608067	0.0141051	0.0108042	-0.0266751	-0.0300736	-0.00759497	-0.00879483	0.000683163	0.00113222	-0.000603545	-0.0131244	-0.00424817	-0.00386585	0.0184979	-0.00162621	0.00747325	-0.00452002	-0.00369823	0.0197635	0.00176826	0.0264917	2.69873e-05	0.0170064	-0.0051497	0.0141278	-0.0010543	-0.0397819	-0.0333764	-0.0112498	-0.000773197	-0.0319129	0.00540943	-0.0105039	0.008002	-0.000609209	0.00155342	0.00179054
BT0490	-0.00759684	0.00906974	0.00733588	0.0143075	0.0256795	0.000248785	0.00154664	0.0128565	-0.00376476	0.0185302	0.0120376	-0.0149236	0.0140321	-0.0185891	-0.00347527	-0.014515	-0.00485706	0.00166708	0.0263753	-0.00869475	-0.00649664	0.00158679	-0.00607022	0.00451341	-0.0107226	0.00498042	0.00164578	0.013593	-0.000959664	-0.00534084	0.0124713	-0.0129723	0.00468827	-0.00638558	-0.0145883	0.00429659	0.0098376	0.034474	0.00429942	-0.0116651	0.0550571	-0.0119242	-0.00158657	-0.0114438	-0.0103583	-0.00327227	-0.0115402	-0.000702274	-0.00207459
BT0491	0.000260314	-0.0244777	0.00622322	0.000200445	0.0088647	0.00116657	-0.00831187	-0.00097713	0.0141559	-0.00929971	0.000239041	-0.00778182	-0.00931468	0.146254	0.0582396	0.00190924	0.0113204	0.0283491	0.0138958	-0.0105959	-0.00342749	-0.0246544	0.0228664	-0.0211283	-0.0290233	0.0039654	-0.00604356	0.0114077	-0.00366927	-0.00408763	0.00393823	0.00263904	-0.00755628	-0.00476469	-0.0104083	-0.0197352	-0.00802456	0.0135884	-0.00875971	0.0427791	0.00832507	-0.0208781	-0.00457025	-0.00777543	0.0156433	-0.0139067	-0.011676	0.00171082	-0.00134236
BT0492	-0.0124582	-0.0322972	0.00811588	-0.0113074	0.00936068	0.00371034	0.00754172	0.0131887	0.00295664	-0.0182267	0.00345415	-0.00662663	0.00443277	0.150401	0.00745242	0.0130905	0.0132848	0.014118	0.00798917	-0.00362686	0.00867905	0.0109254	-0.00211096	0.0210181	0.00817462	0.000496397	-0.00586737	0.00168906	0.0153082	0.00930379	0.0155825	0.00614493	0.0288956	-0.0116083	-0.003645	0.00516819	0.00234755	-0.00739606	-0.00585026	0.00310768	-0.0145821	0.00198625	0.00779057	-0.00918453	-0.0143588	0.0250832	-0.0199908	0.00404132	0.00357977
BT0493	0.00729336	0.000420684	-0.0301325	-0.0200087	0.00598688	-0.0152991	0.00305958	-0.00952966	-0.00234747	-0.00575559	0.012929	-0.00415865	0.0159352	0.138848	-0.000348391	0.0112939	0.00274633	-0.00800324	-0.0159111	-0.00528322	0.0032652	0.0229114	0.00179315	-0.0101541	0.0347798	-0.00332179	0.00490659	-0.00347105	-0.00329228	0.00403707	-0.0164633	0.0199025	-0.0140544	0.0113333	-0.0448036	-0.0112396	0.00929975	0.019633	0.000719812	0.00166373	-0.00514515	0.00785848	-0.00716593	0.0129066	-0.0359575	0.0174816	-0.00529185	-0.00839825	0.00398976
BT0494	0.00409925	0.0030343	0.00443722	-0.0113577	0.00828236	0.00990363	-0.0113765	-0.00534257	-0.0109043	-0.00284442	0.00304322	-0.0139795	-0.00887695	0.174656	0.00439089	0.00572781	0.0104264	-0.00434397	-0.0070113	-0.000968937	0.00243898	0.0222128	-0.00138354	-0.00907543	0.00281255	9.51098e-05	-0.00123095	0.000993501	-0.00178931	0.0092869	0.022539	-0.00610167	-0.00862336	-0.00162435	-0.0118298	0.013262	0.0199786	-0.00204576	0.00921926	0.0113841	-0.0080306	0.01048	0.0191125	-0.00535526	-0.00524841	0.00705209	-0.0128491	0.00134168	-0.0131322
BT0495	-0.0144714	-0.00493489	0.0118578	-0.00203782	-0.0122669	0.0190938	0.00133641	0.00909931	-0.00393606	-0.00582062	0.00504557	-0.000534244	-0.0169065	0.169052	0.0114865	0.00760381	0.015063	-0.00766006	-0.00131799	-0.00729889	0.0149996	0.00882771	0.00469449	-0.00403368	-0.00248629	0.00795721	-0.00272944	-0.00647708	0.0038969	-0.00117225	-0.00131034	0.0350986	-0.00704502	-0.00439666	0.00207924	-0.00817961	0.0180858	-0.00601545	-0.00348337	0.0236913	0.0049907	0.00416654	0.00495371	0.024363	-0.01861	-0.00459343	-0.0175381	0.000170983	-0.00105616
BT0496	-6.82094e-05	-0.00457951	0.0208837	-0.000296678	0.0120998	-0.00499145	0.00530724	-0.00989983	-0.00566636	-0.00479527	-0.00201319	-0.00881391	-0.019399	0.156008	0.0172601	0.00695287	0.0367242	0.00611539	-0.0117418	-0.000662383	0.00891227	0.0160648	0.00622769	0.0170596	0.0100977	-0.00655379	-0.00125674	0.00958071	0.000508359	0.00390357	-0.0110914	0.0017616	0.00650264	0.000416352	-0.0159276	-0.000427357	0.00914052	-0.00829056	0.00389892	0.00886264	-0.00189043	0.00544772	0.00711793	0.00693441	0.00549252	0.00110553	-0.00517109	-0.00933313	0.000418277
BT0497	-0.0173755	0.00773688	0.0151649	-0.00498391	0.0120722	-0.0148002	0.000233865	-0.0278764	0.000283677	-0.0199881	-0.0036642	-0.00200948	0.00501108	0.173132	0.0100737	-0.00705201	0.000610549	-0.000340607	-0.0204794	-0.00951653	-0.00187082	0.0259597	0.0160295	0.0125429	0.000289857	0.0015745	-0.0081783	-0.000743568	-0.000322184	-0.00188915	-0.00315271	-0.00659682	-0.0137928	-0.00545813	0.0103144	-0.00304196	0.00544475	-0.0199776	0.0207706	0.0104801	0.0212437	0.0164799	0.00477239	0.0137301	0.0112183	0.00149863	0.003295	0.0118779	-0.00952228
BT0498	0.0299942	0.00615123	-0.0182223	0.00956378	0.0313472	-0.0104018	-0.00750099	-0.00433842	-0.0176178	-0.014848	-0.00379817	-0.0145075	-0.000939455	0.192477	0.0276071	-0.00460178	-0.00515913	0.0124456	0.0117003	0.000933219	0.000536768	0.0129201	0.00642916	0.00678088	-0.0123317	-0.00809708	0.00151194	-0.019815	0.00548918	0.0192952	-0.0041561	0.0110227	0.0115214	-0.0140888	0.00363396	0.0134122	-0.00319415	-0.00968897	0.0227479	-0.00324501	-0.00411321	-0.00127419	0.00442302	0.00786235	-0.00569072	0.00867001	0.00883431	0.00132423	0.00822316
BT0499	0.0102344	-0.00291456	0.00169452	-0.00397978	-0.0154264	0.00798123	-6.04568e-05	-0.00342	0.0128282	0.00197688	0.00105597	0.00253394	-0.000658479	0.0033149	0.00301916	0.00875276	0.0139769	0.0150305	0.00132123	0.00444024	-0.00138364	-0.00251695	-0.013774	0.0124569	0.000838739	-0.00739458	-0.00456468	-0.00358635	-0.00535706	-0.00158809	-0.000254772	-0.00930448	-0.00326945	-0.003317	-0.0163817	-0.000848726	-0.00064201	0.0275945	-0.0119137	-0.00939052	0.00369654	-0.00612104	-0.00691384	-0.00911695	0.00340695	0.00237822	0.00371956	-0.00734707	-0.00300533
BT0500	-0.0108573	0.00396619	-0.00834964	0.0544541	0.00548877	0.000323636	-0.00862148	0.0172457	0.0332644	-0.00156727	-0.00762322	-0.00716965	-0.00593542	0.000218326	-0.00793647	0.0014963	-0.00798594	-0.0045454	-0.00199381	-0.000911196	0.0071822	0.00121932	-0.000833358	-0.0207545	0.0115057	-0.00842734	0.000367607	0.00534415	0.000928104	-0.00106965	0.00609397	-0.00163613	0.00404417	0.00305937	-0.0064306	-0.00524316	0.0106077	0.00778948	0.0136006	0.0112273	-0.00121225	-0.00231729	0.00458514	-0.0153299	-0.00520749	0.00147214	0.00160385	-0.00428162	0.000999282
BT0501	-0.0158107	-0.00709421	-0.00642999	0.0520388	-0.0272901	-0.00242396	0.00115387	-0.0312159	-0.00734268	-0.00126795	-0.00366159	-0.00468686	0.00107375	0.00929271	-0.0167073	0.0349097	-0.00355888	-0.000697742	0.00474884	-0.00894095	-0.0184865	-0.0325744	0.00700602	-0.0198365	0.00568025	0.00198836	0.00358902	0.0116114	-0.00972851	-0.0229558	-0.0157988	0.0272301	-0.0172676	0.0274677	-0.0131234	-0.00323516	0.0128646	-0.00761835	0.016231	-0.0124898	0.0089717	-0.0159578	-0.00396573	-0.0107669	-0.00739117	-0.00999566	-0.00938046	-0.0011042	-0.0110606
BT0502	-0.00856124	0.00860661	0.00931465	0.0488162	-0.0466011	0.0221604	-0.000158212	-0.0293155	-0.00128826	0.0237337	-0.00854128	-0.0120652	-0.00382263	0.00762352	-0.00817756	0.00272512	0.0345225	0.00564499	0.0170621	-0.00504721	0.0105414	-0.015771	-0.000132179	-0.0212203	-0.00654803	-0.016516	-0.00997055	0.0192312	-0.0293378	-0.0125689	0.0044369	0.00441314	0.00697132	0.00854093	-0.0308928	0.0138289	0.00264328	-0.00872481	0.0116303	-0.00440189	-0.0122567	-0.0436812	0.0169246	-0.00908333	-0.00733764	-0.0333507	0.011864	-0.00512032	0.00569751
BT0503	0.0188948	0.0135917	0.00950277	0.0103219	0.00517375	0.00423215	0.00988409	-0.000778898	-0.0193104	0.0345659	0.00376054	0.00408634	0.002775	-0.000190905	-0.00216389	0.00972261	0.0230121	-0.000414447	-0.00163512	0.00741623	-0.0150549	-0.000648779	-0.00768143	0.00589608	-0.00659156	0.00123229	0.000362573	-0.02298	-0.000605003	-0.0342968	-0.00729908	-0.00169644	-0.00848611	0.0454435	-0.00336876	-0.00530761	0.0161611	-0.0180495	0.025829	-0.0352574	-0.00169959	-0.0164717	0.00276475	0.0212453	0.00478975	0.00204791	-0.000449452	-0.00471293	-0.00831779
BT0504	0.0191485	0.0275461	-0.000916041	0.0250455	0.00346978	0.0283759	0.0163322	-0.0251562	-0.0246518	0.0485338	-0.00199274	0.00327965	0.00170577	0.00665348	-0.0316202	-0.00245458	0.0422889	-9.64937e-06	-0.0194786	0.00228852	0.000171737	-0.0185089	1.14686e-05	0.0146428	-0.0055409	0.0056557	0.00179583	-0.0355035	0.00690647	0.0120942	0.00713764	-0.0189728	0.000488071	0.00123045	0.00602896	0.00829882	0.0300404	-0.0159491	0.00987474	-0.00296787	0.00708243	-0.0498981	0.00813651	0.00723689	-0.0258902	-0.00969568	0.000104487	-0.00120815	0.00688212
BT0505	0.0285439	0.0119323	0.000552955	0.0179777	0.00600022	0.00022146	0.00348977	-0.0236404	0.00466192	0.0167174	-0.0137677	-0.00065013	-0.0181618	-0.00582214	0.00224131	-0.00453076	0.000125265	-0.0103249	0.00525143	-0.00208548	-0.00723216	-0.0364379	-0.00199287	-0.00254239	0.00384058	-0.0107367	-0.00068123	-0.0141625	0.00843909	-0.00545748	-0.0143461	0.00671321	-0.00895767	0.0125071	0.01441	0.00340687	0.00723294	-0.000178652	-0.0178762	0.00777089	0.0112201	-0.0271144	-0.00474987	0.00481846	0.00470176	0.0215216	-0.00542502	-0.00414702	-0.0119011
BT0506	0.0377063	0.0993925	0.00219014	0.00811905	-0.00307662	0.0130554	-0.00641981	-0.0131359	-0.00412826	0.00203536	0.0125901	0.00684385	-0.00850098	-0.00640524	-0.00326182	0.022851	-0.00522852	-0.00327883	-0.0273878	0.00140885	0.00698689	0.0233082	0.0203831	-0.00435938	-0.00588782	-0.0216241	-0.00705719	-0.00331415	0.0119569	0.0126995	0.0224027	0.0079716	0.0787593	-0.00428739	-0.0133186	0.00520841	-0.023369	-0.000514109	0.00420673	0.0204952	0.00850528	-0.00617634	-0.00539356	-0.00846036	0.02042	-0.00158539	0.00278334	0.000898262	-0.0270689
BT0507	0.0275628	0.0733606	0.00477882	0.0157492	0.00845033	0.0202355	0.00927498	-0.0316786	-0.030155	-0.00720736	-0.00337327	0.00379981	-0.000841036	0.0334944	-0.0206271	0.0382548	0.0477264	0.00140277	-0.0313476	0.00737742	0.00605344	-0.00742693	0.0179077	-0.00110878	-0.0140647	-0.0222809	-0.000370999	-0.0086484	0.0170195	0.0149962	0.0233171	-0.00528922	0.039412	-0.0209766	-0.0159309	-0.014969	-0.00748118	-0.00164029	0.0199963	0.0153686	-0.00979463	-0.0155781	-0.0285283	-0.0222616	0.0136001	-0.0225601	0.00177242	0.0123923	-0.0131933
BT0508	0.0211258	0.0127819	-0.0121898	0.00647447	0.0174766	0.0175442	-0.0054968	-0.0062402	0.0108667	0.00492198	-0.00601931	0.00806035	-0.0136047	0.0555482	0.0145251	0.00913306	0.0321076	-0.00545737	0.00591713	0.00454437	0.0117482	0.0140499	0.0044434	0.00558966	-0.00445408	-0.0215273	-0.00534104	-0.0131734	0.00533358	0.0207152	-0.011352	-0.00200577	0.0395328	-0.00471905	-0.0241609	0.00806359	-0.00311277	-0.00589037	-0.010637	-0.00648806	-0.0209131	-0.0129671	0.0136731	-0.00388571	-0.0138844	0.00132313	0.00132692	0.000263689	-0.000606887
BT0509	0.00351221	0.0300625	-0.0136188	-0.000935111	0.00267461	0.0266463	-0.0106283	-0.0103114	0.00688454	0.00165991	-0.00100536	-0.00390415	-0.0265704	0.0417316	-0.035518	0.0116038	0.024379	-0.00770993	-0.000363697	0.00964791	-0.00704229	0.00901383	-0.00676249	-0.00904935	-0.0150547	-0.0192283	-0.00298945	-0.0106378	-0.000652595	0.000978233	0.00737233	-0.0034401	0.0142121	0.00738424	0.00651686	0.00781789	0.0042408	0.00382769	-0.0194128	-0.0239247	-0.0101993	0.0110045	-0.00225233	-0.00732944	0.0079459	0.0101426	0.00874308	0.00226528	-0.0103079
BT0510	0.024055	0.00662821	0.0125969	-0.0106027	-0.00625961	-0.00356566	-0.00455146	-0.00732214	-0.010675	0.00748146	-0.00795344	0.0135363	-0.00560479	-0.00976709	0.00393046	-0.00517732	0.00255074	0.0140889	0.0145073	0.00103412	-0.00100551	-0.00101435	-0.0163799	-0.00999087	-0.00213781	-0.0136192	0.00124359	0.00136598	-0.00350387	-0.000585211	0.00304606	-0.000998235	0.0129571	0.0113268	0.000538615	-0.000548076	-0.00352997	-0.00539954	0.00157798	-0.00591946	-0.00854248	0.0159657	-0.015027	-0.00505907	0.0023109	0.000409737	-0.00373655	-0.00251583	0.0134007
BT0511	0.0250793	0.00557214	0.017922	-0.0123081	0.00538475	0.00181751	-0.0049691	0.00773054	-0.014469	-0.00370357	-0.0105655	0.018677	-0.00317143	0.00254867	-0.00208244	0.000316986	0.00153895	0.0123957	0.0107661	-0.000489168	-0.00209379	-0.0169476	-0.00683016	0.0062697	-0.00455386	-0.00368884	-0.000514868	0.00468442	0.00476468	-0.00145144	0.00489564	-0.002403	-0.00192852	0.00188738	-0.010086	0.00501625	-0.0100336	-0.010297	0.000138604	-0.00115839	0.0276765	-0.000501652	-0.0167093	0.000836687	0.00156678	0.00975279	0.00631317	-0.000136708	-0.00124855
BT0512	-0.000902719	-0.011694	-0.00798481	-0.0231572	0.0106809	0.0127671	0.0119379	0.00151968	0.00214468	-0.00420152	-0.00044353	0.0154995	-0.00588043	-0.00357293	0.00656331	-0.00154533	-0.00804843	0.0124684	-0.00818256	0.00685888	0.0219382	-0.0171653	-0.0173123	-0.0154335	-0.00471405	0.0290896	-0.00536079	0.010812	0.00802657	-0.00303357	-0.0181496	0.00296984	0.00805218	0.0300812	0.00716295	-0.0043021	-0.0011325	-0.0089939	-0.0121354	-0.00431865	-0.00433139	0.0111065	-0.0283218	-0.00123054	-0.0155535	-0.00170016	-0.00817703	0.00504808	0.00837873
BT0513	-0.0160899	-0.00397688	-0.0112012	-0.0137459	-0.00836979	-0.0326867	-0.00978999	-0.00901906	-0.00645594	0.00806214	0.0060566	0.0463212	0.000487367	-0.0029106	-0.00741301	0.00325427	0.00972235	0.0173879	0.00309849	-0.00689811	-0.00407219	-0.00774354	-0.00760612	0.0273763	0.00131054	0.00227538	-0.01004	0.0193071	-0.0037906	0.00212392	-0.0112961	0.0122372	0.0251306	0.0139123	0.00479706	-0.000280014	0.00788994	-0.0170877	0.00468602	-0.00798051	-0.0105936	-0.00492091	0.0143265	0.00176367	-0.00236377	-0.0166192	0.0117765	0.00548555	-0.00262001
BT0514	-0.0102571	0.00233704	-0.00202628	-0.00137009	-0.00610355	-0.000572368	-0.00918895	-0.0101956	0.000491577	0.00301435	0.00152546	0.0102778	-0.0088497	-0.00772949	-0.0426631	-0.00691958	0.00377094	0.00752436	-0.0030231	0.00199865	-0.00460958	-0.016435	0.00210578	0.0286944	-0.00584527	-0.00123515	-0.00847417	-0.0052778	-0.00424305	-0.0144944	-0.00225413	-0.0139003	0.00746444	0.00815639	0.018363	0.0115646	0.00819676	-0.0156543	-0.0084561	-0.00186151	0.00798384	-0.00224057	-0.00922893	0.0108177	0.0184766	-0.00955581	0.00233621	-4.01571e-05	0.00560234
BT0515	-0.00707676	-0.0013206	0.00497458	-0.0328854	0.017921	0.0169335	0.00468245	0.00753087	0.00592818	-0.0045682	-0.00817181	0.0419659	-0.0151099	0.0146664	-0.0139204	-0.00659055	-0.0016225	-0.00212819	0.0134216	0.00445531	0.00858768	-0.01324	0.00840662	-0.017911	-0.00664594	-0.0183698	0.00117086	0.000794891	-0.0112672	0.0025744	-5.15552e-05	-0.00678893	-0.0292038	0.00163823	-0.00294356	-0.0146884	0.00674542	-0.0230674	-0.00488967	-0.0349634	-0.00884565	0.0059462	0.0282034	-0.00710991	-0.00281804	0.0114144	-0.00711074	0.00158052	0.0190909
BT0516	0.0049121	-0.00649569	-0.0137419	0.00625286	0.0126649	0.00341691	0.00104807	-0.00296038	0.000625118	0.0150722	-0.0193439	-0.00962736	-0.0101846	0.123937	0.00367982	-0.0108902	0.0299681	0.000660428	-0.0137619	0.010901	-0.0042177	-0.00345466	-0.00602912	0.00549565	-0.00326207	0.00923816	-0.00332646	-0.00320426	-0.0105674	0.00615227	-0.00427183	0.0241986	0.00492479	-0.0183015	0.0228572	0.00888958	-0.00918519	-0.0193414	-0.00532555	-0.0307657	0.0206919	0.00421581	-0.0128079	-0.0189125	0.0159734	0.00369072	-0.0011547	0.0062433	-0.00571834
BT0517	0.0114252	0.00357548	-0.019861	-0.0346702	-0.00414453	2.81353e-05	-0.00657973	0.0081378	0.0451938	0.0101657	-0.00379317	-0.00935001	0.0219099	0.0907394	0.0107805	-0.0110638	0.0157806	-0.00174925	-0.0183919	0.0101908	-0.0075963	-0.019723	0.0102599	0.0346652	-0.0075509	0.00895062	-0.00109597	-0.0273143	-0.00230868	0.0254893	-0.0108971	0.000291418	-0.00260922	-0.0392309	0.0026459	0.000548478	-0.0297329	-0.0204877	-0.00395864	-0.0107913	0.00874503	0.00179847	-0.00210648	0.0174799	-0.00551576	0.00744803	0.0216885	0.00361959	0.00307762
BT0518	0.000640364	-0.00161111	-0.00136924	-0.00483067	0.00694409	0.00279086	0.00613798	-0.0183058	-0.0147758	0.0060593	-0.0105814	0.00584343	-0.0058305	-0.00160475	-0.00136894	0.000146794	-0.00879019	0.00209128	-0.00617774	0.00607352	-0.00175869	0.0016401	-0.00549415	-0.00082368	-0.0110126	-0.0036964	-0.00364918	-0.000830987	0.000540847	-0.00276338	0.00325652	-0.00133728	0.00541497	-0.00109866	-0.00410823	0.00291216	-0.000901435	-0.00970572	-0.00881744	-0.00281029	-0.00864856	0.000337256	-0.0022439	-0.00912662	0.0158489	0.00496384	-0.00206913	0.00122792	-0.0020749
BT0519	-0.0022011	-0.00137278	0.0012782	0.0193898	0.0202545	0.00607593	0.0152306	-0.0152375	-0.0120687	5.65855e-05	-0.00504542	-0.014547	-0.00028147	0.0702897	-0.00546647	-0.00687683	0.00104888	0.00256367	-0.00922148	-0.00874137	-0.0101021	-0.00653029	-0.00135434	-0.0160505	0.00751287	-0.00206515	0.000136686	-0.00638409	0.00584412	0.00315049	-0.0236593	0.0108814	-0.00134245	-0.0265178	-0.00751554	0.00253547	-0.0127478	-0.00752831	0.00442917	-0.00440433	-0.0061382	0.00561489	-0.00281475	0.00766212	-0.00166309	-0.0114513	0.000426478	-0.000481365	0.00173711
BT0520	-0.00584459	-0.00427013	2.82871e-05	0.0146051	0.0149455	-0.0111513	0.00934753	-0.0134206	-0.00991395	-0.00874602	-0.00963658	-0.012704	-0.000577835	0.0716641	-0.0119104	-0.00143831	-0.00579806	0.00783415	-0.0161372	-0.0025919	-0.00753604	0.00633909	-0.00960059	-0.00992279	0.0182264	-0.0071496	-0.00274877	0.00689376	-0.0102269	0.00556331	-0.0208892	0.00232328	-0.00231553	-0.00937961	0.000275377	-0.00148645	0.00592716	-0.00893967	-0.0036136	-0.0282972	-0.00203619	0.0090806	-0.00385092	-0.0111295	0.0149684	-0.0113317	0.000383941	-0.00648175	0.000609283
BT0521	-0.00850669	0.00452123	-0.0161397	0.00178886	0.0312015	0.00840105	-0.00573685	-0.00386422	0.0374003	-0.00859311	0.000991636	0.145988	-0.0069462	0.00233004	0.0058465	-0.0065526	-0.00809594	-0.00344248	-0.00227289	0.00308424	0.00512599	0.0115235	-0.00748125	0.0109623	0.0176146	-0.0100889	0.000802522	-0.00329015	0.00431968	-0.00633175	-0.00805637	0.00040889	0.0072271	0.00445306	0.0138085	0.00334001	-0.00531526	0.00710542	0.0233428	0.00955077	0.013429	5.21379e-06	-0.0114666	0.0260796	-0.00139491	0.00104036	-0.0054097	-0.00394321	-0.00308048
BT0522	-0.00797402	0.0135484	-0.0013578	0.032333	0.0333836	0.009305	-0.0215246	0.00154693	0.0193979	-0.00731502	0.00779433	0.136909	-0.000377015	-0.00261059	0.00773508	-0.0085207	0.00306714	0.00101164	-0.00851252	0.00864648	0.0145238	0.000702084	-0.0148838	-0.0117299	0.0189727	0.00443575	0.00217509	0.000645322	0.0103235	-0.00466604	0.00966943	0.00300794	0.0093158	-0.003677	0.00246524	-0.00089483	-0.0161516	8.79076e-05	0.00929579	-0.00494007	-0.00477723	0.00430172	-0.000145395	0.0178973	-0.00371278	-0.00838207	-0.00398988	-0.00313283	0.00521892
BT0523	-0.0110282	0.0101205	-0.00742134	0.00494799	0.0293024	0.00287599	-0.0194181	0.00515684	-0.0181408	-0.0104695	0.010875	0.110533	-0.0018547	-0.00424775	0.00024049	-0.00608384	0.00790723	0.00791115	-0.00242762	0.00160074	0.0114196	-0.00312562	-0.0110661	-0.00891918	0.0153934	0.0076506	0.00232821	-0.0130021	-0.000906282	0.000422842	0.00440501	-0.00184635	0.015266	-0.01375	-0.00235526	-0.0012709	-0.0114625	-0.00259157	0.0220995	-0.0174128	-0.0121695	0.0017973	-0.000988379	0.00209244	-0.00435533	0.00824291	0.00152523	-0.00222536	0.011652
BT0524	-0.0135777	-0.0025224	-0.00309897	-0.00438427	0.0167382	0.00240385	-0.00772961	0.00994783	-0.00349792	-0.0041113	0.000635728	0.0692613	-0.00784285	-0.00280219	-0.00191207	0.0154688	0.00694552	0.00631338	-0.0184899	0.00271684	0.0017475	-0.0110407	-0.00930008	0.0290585	0.00839181	0.00924913	0.00495045	-0.00629022	0.0078529	0.00756624	0.0160255	1.91111e-05	0.00857516	0.00144867	-0.00457317	0.00163446	-0.0069347	-0.00299331	0.0125596	-0.000288147	0.00777896	0.00211906	-0.00166964	0.00899293	-0.00628018	-0.00243245	0.000728951	-0.00511563	-0.000923414
BT0525	-0.010563	0.00201662	-0.00669476	0.00352353	0.0381489	-0.00756072	-0.0105541	0.0174878	-0.00719935	-0.00950099	-0.000542943	0.0930734	-0.000784361	0.0142773	-0.00146042	0.0079208	-0.0213	0.00331075	-0.0206202	-0.00505872	0.0276757	0.0136619	0.0111942	-0.00789397	0.00117605	0.00674568	0.00157289	-0.00378373	0.00675205	-0.0452621	0.0058052	-0.0219015	-0.00225726	-0.032272	0.0181125	0.000366874	-0.018137	0.0124032	0.0101069	-0.0106787	0.0154271	-0.0149124	-0.0183088	-0.000331711	0.028465	-0.0389115	0.00657485	-0.00470995	0.00435608
BT0526	-0.0199539	-0.00362538	-0.00815907	0.0143967	0.00586538	-0.00527188	-0.000308172	-0.00164422	0.00974586	-0.0198529	0.0129908	-0.0206967	-0.00554409	0.00186448	-0.0120112	-0.0038407	-0.0194013	0.0222764	-0.0062646	-0.00425737	-0.00350823	0.0211664	-0.00863513	0.0173731	0.00805001	-0.00816077	-0.00447515	0.00554212	0.0141652	-0.0308418	-0.0148871	-0.00504548	0.00090906	-0.00139266	-0.00121979	-0.00724414	-0.00594196	0.00183089	-0.00120438	0.0738311	0.00928017	0.0124967	0.00530084	0.0005775	-0.00487165	-0.00400812	-3.10578e-06	0.00660932	-0.00392715
BT0527	0.00634329	-0.000578857	-0.0277972	-0.00992891	-0.00284782	0.00712492	0.00823718	0.00703414	-0.00411575	-0.0315926	0.015994	-0.00742558	-0.0152557	-0.000719008	-0.00035106	-0.0125047	-0.00329488	-0.00419473	0.00428715	0.00425825	-0.00315244	-0.00308523	8.16606e-05	-0.00331037	0.0157785	-0.0067919	-0.000837848	0.00255638	-0.00253029	0.00509865	-0.021516	-0.0140948	0.00250337	0.00860476	0.00475469	-0.00184674	0.0197298	0.00651331	0.0210298	-0.0239732	-0.00806694	0.0110666	0.00777896	-0.00106879	0.0011636	-0.00528747	-0.0105167	-0.0113523	0.000126852
BT0528	0.0141048	0.00480669	-0.0144211	-0.0017065	0.00428047	0.00984406	-0.00444027	-0.00426351	0.00797344	-0.0209203	0.00520637	0.00310791	0.00643329	-0.0036103	0.00954244	-0.00784889	-0.00560994	-0.00343988	0.00027942	0.00164701	0.00399052	-0.00305596	-0.00030119	-0.00636651	0.00235114	-0.0202817	-6.05968e-05	0.0129768	0.000684538	0.0139486	0.00206791	-0.0139073	0.00297183	0.00566192	-0.00425694	0.0190485	0.00613224	-0.00456985	0.0299622	0.00973446	-0.0145632	0.00604078	0.00429558	0.0045383	-0.0136018	0.00961716	-0.00491887	-0.0060209	-0.0124366
BT0529	0.00463437	-0.00118682	-0.00272243	0.00184329	-0.00139524	0.000427155	0.00129959	-0.00792685	0.00170366	-0.0104049	0.0159227	-0.0130904	0.00712015	-0.000727819	-0.00425849	-0.00971465	6.11558e-05	0.0032898	-0.00190048	0.00339081	-0.00122074	0.00216029	0.000412434	-0.0101756	0.00444912	-0.0203599	-0.00280173	-0.00030061	0.00389913	-0.00403324	-0.0149499	-0.00239877	-0.0141483	-0.00391222	0.00888992	0.0111654	0.019881	0.0176726	0.0101119	0.000224142	-0.00431924	0.00134088	0.0105248	-0.00784692	0.0014608	-0.00562856	-0.00853698	-0.00131767	-0.000301204
BT0530	0.011252	0.00815413	-0.00749061	-0.00602031	0.00172357	-0.000228593	-0.00315124	0.0020103	0.0128593	-0.00787503	0.0217403	-0.0105965	-0.00211063	-0.00711726	0.00511505	-0.00180544	0.00758207	-0.000919069	-0.000998887	0.00274111	0.00307177	-0.0219139	0.00422086	-0.0070509	0.0208631	-0.00764942	0.00102634	0.00349911	0.00331164	0.0129028	-0.00481725	0.00381606	0.00176774	0.00301964	0.0052873	0.000393758	0.0116817	0.0110492	0.016522	0.00527454	0.0029355	0.0122135	0.00709969	0.000388149	0.00471507	-0.00561073	-0.00953127	-0.0037513	-0.00176313
BT0531	-0.00749979	0.0202893	-0.0212056	-0.00342846	0.00290995	-0.0119341	-0.0125101	0.00927388	0.00631746	-0.00744719	0.00882173	-0.0190326	-0.0105001	-0.0042043	0.00734668	-0.00623047	-0.00511693	-0.0178715	-0.00925228	0.0090733	-0.00160814	-0.0124431	0.00179928	0.0244869	-0.00171815	-0.000791729	-0.00337145	0.0124846	0.0104264	0.0270543	0.01307	0.009923	-0.00452914	0.00959504	0.00803783	0.00810539	0.00399641	-0.00250593	0.0209724	-0.0152703	0.0126492	0.0161907	-0.00947151	0.00840935	-0.0040121	-0.00601285	-0.00761364	-0.000422007	-1.22544e-05
BT0532	0.0156705	0.00617425	-0.00930184	0.00421754	0.00236952	0.0111788	-0.0111076	-0.00351732	0.0148711	0.0037422	0.0142929	-0.00344123	0.000709835	-0.00782036	-0.000514602	-0.00728109	-0.0036592	-0.00762237	0.00119296	0.0134029	0.00113072	-0.00331588	-0.00256991	-0.0123565	0.0181669	-0.0254158	-0.000531053	0.0171656	-0.00180374	0.024381	0.00131441	-0.00114612	-0.0146105	-0.00581631	0.00322549	0.0125248	0.00499115	0.00745212	0.0161154	0.0143751	0.000949331	0.00216093	-0.00120225	-0.0041712	0.000838264	0.00318621	-0.00673261	-0.00896818	-0.00762343
BT0533	0.0138313	0.00357516	-0.0118588	0.00627981	0.0102354	-0.0144644	-0.00932277	-0.00693257	0.00303132	-0.00382113	0.00956037	-0.0116727	0.00342242	-0.0104557	-0.00249676	-0.00999033	-0.0010749	-0.00775485	0.000969902	0.0163261	0.00459195	0.0119836	-0.0164763	-0.00255788	0.0162989	-0.0123345	0.00241854	0.0254065	-0.00745908	0.0177808	-0.00341837	0.00535181	-0.00683364	-0.00774349	0.0119002	0.0123728	0.0154088	0.00322635	0.0201349	-0.00936093	0.0150295	0.0180041	-0.0105402	-0.00966214	0.00803388	-0.00840775	-0.0118126	-0.0178127	-0.00868503
BT0534	0.0283436	0.00223501	-0.0474735	-0.0331896	-0.0087405	-0.0185105	-0.020056	0.0119797	0.00526186	0.000386161	0.00790711	-0.0045505	-0.00951775	-0.00929031	-0.00269685	-0.00373666	0.0081781	0.00779147	-0.00595624	0.00570768	-0.00925028	-0.00472225	-0.0066281	0.00346958	0.02994	-0.0073479	-0.00182591	0.000720506	0.00459234	-0.0119689	0.0266609	-0.00433782	-0.00381171	0.0135633	0.0055838	-0.0310562	1.50789e-06	0.0100515	0.000823982	-0.0188938	0.00351974	0.00401303	-0.00426788	0.00591364	0.0108	0.00172876	-0.0184335	0.00183238	-0.0203608
BT0535	0.000807136	-0.000502122	0.0357785	0.00479638	0.00234001	0.00805228	0.00537587	0.00318551	-0.0108522	-0.0067696	-0.00149799	-0.00941951	-0.00976098	-0.0072103	-0.0101266	0.00547804	0.0104013	0.0111279	2.52048e-05	-0.00235238	0.00449619	0.000171229	-0.0124745	-0.0112493	-0.000889797	-0.003003	-0.00255725	-0.0021333	0.00459509	0.00606661	0.00199127	-0.00630417	-0.000812958	0.00333886	-0.00599749	0.00404461	0.0019249	0.0219981	0.0136363	0.00609696	-0.00805148	0.00413621	-0.0125892	-0.00182615	-0.000930112	0.00907286	0.00050267	-0.000441353	-0.0273744
BT0536	-0.0164804	0.00911266	0.00612059	-0.0245938	0.00260961	5.92095e-05	0.00761945	-0.00490594	0.00842412	-0.00814711	-0.00928443	0.103357	-0.000286206	-0.00792738	0.0141045	-0.0121057	0.00865683	-0.0012228	-0.023563	0.00665439	-0.0080838	-0.00501929	-0.00982045	0.016994	-0.0146603	0.00368434	0.00423738	-0.00158748	0.00911626	0.00014854	0.0165896	-0.00309897	0.0057856	0.00177031	0.00616407	-0.00736469	-0.0026951	0.00896676	0.0177581	-0.00181111	-0.00355607	0.00679292	0.00710384	0.00607467	0.000274697	0.00583159	-0.00677565	-2.7516e-05	0.0106901
BT0537	0.0101114	0.00394689	-0.0029896	-0.00495314	0.00535701	-0.0178622	0.00384844	0.0133312	0.00229702	-0.01332	0.0109637	0.0658828	-0.00326286	-0.00679135	-0.0133445	-0.000695207	-0.00193019	0.0121593	-0.00799866	0.00122967	-0.00196507	-0.00818304	-0.0146931	0.00703397	0.00369319	0.00544951	-0.000987764	-0.00068295	0.0122304	-0.00281856	0.00463281	0.00361728	0.0010039	-0.00219338	-0.00669463	0.00418807	-0.0156333	0.0140884	0.0160591	-0.000976718	0.0101832	0.0105014	-0.00607868	-0.0179394	0.00475815	-0.00179254	-0.00612692	-0.00498235	-0.000285571
BT0538	-0.0165472	-0.00769918	-0.00983455	-0.00794878	0.0192394	-0.0130125	0.00943971	-0.00978586	0.00972273	-0.0150239	-0.0113429	0.00270948	0.00210331	0.00152875	0.00912017	0.0145772	-2.06828e-05	0.00361369	0.00126528	0.0111716	0.000281091	-0.0124589	-0.00597392	0.00199071	0.00350912	0.00294005	-0.00373002	0.00898737	-0.000437326	-0.0217788	-0.0108485	0.00773806	-0.0100399	0.00841289	0.000601779	0.0432169	0.00188831	-0.00387525	-0.0241649	-0.0109451	-0.000648197	0.0102126	0.0110634	-0.00404572	-0.0172221	0.00774281	-0.0131444	-0.00042282	-6.09181e-05
BT0539	0.000926705	-0.00289243	-0.00604748	0.000776488	0.00963669	0.00090989	0.00159172	0.0267492	0.0312221	-0.0074086	-0.00233356	-0.00316343	-0.000459172	-0.00279498	-0.00739142	0.000723132	-0.0033709	0.00322135	-0.000778261	-0.000407584	-0.000260303	0.0150116	-0.00103206	-0.00761683	-0.0135038	-0.00643907	0.00133183	0.00202266	-0.00659551	-0.00566379	-0.00873174	0.0153749	-0.00180986	0.000253602	-0.0064363	-0.0052856	0.00292112	-0.00585128	0.0110602	-0.00568458	0.0024143	0.000783687	0.00108189	-0.00132864	0.00892919	-0.000455206	0.00192152	-0.00521129	-0.002194
BT0540	0.00279045	-0.00153849	-0.0012827	0.00564719	-0.011143	0.00211252	-0.00963183	-0.0191662	0.0140351	0.00342726	0.00417618	-0.0103199	-0.00987546	-0.00102834	-0.000767028	-0.00889568	0.000752879	-0.00423452	0.00508889	0.00142855	-0.00188325	-0.0268305	-0.00474524	-0.0147398	-0.00228958	-0.00680884	-0.00627693	0.00593052	0.00360904	0.000565454	0.0112938	-0.0157955	0.00578811	0.00334071	0.000563185	-0.000228263	-0.00472684	0.0787533	0.00249726	-0.00366182	-0.0130725	0.00692345	-0.0297427	0.00105239	-0.00116535	-0.0112926	-0.00571029	-0.00163515	0.00926069
BT0541	-0.000234351	-0.00438108	-0.00163455	0.00517833	0.00169816	0.00621999	-0.000620936	-0.0210404	0.00597533	-0.0154361	0.0167446	-0.00633466	0.00144669	0.000209612	-0.00653846	0.0119076	0.0156488	0.00135243	0.02488	0.002461	-0.00478647	-0.00526709	0.00305152	-0.0127075	0.00790536	-0.00816995	0.000973522	0.00122725	0.00335175	0.00575863	0.00720572	-0.0223325	-0.0159597	0.014356	0.00202479	-0.013575	0.00472966	0.0684398	-0.00358763	0.00997192	-0.0136171	-0.00106729	-0.00755491	0.00211899	-0.0031931	-0.00998459	-0.00313438	0.00180843	0.000438412
BT0542	-0.00380192	0.00877867	-0.00410747	-0.0093871	0.0167709	0.00340832	0.00439677	-0.00435048	-0.0113356	-0.00698727	-0.00237021	-0.0129237	0.007137	-0.00489429	0.00937643	-0.00221468	-0.0052161	0.006352	-0.00804275	-0.00627306	0.00293386	0.000712656	-0.0120317	0.00465566	-0.00304922	-0.0038722	-0.000910079	0.00389925	0.00743996	-0.00166183	0.00361121	-0.00532778	0.0132924	-0.00236575	0.00102011	0.00142438	-0.00592789	0.00511045	0.018584	0.00268712	-0.0106888	-0.00215977	0.00924497	-0.0105706	-0.00798347	0.00491299	0.00303872	-0.0047387	-0.00860301
BT0543	-0.0246776	0.00487283	-0.00298209	0.00336603	-0.0116323	-0.00934823	-0.022633	-0.00445265	-0.0180731	0.0302377	0.338773	0.00265441	-0.034264	-0.0067765	-0.00779155	-0.0231954	-0.0344206	0.00789815	0.0219202	-0.0103783	-0.0036679	-0.00963432	0.0141993	-0.00128899	-0.0428166	0.0144754	0.00187916	0.0162287	-0.00576969	0.00352248	-0.0123105	0.00112663	0.00576245	-0.00677934	-0.00135196	-0.00854211	-0.000918688	0.0109274	-0.00689271	0.00782609	-0.00793703	-0.00546384	0.0111684	-0.00213749	0.00672848	0.00295077	0.00592512	0.00720053	0.00426895
BT0544	-0.0189559	0.00220425	-0.00411274	-0.0112313	0.00642732	-0.00256889	-0.0019336	0.000605724	0.00702739	-0.00701947	0.329498	-0.00383243	0.0124736	0.00102687	-0.00309922	0.00324911	0.00422685	0.0120176	0.0100046	0.00130766	-0.00786686	0.0238602	-0.0108823	0.0482549	-0.00211833	0.00318936	0.00307004	0.00236696	0.00465481	-0.0114295	-0.0224369	0.0128422	0.0227523	0.0197544	0.0145872	0.00040199	0.0308431	-0.0170889	-0.00158681	-0.00099041	-0.00788186	-0.00915886	0.00900974	-0.000203747	0.00360422	-0.0144115	0.00415851	-0.00232582	-0.00151223
BT0545	-0.000532009	0.0304827	-0.0463091	-0.0041624	0.00832028	7.89541e-05	0.0142458	-0.000287978	0.00884656	0.0111422	0.288095	0.00889455	-0.00449813	-0.000606108	0.0172133	-0.00682794	0.0179966	-0.00581907	-0.0266869	0.00814504	0.0338668	-0.0166452	-0.0139055	0.000426694	-0.00582753	0.00835179	-0.00373972	-0.010845	0.0118701	0.0324547	0.0118451	-0.00335632	-0.00698647	-0.00415986	0.0106679	-5.45159e-05	-0.00489626	0.00198286	-0.00832311	0.0243528	0.0256825	-0.00208248	-0.00540131	0.00726775	-0.00908209	-0.0192276	-0.00726647	0.00545628	0.0093757
BT0546	0.00828883	0.00329795	0.0343767	-0.00820882	0.00149042	0.031741	0.00662461	0.0112399	0.00421099	0.00593227	0.262867	-0.00586338	-0.0209219	0.00356474	0.0227653	-0.00763838	0.00995645	-0.00398011	-0.00339009	0.00214292	-0.0193421	0.00403788	-0.00226519	-0.0152988	0.00994505	0.0233027	-0.00700084	-0.0206744	0.000727008	0.010997	0.0298664	-0.00111832	-0.00882171	-0.000611925	0.00709667	-0.00814382	-0.00824307	0.00629047	0.0101097	0.0103122	0.0351173	-0.00255857	-0.0130464	-0.000303221	0.00514746	0.00580655	0.00569051	0.00636815	-0.0186198
BT0547	-0.00336331	0.000749869	-0.00140616	0.00395213	0.00515474	-0.00278813	0.00782717	-0.000226289	0.00738447	-0.00204762	0.232245	0.00428924	0.0105599	0.0114033	0.01553	-0.00303392	0.0257706	-0.00273736	-0.000712773	0.000669586	-0.0137717	0.00960401	0.00266929	-0.00540017	0.00344209	-0.000306783	-0.00863047	0.00448809	0.00666338	0.0120649	-0.00437201	0.000995794	0.00407271	0.00328379	0.002451	-0.0193854	0.00801577	0.00659923	0.00367489	0.00137776	-0.00760643	0.00123971	0.000710478	-0.0150533	0.00922054	-0.00270315	-0.00429335	0.000875661	-0.00490525
BT0548	0.022507	-0.00187971	0.00643402	0.00633874	0.0353341	-0.00221871	0.0206721	0.00726609	0.00347317	-0.0171339	0.232455	-0.0128451	0.00487142	0.00650892	-0.0130232	-0.013548	0.0329508	-0.00339125	0.0225047	-0.0103257	-0.0110811	0.0164371	0.00830004	-0.011924	0.00903829	-0.0084465	-0.00972939	-0.0204039	-0.00905018	0.0207411	0.000154127	-0.0219765	-0.0134406	0.01379	-0.00163871	-0.00639471	-0.000235859	0.00239237	0.011241	-0.000630615	-0.0122147	0.00293598	0.0138016	-0.0317446	-0.000457601	0.00779372	0.000781172	0.00297758	-0.00877783
BT0549	-0.004244	-0.00387823	0.00265484	0.0147568	0.00120252	-0.00444614	-0.0067003	-0.00858707	0.0128574	0.00385194	0.00769617	0.00301765	0.020333	0.00204051	0.00459498	-0.00571034	-0.00507585	-0.00440927	0.00664302	3.34377e-05	-0.00472043	0.00239292	-0.00709827	-0.0100404	0.00315323	0.0171005	0.000391503	-0.00899637	0.00214063	-0.0118803	0.000212887	-0.00250747	0.00197216	0.00693015	0.00284538	0.0181039	-0.00541996	0.0857861	-0.00674397	-0.000369313	0.0850236	0.00145362	-0.0259405	0.00521266	-0.0033956	0.00263477	0.00251973	0.0015062	-0.00160822
BT0550	-0.00736521	-0.0111419	-0.0012008	-0.0154603	0.0157829	0.00849293	0.00120123	-0.0197464	0.00724493	-0.0235153	0.0150293	-0.0207559	-0.00460467	-0.00261882	0.00401538	0.00711884	-0.00547122	0.00517272	0.00248385	-0.000758042	0.00271501	-0.00397378	0.00568398	0.00125575	-0.00480513	0.0213886	-0.00174794	0.0147502	0.00308881	-0.00643478	-0.00836311	0.00858605	0.00211208	0.00198883	0.00339973	0.00733978	0.00175838	-0.0021312	0.0276502	0.00101668	0.010761	0.00345978	-0.0103072	0.0025771	-0.00961177	-0.00788253	-0.00881612	-0.00330324	-0.00842973
BT0551	-0.00741108	-0.00739718	0.0147656	0.00432598	-0.0186381	0.00798236	-0.0281366	-0.0157277	-0.0188665	-0.0121995	0.275466	-0.0110731	-0.0112601	0.000189483	0.00353511	0.0159785	-0.0158922	0.00585431	-0.0029993	-0.00094016	0.00126917	-0.00653591	0.00185783	-0.00495945	-0.0158545	-0.00426979	0.00511452	0.0156874	-0.00834085	-0.0137764	0.00726664	0.0214397	0.00206243	0.00159858	-0.00297446	0.0112723	0.0113692	0.00317282	0.00524659	-0.0102258	-0.00843692	-0.0097478	0.00459094	0.00229709	-0.0159968	0.000506364	-0.00693076	0.00177139	-0.00558068
BT0552	-0.00118726	-0.0100351	-0.00380524	-0.00428386	-0.0156094	0.0269608	-3.60248e-05	-0.021852	-0.00717177	0.00156338	0.279201	0.00191763	-0.0154675	0.00916352	-0.00269334	0.0238872	-0.00419146	-0.00773274	-0.00943832	0.00880712	-0.00494395	-0.00788404	-0.0137279	0.0143213	-0.000777229	-0.000746947	0.000145852	0.012711	-0.000474787	-0.00880513	0.0156879	0.00378139	0.00410616	-0.00659969	-0.00802967	0.0132107	-0.0116778	0.00395239	0.00236347	0.00122918	-0.00270748	-0.00198917	-0.0118658	0.00917635	-0.017683	0.00540562	-0.00169148	-0.00187168	0.00772938
BT0553	0.0171063	-0.000381345	0.00200359	-0.00260417	-0.0197468	-0.0127102	0.00592704	-0.022829	-0.00771667	-0.00221747	0.274278	0.00292797	0.0141101	0.0206128	-0.0163727	0.00752095	0.00180029	0.00463803	0.00547005	0.00802889	0.0171478	-0.00543249	-0.0135024	0.000662623	-0.0107037	-0.014227	-0.00525309	0.00324833	0.00531456	0.000590242	-0.00488202	-0.0182454	0.000496819	0.0101415	-0.0129299	0.00646925	-0.00882702	-0.00304244	0.00282885	-0.00598248	-0.00839469	-0.00143674	-0.0168898	-0.00118741	-0.0134615	-0.0062799	0.00156437	-0.00296702	0.00150667
BT0554	0.0125722	-0.00980292	0.00388206	0.0276354	-0.0246293	-0.0213987	-0.0192679	0.00207798	0.0084318	-0.0133413	0.0653513	0.00859414	0.0186053	0.0216619	0.0021321	0.00808837	-0.00651707	-0.00408223	-0.0114563	-0.000117549	0.00891301	0.00507802	0.00130207	-0.00759998	0.00450908	0.0105992	-0.00103246	0.017784	0.0124213	-0.0199681	0.00115098	0.0200374	-0.00547681	0.00543167	0.00799201	0.00485088	0.00772074	0.00362185	-0.0220081	-0.0362169	0.000655892	-0.00542747	-0.0169431	-0.0087899	0.027249	0.0126875	0.00155572	0.00020113	-0.00136578
BT0555	0.0146291	0.00940953	-0.0146581	0.00569004	6.21979e-05	-0.00533792	0.00916978	-0.00683766	-0.00630867	-0.0106357	0.048278	0.00226779	0.0051143	0.0175944	0.100131	0.00287341	-0.0132882	-0.00523511	-0.0140851	-0.00410386	0.00514972	0.00587568	0.0113236	-0.0122369	0.00343556	0.015324	0.000473572	-0.00852729	0.00424051	-0.0170464	0.000146597	0.0132413	-0.00330162	-0.000235352	0.0118904	-0.00484075	-0.00589086	0.00977071	0.00345953	-0.0158501	0.0021513	0.00206126	-0.0219311	-0.0214699	0.00792904	0.00774616	-0.0112152	-0.00369533	0.00108401
BT0556	0.0281584	0.00683079	-0.0138683	0.0100275	0.0108003	-0.000983621	0.00661014	0.00108117	0.0181973	-0.0101248	0.047059	0.014413	0.00434548	0.0204445	0.0975573	0.00307476	-0.0213007	-0.00840633	-0.0128748	-0.00268889	0.000148385	0.00768813	0.0170868	0.00737045	0.000122981	0.0214256	-0.000337682	0.00108151	0.00624717	-0.0189135	0.0114419	-0.00190872	-0.00267313	-0.00786624	0.0194865	0.0124954	-0.0113268	0.00914773	-0.00429014	-0.0137338	0.00249461	0.00524872	-0.0246346	-0.0160149	0.00551554	0.0038188	-0.00878965	0.00138294	-0.0101467
BT0557	0.0216947	0.00717673	-0.00451227	0.00538501	0.00379574	-0.00136048	-0.0026699	0.00811699	0.00492014	-0.00654451	0.0502179	0.00566903	0.00130928	0.0123683	0.0941374	0.0027576	-0.0236086	-0.0083607	-0.00473559	-0.00364207	0.00586167	0.00205399	0.0239944	-0.00899872	-0.00566739	0.0183837	-4.59722e-05	0.000932881	0.00175843	-0.0124393	0.0115661	0.0355441	-0.00323231	-0.0112193	0.0152737	0.00277543	-0.00502244	0.0105813	-0.00835181	-0.0168624	-0.00324756	-0.00164821	-0.0175659	-0.0142741	0.00364091	0.00752211	-0.00480536	-0.000945276	-0.00634846
BT0558	0.00223401	0.00170693	0.000471915	-0.00345873	0.00718311	0.00614833	-0.00436213	-0.00516603	-0.00456726	-0.0107046	-0.00633211	-0.0109315	0.00502093	-0.00651394	0.00439438	-0.00253847	-0.00435004	-0.00353277	-0.00678434	-0.000570241	0.00655608	0.0044256	0.00602926	0.0020818	0.00414359	-0.00826385	-0.00256458	0.00252327	0.00202991	-0.0179238	0.00839512	-0.007878	0.00352192	-0.00502543	-0.00357693	-0.00778949	-0.000950494	0.000467639	0.0243535	-0.00159263	-0.0245115	-0.00505712	-0.0147603	-0.017695	0.00715401	0.0037299	-0.00796015	-0.0039027	-0.00070921
BT0559	0.00233725	-0.00613293	0.027855	0.00795524	0.00843703	0.000554641	0.00316254	0.00712272	-0.00776129	-0.00169473	0.00173133	-0.0208221	-0.0181417	-8.16888e-05	0.0121325	-0.00286166	-0.00472833	-0.00532214	0.000687108	0.00042178	-0.000953337	-0.00207216	-0.00906964	0.00545888	-0.0113624	0.010574	-0.00697019	-0.00357823	-0.00401896	-0.024069	-0.0168882	-0.0147012	0.00494756	-0.00501627	0.00980362	-0.000426717	0.00393675	0.000514821	-0.011522	0.00238357	-0.00447003	-0.00607691	0.0116359	-0.0061692	-0.00258016	0.000823888	-0.00743841	0.00563327	-0.000240133
BT0560	-0.00211839	0.000450618	-0.0139654	-0.0204191	0.000860296	0.00472093	-0.00561913	-0.00713272	-0.00819298	0.00734935	-4.35265e-05	0.00340164	0.00141844	-0.0087951	0.0145979	-0.0074523	0.0101472	-0.0076102	-0.0205725	-0.00124316	-0.000536432	0.00941412	-0.00508542	0.0167622	-3.43909e-05	-0.00556071	-0.00964994	-0.000129071	-0.0108574	-0.00698875	0.0181623	-0.00999495	-0.00223911	0.00978766	0.00962814	0.0134722	0.00210661	-0.000199233	-0.00817756	-0.00130051	0.0123448	-0.000213768	-0.00625205	-0.00094924	0.00495512	-0.0113601	0.000752778	0.00225141	-0.00238635
BT0561	-0.0041777	0.000167767	-0.0057904	-0.0111581	-0.0129911	-0.00451426	0.00812313	-0.0100888	-0.0165251	0.0018053	0.00375193	0.00358977	0.0147501	-0.0084623	0.00187978	0.00723381	0.000437415	-0.00863681	-0.00942709	-0.00376177	-0.00109622	0.0159482	0.00530417	-0.00199141	0.000483294	-0.00870388	-0.00427985	-0.00277846	-0.00223373	-0.0257116	-0.00118828	0.0162842	-0.0070312	-0.00174104	0.000238494	-0.00725424	-0.00287865	-0.00236686	0.00406703	-0.00286227	0.00885549	-0.00792488	-0.00814117	-0.00148011	-0.00424615	-0.0157294	-0.00228877	-0.00246028	0.00217143
BT0562	-0.0022465	-0.00622106	-0.000138937	-0.00758641	-0.011302	0.00194967	0.00474421	-0.00247342	-0.00974066	1.37866e-05	0.00547549	0.0126019	0.00596084	-0.00206909	0.00251476	0.000419461	0.00253175	-0.0191113	-0.0110714	-0.00388266	-0.00563134	0.0080885	-0.000777057	-0.00913411	-0.00230541	-0.00577974	-0.0049221	0.00647475	0.00387392	-0.0167377	0.00566026	0.0219325	-0.00542033	0.00423137	0.000731282	0.0205471	0.00631902	0.00451751	-0.0084516	0.00545718	0.00230882	-0.00581406	0.00467027	-0.000510637	-0.00756293	-0.0168488	-0.00357638	0.000683106	-0.00484141
BT0563	0.00398966	-0.00881809	0.0125338	-0.00106282	-0.00713025	0.00529302	0.00544817	-0.0110243	0.000570978	-0.00201318	-0.000495694	0.00994373	0.00777201	-0.00424998	0.003365	0.00374585	0.00474856	-0.0153273	-0.0168261	0.00308464	-0.00949511	0.00286154	-0.0160853	-0.0205276	0.000495164	0.0046855	-0.00202095	0.00446241	0.00661887	-0.0191907	-0.00103623	0.0182444	0.00251731	0.0219622	0.000200051	0.005063	0.00803545	-0.00778626	-0.0126633	-0.0142759	-0.0160534	-0.00461968	0.004181	0.000593415	-0.00247292	-0.0250906	0.00110712	-0.00186657	-0.00281212
BT0564	-0.00346392	-0.00205977	-0.0137545	-0.00841379	-0.0154765	-0.0145626	0.00904385	-0.00113893	-0.000737317	0.0151895	0.00487317	0.0114597	0.00540396	-0.00394456	0.00474542	0.00713451	-0.00225686	-0.0140876	-0.00663054	-0.0059798	-0.0103697	0.0184283	-0.00396948	-0.01537	0.0043533	0.00552798	0.000195881	0.00443219	0.00579857	-0.00580139	0.00144482	-0.00891042	-0.00281406	0.0150091	-0.00442625	-0.006128	0.0038696	-0.0036038	0.000486988	-0.0198731	0.00370933	-0.00893085	-0.000278334	0.0104662	-0.00484462	-0.0233344	-0.00293379	0.000556499	-0.00692491
BT0565	-0.0265197	0.00215703	-0.00601816	-0.0429111	0.0141476	-0.0312119	-0.0035662	0.0159329	0.00542081	-0.0121646	0.00881968	-0.0150463	0.023219	-0.00804543	0.00749205	0.00786748	-0.0069146	0.0140832	0.198893	-0.0168087	0.00242426	-0.0128057	-0.0138711	0.00973965	-0.0176906	0.0532363	0.00761661	-0.00555827	0.0163375	0.0111572	0.0191623	-0.00959031	0.0124189	0.00834655	0.0173237	0.00400152	0.0101741	0.0156934	-0.00271485	0.0264158	0.0471681	0.00864189	0.0377434	0.0198629	0.0292354	0.0146515	-0.0144219	0.00501021	0.00114066
BT0566	-0.00735671	-0.00269245	-0.00730968	-0.0135511	0.0076626	0.0026814	0.0118337	0.000580046	0.00585426	-0.00953591	-0.00435474	-0.00443216	0.00191252	-0.0196995	-0.00633147	-0.0139862	-0.0152054	0.00985679	0.0145181	0.000683093	-0.0232214	-0.00341401	0.00561067	-0.0143635	0.0169763	0.00313685	0.000836203	0.0089811	0.0121561	0.00272077	-0.00548169	-0.0294906	0.00660473	-0.00662148	0.00613072	-0.0115358	-0.01091	-0.0158878	-0.00310332	0.00733087	0.00413098	0.0106202	0.00303478	0.00531004	0.00848924	0.0144585	0.0146194	-0.00339768	0.00071069
BT0567	0.00805844	-0.00608341	-0.00523446	-0.0169235	0.00408584	-0.00143477	-0.013274	0.000324696	-0.00307486	-0.0055446	0.00130029	0.00177408	-0.00173226	-0.00787902	-0.0168191	-0.00789388	-0.0134218	-0.00154391	-0.00011422	-0.00750658	-0.00719902	0.00709424	0.00348886	-0.022622	0.0207424	0.00419587	-0.0079671	-0.015488	0.000851798	0.00254744	-0.0130956	-0.0234323	0.0175664	-0.0258847	-0.00494756	0.00684767	1.13304e-05	-0.0105408	-0.00470885	-0.00485197	-0.00390128	0.00608553	0.00103474	-0.000725424	0.00170021	-0.000851273	-0.00321447	-0.00406618	-0.00397389
BT0568	0.00279429	-0.00554331	-0.0170938	-0.0188977	-0.00653948	-0.0146118	-0.00323647	0.013822	-0.0187605	0.00902677	0.00252649	0.00151235	-0.0144721	0.00289318	-0.00883138	-0.0157421	-0.00215441	-0.00770965	-0.003133	0.0047565	0.00348137	0.00560288	0.00133435	-0.00478825	-0.0108111	-0.0187995	-0.00124791	-0.00306019	-0.00966234	0.0127965	0.00590036	-0.0265611	0.00458294	-0.0184425	0.000181771	0.00205775	-0.000205268	-0.00496688	-0.00331649	0.00482164	0.0104039	0.000801054	0.00856574	0.0107438	-0.00432578	0.0130196	-0.00127981	-0.00981273	-0.00690779
BT0569	-0.00653902	-0.0174468	0.00394271	0.0221734	0.0256056	0.0103916	-0.00664226	-0.00570556	0.00418016	-0.00324419	0.00637812	-0.00344893	0.00127729	9.68469e-05	-0.00203939	0.00489319	0.00860519	0.0066139	-0.00226726	0.00337853	0.0020103	0.0232795	-0.0135762	0.0317786	0.00436157	-0.00667135	1.67719e-05	0.00187988	0.000952512	-0.00735675	0.0092496	-0.00429636	0.00633907	0.000224122	0.00564441	-0.0195229	0.00295132	-0.00288939	-0.00599045	0.0152408	0.0193258	-0.00840882	0.00697576	0.00623592	-0.00829083	0.0137905	0.00082177	5.34798e-06	-0.00710795
BT0570	0.0245403	0.0024545	0.00606503	-0.0116657	0.00602145	0.00504556	-0.00565997	-0.0223474	0.0155817	0.00337418	0.00634573	-0.0186887	-0.0099885	0.00200517	-0.00501221	-0.00150752	0.00618134	0.00102981	0.00678292	0.00114003	0.00404156	0.0014086	-0.00585714	-0.00660189	-0.002906	-0.00592054	-0.000623898	-0.00381493	-0.00392676	-0.00382483	-0.0172701	0.00950211	-0.00899532	-0.0173922	-0.00121047	-0.0016325	-0.00889416	0.00463308	-0.00722253	0.00243404	0.000330576	-0.000435094	-0.0104691	0.00716018	-0.00591121	0.00937369	0.00553622	-0.0060623	-0.00199167
BT0571	-0.00228824	-0.00957327	-0.00631009	-0.00104988	0.0023589	0.00459377	-0.00320746	-0.0106531	-8.63933e-05	-0.0149809	0.00796447	0.00557039	-0.00743812	-0.0037358	-0.000953262	0.0053842	0.000289655	0.0017497	0.00110998	-0.000101645	0.00199595	0.00705516	0.00162037	-0.0118882	0.00786859	-0.0109671	-0.00178352	0.00414418	0.00107845	0.00341367	0.00125198	-0.0163118	-0.00210976	-0.00604467	-0.00497529	-0.00839583	0.00500716	-0.0144905	-0.00276815	-0.0130084	-0.00465688	0.0137683	0.0119771	-0.00442376	0.00539478	-8.26074e-05	0.00616579	-0.00308641	-0.00245423
BT0572	0.00521221	-0.0076472	0.00174322	-0.00397834	-0.00397089	-0.00944677	-0.00304361	-0.0109837	-0.00244	-0.00930174	0.0102647	0.00335088	-0.0101676	-0.00364947	-0.000897962	0.0171746	-0.00148829	0.0215428	0.0002266	-0.00553347	0.00217141	-0.000499255	0.00421686	-0.000789196	0.00978865	-0.00732649	-0.00226748	-0.0127661	0.00173657	0.00171983	-7.74848e-05	0.0133579	0.0024005	0.000671492	-0.0163853	-0.00700387	-2.75779e-06	-0.0147818	0.00614336	-0.013911	0.00210517	0.00734557	0.00440562	-0.00342392	-0.00116882	0.0104053	0.00379663	-0.00299126	-0.0016954
BT0573	-0.00188598	0.00173823	-0.00106087	0.000873548	0.00699588	-0.00150969	-0.0062126	-0.00746133	0.005632	-0.0071686	0.00138227	-0.0156861	0.00611989	-0.0062042	-0.000143447	-0.00213632	-0.00614715	0.00773782	0.000670861	-0.00215446	0.00247006	-0.00034857	0.00300727	-0.0100975	0.0137466	0.000928492	-3.91809e-05	0.00321043	0.00110824	0.00280569	-0.00818708	3.4102e-05	0.00143724	-0.0238149	-0.00744736	0.00243968	-0.00161836	-0.00319909	0.00598372	0.00310536	0.00443379	0.00084679	-0.00644223	0.00194796	0.000416067	0.00861047	-0.00754728	-0.000978114	-0.00136966
BT0574	0.00700029	0.003676	-0.00528265	0.00302492	-0.00285064	-0.00695383	0.00419145	-0.0158208	0.0457553	0.00952419	0.00664353	-0.0323457	0.00490498	-0.00223354	-0.0015435	-0.00649083	-0.00599529	0.00758667	-0.00428762	-0.00155813	-0.000890988	0.00717062	-0.0104853	-0.00414739	-0.00545879	0.00113114	-0.00583007	-0.0101741	0.00408545	-0.000845079	-0.00128443	0.00545917	0.00631401	-0.022812	-0.00824214	-0.00554207	-0.000911374	-0.00280837	0.0152534	0.00685742	0.0254638	-0.000256835	-0.011079	0.000235649	0.00559805	0.00508789	0.000638472	-0.00356328	-0.000572343
BT0575	-0.00544644	0.00839458	-0.0104126	0.00428499	0.00989968	-0.0113169	0.00124689	-0.00150094	0.0446008	0.0136791	-0.00172891	-0.0226156	0.0100393	-0.007413	-0.00514899	0.00223535	-0.00331556	0.00350587	-0.00193834	-0.000127831	0.00559924	0.0102298	-0.0116425	0.0169557	-0.00479066	0.00926648	0.00156637	0.00514457	0.00204995	0.00735487	0.00326186	-0.00828973	0.0148238	-0.0144882	-0.0079685	-0.0222296	0.00992465	-0.00811267	0.0119366	-0.00952918	0.0243616	0.0137861	-0.016927	0.00425822	-0.0101709	0.0140486	0.000445533	0.0018963	-0.00394846
BT0576	0.00601289	-0.00276034	-0.0124622	-0.0207733	-0.00208908	-0.0107638	0.00793109	-0.00545394	0.0314164	-0.0015847	-0.00610201	-0.00669445	-0.000374271	0.00409052	0.00076558	0.00198962	-0.00799193	0.00616579	-0.0049314	-0.00359356	-0.00142771	0.00386854	-0.00146637	0.00494521	-0.0137478	0.000257589	-0.00330233	0.00752105	0.000647553	-0.00421048	0.0125225	-0.006202	-0.00364388	-0.00640398	-0.0106926	-0.00542163	0.0010293	0.003799	-0.00380434	0.00396669	0.0108279	-0.00370197	-0.000516811	-0.0050838	0.00275555	0.0047418	-0.00395821	0.003391	-0.00581633
BT0577	0.00508543	-0.00388289	-0.00504894	-0.00126272	0.00193538	5.55427e-05	0.00936059	-0.00456511	0.0235067	-0.00558834	0.00108459	0.000315051	0.00198741	0.000513278	0.000501536	0.000520706	-0.00548597	0.00237404	0.00102838	-0.000941269	0.000779817	0.000349051	-0.00268396	-0.00757745	0.00289474	-0.000778631	-0.00248122	0.00513915	0.00265452	-0.0106279	-0.00427507	-0.0106645	-0.0062618	-0.00128044	-0.0134793	-0.00326454	0.00265727	-0.00159104	0.00090756	0.000470131	-0.0018823	-0.0047913	0.00382115	-0.000342554	-9.91723e-05	0.00574204	-0.00348986	-0.000452455	-0.00943126
BT0578	0.00718001	-0.0038285	0.000162684	0.0028262	-0.00261996	-0.00191067	0.00177813	-0.00773761	0.0206309	-0.000181967	-0.000935997	-0.000141676	0.000594953	-0.00344537	-0.00317187	0.000789752	5.61355e-05	-0.00252713	0.00903126	-0.00165076	-0.00236246	0.000590961	0.00548711	-0.00745333	0.00281682	0.00664377	-0.00430428	-0.00360024	0.00214118	-0.00555651	-0.0102796	-0.00426313	-0.00340002	-0.00441218	-0.00911469	-0.00551175	-0.0107525	0.00323747	0.00235864	0.00805256	-0.0125633	-0.00527371	0.00224906	0.00691805	0.00159936	0.00156496	0.00198173	-0.000362129	-0.000416136
BT0579	0.0124898	-0.0115768	0.00222003	-0.0149625	-0.00262171	-0.0132892	0.00750366	-0.0131794	0.0217689	-0.00329703	-0.00468928	0.00305709	-0.00758308	-0.00161009	-0.00863352	0.00477097	-0.00169002	0.00272372	-0.00401176	0.00237599	-0.00567249	0.00727036	0.00633451	-0.00986003	-0.0119806	-0.0025475	-0.00655566	0.0158694	0.00762277	0.0118772	0.00885893	-0.00590327	-0.00161773	-0.0027672	-0.0184534	-0.00270612	-0.00497311	0.00540262	0.000948991	0.0108201	-0.003525	-0.00485233	-0.00372892	-0.00431106	-0.00386321	-0.00161389	-0.000938137	0.00164753	0.00108552
BT0580	-0.00217339	-0.00340135	3.93156e-05	-0.0109679	0.0156154	-0.00452978	0.00352768	-0.0156218	0.00685073	-0.00136726	-0.00149486	-0.0086137	-0.000843987	-0.00219955	0.000552271	0.00377038	0.00623159	0.00882737	-0.0173779	-0.00049286	-0.00320797	0.00138432	-0.00121049	0.0151625	-0.00225952	-9.78978e-05	-0.00277092	0.0050475	-0.00363888	-0.00654554	-0.00948787	-0.00572256	0.00490045	0.000267974	-0.00125141	-0.00186242	0.00200432	-0.00690838	0.00629855	0.011567	-0.0052436	-0.0043227	0.00789286	-0.000809315	0.005496	0.000448646	-0.00493094	-0.00204078	-0.00345231
BT0581	-0.00543068	-0.00963001	-0.00543396	-0.00220849	0.000219955	-0.00347913	-0.0166926	-0.0239388	-0.0082949	-0.00559914	-0.000165857	0.00652067	-0.00189333	-0.00603118	-0.00970425	-0.000947625	0.0137554	-0.000691906	0.0162198	-0.0029007	0.00399656	0.0117169	0.00510214	-0.015843	0.00995858	-0.0246779	0.00174919	-0.00742958	0.000226046	-0.00686418	0.00272409	0.00981319	0.00262925	-0.00284506	-0.00496246	-0.00484788	0.00397286	-0.00291719	0.0105375	-0.00354212	0.0695847	-0.00130973	0.00624339	0.00109475	-0.0237826	-0.00992245	-0.00530255	-0.00153291	-0.00502957
BT0582	-0.00117946	5.41164e-05	0.00912959	0.0012113	0.0113135	-0.0143894	0.0238903	0.021811	0.0118734	-0.0186683	0.00795754	0.0187045	-0.0144729	0.0172469	-0.0115538	-0.0146357	-0.0034111	0.0151401	0.00255819	-0.00750899	0.00866647	-0.0042673	9.68478e-05	-0.0307589	-0.00513673	0.04244	-0.00213684	0.00257391	0.0296837	-0.0131392	-0.00463737	0.00356591	0.0159559	-0.00164462	-0.000448044	-0.0080354	-0.013051	0.00495658	0.0193654	-0.0256056	0.00472454	-0.0186425	-0.0176375	-0.00893228	-0.0248331	0.0191436	0.00761894	0.00142443	-0.000263496
BT0583	0.00217858	0.00719778	-0.00817233	0.0126012	-0.00697158	-0.00752648	0.0160908	0.0194834	-0.0124481	-0.0200291	0.00997405	0.00745913	-0.0029217	0.0164027	-0.0313859	-0.00141714	-0.00585025	0.00421972	0.0063029	-0.0108909	0.000734445	-0.00572354	-0.00459681	-0.0067997	-0.00456854	0.0189477	-0.00292204	0.0106525	0.0306967	-0.0243406	0.00164692	0.00448326	0.00439229	-0.017182	0.000405916	0.0107414	-0.00463244	-0.000971743	0.0186687	-0.0106842	-0.0214039	-0.0262739	0.00252862	-0.00387132	-0.0318508	0.000892694	0.00778573	0.000455666	0.0101853
BT0584	0.00424991	0.00158409	-0.000801037	-0.00245489	-0.00148962	0.00538171	-0.00579888	-0.02203	-0.0119388	0.00748777	-0.000218371	-0.0101322	0.00331619	0.00507746	-0.000467893	-0.00470904	0.0110608	-0.010991	0.0828572	0.00369997	-0.000866134	0.00510389	-0.0152194	0.00511494	0.0117787	0.00973398	-0.00331013	0.0106162	-0.0129991	-0.0245602	-0.00777753	-0.00313957	-0.0109074	-0.00627651	0.00559134	-0.00424762	-0.00195609	0.00561688	0.00309787	0.0053246	-0.0036343	0.00474928	-0.00915956	-0.00324425	0.0135339	0.00768801	-0.00358695	-0.00352896	-0.00886052
BT0585	-0.00796094	0.00137254	-0.00184387	-0.0169778	0.00281107	0.0213827	0.00261178	-0.031091	-0.0117966	0.00652095	-0.00617489	-0.0247319	0.00993472	0.00338312	0.013581	-0.0187895	0.000356725	0.00214643	0.0613756	0.00338152	-0.0022389	0.0059927	-0.0178145	0.00660101	0.0261011	0.0126966	-0.00354944	0.0109685	-0.0154615	-0.0257692	0.0031944	-0.010487	0.00458032	0.00179248	0.00343425	-0.00235391	-0.00984947	0.00550878	0.0094969	0.00551428	0.00296672	0.000829396	-0.0261181	-0.00368683	0.0172875	0.00459043	-0.00581785	-0.00137223	-0.0122488
BT0586	0.0592138	0.00490299	-0.0064608	-0.0307325	0.0115014	0.00157243	0.00873684	-0.000410219	-0.00352424	-0.0143262	0.00540803	0.00722929	0.00192585	-0.00313044	0.00330769	-0.00116079	0.00230578	-0.00129935	-0.00272059	-0.00561369	0.0013263	0.00773579	-0.00260421	-0.00141753	0.00155459	-0.00778886	-0.00437943	0.00289654	-0.00665785	0.00415436	-0.0064422	-0.0178977	0.0122924	-0.0138636	0.0110019	0.00331244	-0.00404257	-0.0122572	0.03329	-0.00627379	0.025196	0.00359835	-0.000659968	0.0024719	0.0133852	0.00979022	0.000651094	-0.000607716	0.00905752
BT0587	-0.00770541	-0.00420097	-0.000780848	0.00672713	-0.00443441	0.00549712	-0.00105	-0.0126417	-0.012249	0.0139132	-0.00299553	0.00225339	0.000892704	-0.0148171	-0.00768886	-0.0034406	0.00958171	-0.00421363	0.00302915	-0.00391803	-0.00141713	0.00488181	0.00263175	0.00131992	-0.00465255	-0.00602832	0.00125219	-0.00321487	-0.00220509	0.00630818	0.00833127	0.0021802	0.012674	0.00689312	-0.00138512	-0.0010825	0.0134513	-0.014878	0.00454652	0.0064981	0.00205349	-0.00390842	0.00693459	-0.012143	-0.00044165	-0.00892594	-0.00810871	0.00297702	0.00792589
BT0588	-0.0237975	-0.00701628	0.00946917	0.00750621	-0.00715876	0.00629218	0.00534948	0.0126625	0.00663632	0.0146037	0.00268866	-0.0211213	-0.00493771	-0.0218265	0.00971374	-0.00168214	0.0244057	-0.008381	-0.00528316	-0.000295561	-0.00277344	-0.00814695	-0.0117668	0.0121971	-0.00591332	-0.00142598	0.00105102	-0.00638689	-0.00263067	0.0165174	-0.013218	0.0101564	0.0185547	0.0510138	-0.0175701	-0.0111824	0.034235	-0.0139397	-0.00209958	0.00617651	-0.00197683	-0.00756779	-0.00376606	-0.0253484	0.000967475	-0.00957185	0.000815133	0.00463831	0.0141936
BT0589	-0.00234929	-0.00130481	-0.0124272	0.0184254	-0.000670004	0.00313178	0.0035606	-0.00115358	0.012478	-0.00183805	0.000477123	0.00216865	-0.00655301	-0.0102489	-0.000682854	0.0100171	0.000341502	-0.00617938	0.000598215	-0.0049212	0.00218649	-0.000637834	-5.24324e-05	0.00352514	0.00792033	0.00364925	-0.00118194	-0.00477772	-0.0100653	0.00094262	0.00206962	0.003938	0.000182072	0.0151051	-0.00254283	-0.00665318	0.00786465	-0.00905635	0.00458941	0.00113668	-0.00378383	-0.00604499	0.00660878	-0.00767687	-0.00937816	-0.0109703	-0.000739075	0.000355154	-0.00333514
BT0590	-0.00662858	-0.000366602	-0.00674576	0.033013	-0.00170208	0.00668101	-0.002309	0.000999054	-0.00101012	-0.0018643	-0.0008103	0.00251948	-0.00410164	-0.00138181	-0.00188766	0.0107035	0.00363717	-0.0100257	0.000553112	-0.00605119	-0.000362287	0.000533202	-0.00550037	0.0052661	0.00562725	0.00345298	0.00146079	-0.0110551	-0.0100323	-0.000773817	0.0042006	-0.00361981	-0.00127183	0.00841931	-0.00434529	-0.00428078	-0.00188708	-0.0063563	0.00164726	0.00562962	-0.00308534	-0.00391275	0.00710304	-0.00559601	-0.000910687	-0.00486966	-0.000415533	-0.00157823	0.00262825
BT0591	-0.0039502	0.0017504	-0.00820082	0.00207175	0.00750675	-0.00440874	-0.000911918	0.000592053	-0.0110576	-0.00155735	0.0034627	-0.00873111	-0.0117519	0.00256069	0.000822579	0.00147156	0.00186242	0.000843216	-0.00760295	-0.0024647	-0.00435204	-0.00861184	0.00172476	0.0141134	-0.00365919	0.00839351	0.000281088	-0.00252955	-0.00454174	-0.00212105	-0.0111573	0.00646027	-0.000754263	0.000787533	-0.00836739	-0.00693088	-0.00278082	-0.0159066	0.0125604	-0.00514481	-0.0045079	-0.000407989	-0.00441571	-0.0040052	0.00434554	-0.00789307	-0.00235419	-0.00286615	0.00567015
BT0592	-0.0064305	0.00240889	-0.0167055	0.0363898	0.00798469	0.00232829	0.00202584	-0.0127981	0.00211164	0.0101054	-0.00167742	0.0168502	0.000582537	0.00135611	-0.018854	0.00147161	0.0218261	0.0222442	0.000223778	0.0104584	0.00117967	-0.0147312	0.0026653	-0.0368428	0.013842	0.0127026	-0.00120285	-0.0109376	0.00606504	0.0161359	0.00723511	0.00253895	0.0065911	-0.0168372	0.0144591	0.00221381	-0.00594335	-0.0050762	-0.00926882	-0.000786176	-0.00992867	0.00495143	0.0107893	0.00787118	0.00235447	-0.00728461	-0.00616989	-0.0146543	0.012667
BT0593	-0.00853169	-0.00471997	-0.0103327	0.0435371	0.00858825	-0.00732289	-0.0296547	0.00370643	0.0222651	-0.00552653	-0.0239039	-0.0316816	0.000420291	0.00599176	0.033258	0.00909162	0.0486472	0.010472	0.00960139	-0.00192679	0.0169054	-0.0188921	-0.0101342	0.0028463	0.0286552	-0.000143383	0.00643329	0.0128021	0.00363419	0.0101832	0.0124101	-0.011169	0.0255281	-0.000934983	0.0203325	-0.0233239	-0.0109488	-0.00205288	6.86384e-05	0.013789	0.00384456	0.000792438	0.00281182	0.00478351	0.00317877	-0.0546969	-0.0166092	-0.0165621	0.0398234
BT0594	0.00565131	-0.00151011	0.00731826	-0.00610291	0.00366497	-0.0177258	-0.0225558	-0.00406664	0.00304033	0.00975485	-0.012574	-0.00241304	-0.00465176	0.00552203	-0.0222268	-0.0077858	0.00417415	0.000320606	-0.0026068	-0.00156322	0.011571	0.00356737	-0.00104643	0.000924993	0.00606677	-0.0128092	-0.00445496	-0.0132093	0.0172771	-0.00680064	-0.00655455	0.00898734	-0.00473503	-0.016439	0.00201341	0.00971841	0.00493944	-0.00119824	0.00473454	0.000430954	0.00221279	0.00483468	0.0017696	-0.00067223	-0.00370233	-0.00905865	-0.00675817	-0.00693622	-0.00191021
BT0595	-0.00399427	0.00396803	0.00608134	-0.00183495	0.00840504	-0.00141065	0.0154964	-0.00368494	0.0147829	-0.0203531	0.00793062	-0.00235169	-0.010329	-0.00622396	-0.0464627	0.00540994	0.00199614	0.0119101	0.0018789	-0.00215656	-0.00988793	0.0185002	0.0076513	0.0145315	0.00704653	0.00563561	0.000305052	0.00693967	-0.00548201	-0.012065	-0.0392826	-0.0110723	0.00798111	0.0134915	0.0133362	0.00132688	0.000143091	-0.0142726	0.00407794	-0.0171207	-0.00902726	-0.00129384	-0.00713677	-0.00724473	-0.00496588	-0.00572894	0.00778515	-0.00458089	-0.00421413
BT0596	-0.0182088	0.00631929	0.000371776	0.0128082	-0.0194426	-0.0125956	0.00324594	0.00911272	-0.0207894	0.00852227	-0.00394769	0.00490262	-0.00429052	0.000214141	-0.00750134	-0.00739742	0.00309288	0.0179003	-0.00897845	-0.028504	-0.00295779	0.00318822	0.00944187	0.0016989	0.0136039	0.000919168	-0.00559433	-0.000583535	-0.00146709	0.00165038	-0.0102272	0.00245069	0.000319564	-0.0167742	-0.00191357	-0.0237993	-0.0114463	0.00184882	-0.00605758	-0.00965709	-0.000519167	0.00901766	0.00625522	0.00964522	-0.0298179	-0.00597104	0.00143729	-0.0210478	-0.00899415
BT0597	4.84209e-05	-0.00209838	0.014114	0.00995306	-0.00892022	-0.002523	-0.00733748	0.00664875	-0.000403762	-0.0133535	0.00187044	0.00893184	0.0217833	-0.00375212	-0.00498032	-0.00102355	0.0100774	0.00753732	0.00574835	-0.00258889	0.00764922	-0.000636583	0.00635543	-0.00607091	0.00228374	-0.00711016	-0.00314714	0.0200586	0.0025136	0.00948294	-0.00747482	0.00322641	0.00980742	-0.00465718	0.00571343	-0.0250133	-0.00227533	-0.00568689	-0.00531327	-0.0011595	-0.0145168	-0.0048242	0.00617911	0.000135234	-0.0108741	-0.0171151	0.00457427	0.00150028	0.009559
BT0598	-0.00688315	-0.000503881	0.0127607	0.00690597	-0.000892949	0.00493116	0.00307215	0.00434336	-0.00161052	-0.00410204	-0.003366	0.004477	0.00365469	-0.00432992	-0.00649937	0.0063614	0.00980948	0.0047132	-0.00354051	-0.00390719	0.00676553	-0.000449399	0.00117612	-0.0144888	-0.000893155	0.000936057	-0.00300711	0.00769779	0.000641174	-0.000702449	0.00267068	-0.00426238	-0.00235495	0.00401228	-0.00975344	-0.00716348	-0.0118987	-0.00669788	0.00865706	-0.00151375	-0.00759962	0.00596128	0.00114127	0.00123393	-0.00911556	-0.004336	0.00603405	-0.00743368	-0.00402737
BT0599	-0.0146073	-0.00187562	-0.000704782	0.00730001	-0.00102204	-0.00910816	0.00394641	-0.000661984	-0.0153982	0.00568505	-0.00440732	-0.00324432	0.00973509	0.000543212	-0.00545537	-0.00603518	0.00666293	0.00609893	-0.0171896	-0.00837885	0.00657117	0.00570942	-0.00391508	-0.00406379	0.000700729	-0.00183849	0.00633467	0.00287505	-0.00101757	-0.00981431	-0.00359072	0.011559	-0.00174424	0.0106325	0.00346807	0.000418017	-0.00783316	0.00864976	0.00422667	-0.00438264	-0.0200439	0.00970424	-0.0127409	-0.000316978	0.0145273	0.00115991	0.00186705	0.0028384	-0.0111454
BT0600	-0.00494885	-0.00540459	-0.00148018	-0.00276106	-0.013204	0.00549052	0.00229852	-0.00104272	-0.000540111	-0.00849807	-0.00624791	0.0122009	-0.00938355	-0.00271525	-0.00495568	0.00405771	0.0176837	0.00791176	0.00467313	-0.00232766	0.00673736	-0.0117898	0.0141274	0.0143184	-0.00436613	0.0127522	0.00084824	0.00651779	0.00425978	0.00252107	-0.000663808	-0.00298532	0.00432248	0.00890886	-0.000522895	-0.00227423	-0.00109416	-0.00724487	-0.00237198	-0.00528919	-0.00731494	0.00314515	0.000880299	-0.00656616	0.00114866	-0.0103153	0.00517965	-0.00755672	0.0042192
BT0601	0.00293194	-0.00484729	0.00127816	0.00222621	0.00362752	0.00324072	0.00146225	-0.000684459	0.000776401	0.00835139	-0.0028187	0.00362125	-0.000609454	0.00674874	-0.00263306	-7.46809e-05	-0.000727248	0.00756946	0.000949719	-0.00274392	0.0041229	-0.00172934	-0.00404219	0.0129025	0.00109329	0.00459959	-0.00148457	1.05623e-05	-0.0108369	0.00528798	-0.0107164	0.000363767	-0.00686312	0.00784787	0.00486267	-0.00840327	-0.0118728	-0.000357744	-0.00725849	-0.00235532	0.0123732	0.0110685	-0.00425555	-0.00412246	-0.00200066	0.0100415	0.0139585	-0.00200874	-0.00916803
BT0602	0.00256964	-0.00289932	-0.00255198	0.0121156	-0.0026462	0.00136992	0.00350714	-0.00629436	-0.00486237	0.00605394	-0.00584439	-0.00526804	-0.00414384	-0.000321517	-0.00517695	-0.00858389	-0.00652397	0.00527484	-0.00722415	-0.0048507	0.00312378	-0.00257538	-0.000458712	0.00564467	-0.0103464	0.0129108	0.00130676	0.00132803	-0.0109269	-0.0106411	-0.0133199	0.000794246	-0.0103124	-0.00638088	0.00904601	0.00556515	-0.0160923	0.00753179	0.00505362	-0.004281	0.0117408	0.0162301	-0.00659284	-0.00596892	0.00995743	-0.00690056	0.0100601	0.00671403	-0.00761428
BT0603	-0.00520637	-0.000119124	0.0176743	-0.0050331	-0.0075622	-0.0064841	-0.00342253	-0.0045155	-0.00227224	0.00537669	-0.00445412	0.00410415	-0.00432393	-0.00094014	-0.00738324	0.00650728	-0.000180365	-0.0021176	0.00293995	-0.00161208	-0.00125715	0.00744248	0.00215423	-0.0212791	-0.00316029	0.00137678	-0.00268874	-0.012541	-0.000445154	0.00234457	-0.0122089	-0.0013225	0.00746835	0.007026	-0.00911079	-0.000123139	-0.0108883	-0.00251599	0.0102718	-0.0116996	-0.000501892	0.000246402	0.0011609	0.000552692	-0.0148393	0.00704918	-0.00544982	-0.000676386	0.00462023
BT0604	0.00953533	0.00356186	0.0114089	-0.00920951	-0.0180269	-0.00612149	-0.00147694	-0.00392231	0.0187611	0.00541461	-0.00129554	0.00148774	-0.00587517	-0.000468058	0.0148224	0.00877048	0.00340949	-0.00704069	-0.00183419	0.00535145	-0.00779547	-0.0115047	-0.00931929	0.0146345	-0.00151103	-0.00763422	-0.00648663	-0.00672457	0.00139008	0.00101143	0.00124161	-0.00116226	-0.007073	0.00694666	-0.00480837	0.000697046	-0.0114515	0.000524469	0.00215146	0.00736587	0.00422756	0.00170382	-0.00177568	-0.000500915	0.00175519	-0.00459788	-0.00217196	0.000603401	5.97005e-05
BT0605	0.00948871	0.00139444	-0.0246357	-0.00329198	-0.00297191	0.0016121	0.00570543	0.00831457	-0.000759516	-0.0118382	-0.00609263	-0.00770631	-0.00110527	-7.15611e-05	0.0222794	0.00872612	-0.0157313	-0.00721055	-0.00897545	0.0137122	-0.00642879	0.00347204	-0.00457327	-0.0211588	-0.00613743	0.00819554	-0.00940318	-0.00984915	0.00150321	0.00414576	0.00118949	0.0252077	0.0108141	-0.00168133	-0.0091077	0.00230346	0.0012329	-0.00127214	0.0124519	-0.0061533	-0.00854236	0.00100422	0.0068233	0.00744154	-0.00168426	0.00476439	-0.00161581	-0.000800461	-0.00429029
BT0606	0.00509083	0.00406832	-0.00831497	-0.0112719	0.00075227	0.00960314	0.0123969	0.0129235	0.00848037	-0.0128695	-0.00892048	-0.0255314	0.00920925	0.00624342	0.0275463	0.0106739	0.00142305	-0.0127415	-0.00349903	0.00555557	0.0105183	0.00484652	-0.00830806	0.00766785	0.00583409	0.00108134	-0.00803073	-0.0072841	0.00491231	0.00219398	-0.0137046	0.0256138	0.006511	-0.00130497	-0.0065934	0.000360904	0.00668066	0.00714089	0.00304001	0.00474236	-0.00232452	-0.00202676	0.0124834	0.00380156	-0.00362066	0.0219914	-0.0114889	-0.00964985	-0.00934914
BT0607	-0.00191899	0.00737882	-0.0173052	-0.00474544	-0.0057321	0.0123534	0.0170289	0.000359246	-0.00143891	0.0105115	-0.00174435	-0.00654475	-0.0177918	-0.00413053	-0.0105096	-0.00220911	-0.00369274	-0.00182987	-0.00931382	0.00727264	-0.00607996	-0.00577645	-0.0109825	-0.0339393	-0.0167814	0.00920334	-0.0126165	0.000985213	0.00532708	-0.000447163	-0.000307892	0.0238692	0.00110286	-0.00269544	0.00150527	0.00210799	-0.00329196	0.00420289	-0.00667361	-0.00224001	0.00431593	-0.00653784	-0.00709888	0.00236189	0.00908536	0.00103458	0.00391989	0.0001943	0.00918343
BT0608	-0.000107502	0.00179431	0.00873223	-0.000708547	0.0081506	0.00931887	-0.00154952	0.0010735	0.00343228	-0.00459267	0.00516	-0.0112633	-0.000223551	0.00883652	-0.00847796	-0.00197768	-0.00827913	-0.00382655	-0.00482393	0.00432778	0.00484831	-0.000371611	-0.00524985	-0.0200506	-0.00364745	-0.00380843	-0.00498208	-0.00461843	-0.00215963	-0.00233294	0.0121767	0.0076214	0.00077517	-0.0115446	-0.0080519	-0.00153259	0.00115971	0.00651814	-0.00189141	0.0121559	0.0018303	-0.0087874	0.00753694	0.00308906	0.00585835	0.00481154	-0.00791522	0.00143723	-5.68235e-05
BT0609	-0.0021286	0.00641683	-0.00125085	-0.0169783	-0.00368375	0.00880626	-0.00573694	0.000917951	0.0137219	0.0131181	-0.0015906	-0.000152487	2.81955e-06	0.00021698	0.0164139	-0.00553928	0.00657393	-0.0104391	0.0027279	0.00821937	-0.00429021	0.0170135	-0.0070704	-0.00889872	-0.00872883	-0.00161793	-0.00931548	-0.00339347	0.00154784	-0.0061383	0.0130952	0.00264588	0.00585471	0.0180291	0.0134958	0.00104017	-0.00445213	0.0111961	-0.00688343	-0.00105855	-0.00463569	0.0111327	0.0114592	-0.00920435	-0.00859921	0.00346589	-0.0114858	0.00121453	-0.0134168
BT0610	0.0132613	-3.45071e-05	-0.00166129	-0.00341689	0.00548505	0.0130466	0.00737923	-0.0111081	0.00558935	-0.00655497	-0.00183948	-0.000453139	-0.0169409	0.000477919	0.00468257	-0.00387831	0.00644563	-0.00371917	-0.00236315	0.00808196	-0.00378932	0.00112619	0.000713907	0.0181693	0.012577	-0.000818389	-0.00638027	0.00464626	-0.000114486	0.00441679	0.00467191	-0.0034944	0.00113392	-0.00141453	-0.00387494	0.0245026	0.00842416	-0.0046459	0.00540658	-0.00677358	0.0157238	-0.00780601	0.0049021	-0.013688	0.00304492	0.000333684	-0.00535515	0.00218321	0.00317049
BT0611	-0.00429733	0.0086822	-0.00173653	-0.0101276	0.00163574	-0.00500597	0.0106144	-0.0151097	0.0080551	-0.0062391	0.00702633	-7.36182e-05	-0.00907181	0.00428784	0.0163467	-0.00539175	0.00422865	-0.00117569	0.0108357	0.00286106	-0.00794989	0.000932734	0.000795298	0.00113873	0.0289014	-0.0100491	-0.00641934	0.00348493	0.00790801	-0.00443685	0.00185829	-0.0207153	0.00484142	-0.00401228	-0.0035231	0.0170857	0.00910359	-0.00908266	0.0129609	0.00230563	-0.0108624	-0.00203413	0.00226126	-0.000703433	0.00974859	-0.00665732	-0.00465979	-0.00578829	0.00352041
BT0612	-0.00741064	0.000629628	-0.00746446	-0.00616757	0.00861427	-0.00973949	0.0063265	-0.0159247	-0.0040646	-0.00240336	0.00250037	0.00472602	0.00032098	-0.00170698	0.00591798	-0.0117143	-0.00130591	-0.00937576	0.00773133	-0.000357077	-0.00163888	-0.00183156	0.00874143	0.014702	0.00361667	-0.0018382	0.00122765	-0.000495684	-0.00838025	-0.00497833	0.000122399	-0.0214507	-0.000933825	-0.0101179	0.00251522	-0.00513312	0.0105292	0.00579817	-0.00166384	0.00419794	0.0137237	0.000473259	0.00329566	-0.000279054	0.00250691	0.00624746	-0.00162776	-0.00162437	-0.000378206
BT0613	0.00371741	-0.000866396	-0.00557211	-0.00699222	0.00950757	-0.00775507	-0.00133968	-0.0179222	-0.00541061	0.00295476	0.00769676	-0.00250069	0.000387573	-0.00371979	-0.000953104	-0.00770347	-0.0107317	0.0083168	0.00323	-0.000527923	0.002323	-0.0124177	-0.00156984	0.0117906	0.0136852	-0.00321108	-0.00520538	-0.00407558	-0.00277365	-0.00256946	0.0022381	-0.02361	0.0133757	-0.0050494	0.000532411	0.00474088	0.0115253	-0.00360473	-0.00123728	-0.00966157	-0.00943371	-0.00670952	-0.00166424	-0.000699689	-0.000217885	0.0166971	0.0018411	-0.00215312	-0.00554066
BT0614	-0.00154993	-0.00347334	-0.00366843	-0.000105189	0.00851389	-0.0126587	-0.0132304	-0.0137875	-0.0104266	-0.00257502	0.0108683	-0.0127322	-0.00326315	-0.00602209	-0.00301189	-0.0069974	-0.0134854	0.00419118	-0.000233422	-0.000503666	0.00852574	-0.0110446	-0.00725625	-0.00673206	-0.0116683	0.00691503	0.0230499	0.000935546	-0.00289964	-0.00884023	0.00991334	-0.0195937	0.00821845	-0.0126161	0.00810561	0.00563808	0.0179378	-0.00687692	-0.00587553	0.00284722	-0.0108832	-0.0057121	-0.00822883	-0.00758406	0.00117073	-0.00184823	-0.00501172	-0.017479	0.00838202
BT0615	-0.0133554	0.00205016	0.000658215	0.0165479	0.000522037	-0.00231622	-0.0184715	0.0337875	-0.0155374	-0.00339135	0.00154007	0.00799352	-0.00274427	0.00209777	-0.00997951	0.0160093	-0.00299614	0.00381197	0.0117532	-0.00879505	-0.0156176	0.0270272	-0.00290249	0.00963369	-0.0197713	0.00275357	-0.00986943	-0.00153595	0.00304197	-0.00696342	0.00375711	-0.00251742	-0.0157342	-0.00354819	0.0206737	0.0181968	0.0191812	-0.00227735	-0.00167698	-0.00649215	0.00704286	-0.0052665	0.00331917	0.00040262	-0.0115682	-0.0199034	-0.010569	-0.0192531	-0.00125494
BT0616	-0.00107113	-0.0039633	0.0204941	0.00403166	0.0406684	0.00491188	0.013211	-0.0165047	-0.00367423	-0.00389418	0.00565966	-0.0183834	-0.0141855	-0.00891868	0.00575617	0.00540608	0.00352711	0.0186857	-0.00708566	-0.00164963	-0.00990338	-0.000121538	0.00323011	0.00460426	-0.00663984	-0.00597574	-0.00497115	0.00370489	0.00350923	0.0233199	0.000606503	-0.0113046	-0.00447946	0.003542	-0.035005	0.00213914	-0.0193423	-0.00399132	0.0172558	0.00693833	0.00219634	-0.0023144	0.0023111	0.00760728	-0.00859554	-0.00321137	-0.0107723	-0.000333688	-0.0189354
BT0617	-0.00811849	0.0142279	-0.00643068	0.0262186	0.00407291	-0.00055885	0.00692584	-0.0104952	0.0246353	0.00726364	-0.00515161	0.00275177	-0.000907338	-0.00551405	-0.00104005	-0.0118743	-0.0104722	0.00500294	-0.017932	-0.000277128	-0.00623224	0.00286501	-0.00152216	-0.000286494	0.0114075	0.00770845	-0.00247492	-0.00988055	-0.00964231	-0.00281663	-0.00845161	0.00229675	-0.0032923	0.0112262	-0.00348534	-0.00988128	-0.00642061	0.00122909	-0.00827025	0.00870368	-0.00105923	-0.00206211	-0.00142838	-0.000741581	0.00160087	0.000999757	-0.0054272	-0.00669053	0.00351948
BT0618	-0.00136	0.00600824	0.00172899	0.0133583	-0.00504525	0.00439443	-0.00260694	-0.00662428	0.0297087	0.00738121	-0.00172859	0.00155936	2.83781e-05	-0.00156876	0.000810656	-0.00157358	-0.00932892	0.00883396	-0.00945497	0.00512688	-0.00100959	0.00495826	-0.00581761	0.0377123	-0.00581561	0.00867097	0.00114061	0.00215058	-0.0124858	-0.000143004	-0.00587061	0.00240845	-0.000136894	0.0102437	-0.0022958	-0.000800953	-0.00151078	-0.000465591	-0.00197452	0.0137975	0.0060098	0.00166134	0.00268648	-0.00616042	-0.00827602	-0.00413751	0.00187978	-0.00529533	-0.00550848
BT0619	-0.0114067	0.0113086	0.00112855	0.000767589	-0.0121798	0.00435242	0.00161947	-0.011489	0.025698	0.00025712	-0.00198344	-0.00649956	0.00515143	-0.00599317	0.0002424	0.00245429	0.00664035	0.0132037	-0.00578994	-0.000542527	-0.0037496	0.00328736	0.00512218	0.00259603	-0.00774671	0.000917553	0.00178918	-0.000357612	-0.00587403	-0.00778813	-0.0053437	0.034907	-0.0047214	0.00681703	0.00187957	-0.000683766	0.00150874	-0.00983316	-0.00107112	0.0186332	-0.0170709	-0.00134717	-0.00298636	-0.0043937	-0.0155525	-0.00965473	0.00491011	-0.00467761	0.00641505
BT0620	-0.00546642	0.00522927	-0.00483317	-0.000303851	-0.0077463	0.00474455	0.00868927	-0.00756987	0.032407	0.016973	-0.00296213	0.00169936	0.00561195	-0.00213334	-0.00348288	-0.00348148	-0.00349425	0.00346784	0.00122634	0.00620323	-0.00428283	0.00257406	-0.00767113	0.00151635	-0.0121904	0.0174186	0.000227633	0.00413292	-0.00648582	0.000132539	-0.00862002	-0.00409645	0.00716287	0.0114199	0.00440984	0.00497124	0.00141925	-0.00284936	-0.00411006	0.014266	0.00366635	0.00519776	-0.00909439	-0.0187567	-0.0114294	-0.00946076	-0.000782208	-0.000157606	-0.000842802
BT0621	-0.0192317	0.0097198	0.00757845	0.00285245	-0.0123866	0.00585913	-0.00137436	0.00238806	0.0340961	0.00741267	-0.000712619	0.00069644	0.00157478	0.00231745	-0.00732199	-0.0170748	0.0103429	-0.00282615	0.00265397	0.00216794	0.00380874	0.00514601	0.00627703	0.00841977	-0.0105879	0.0163392	0.00302643	-0.00100311	-0.0150801	-0.000133685	-0.00348276	0.0244962	0.00836781	0.0164214	0.00197897	0.00462317	-0.00177187	-0.00561404	0.00140466	0.0218866	-0.000337386	-0.000505803	-0.00388653	0.000722066	-0.00937459	-0.0161548	-0.000312728	-0.00295396	0.0140498
BT0622	-0.0130505	0.00324824	0.0100867	-0.00263767	0.00288405	0.00752597	-0.000869018	-0.0037993	0.0302252	0.00136853	-0.000835515	-0.00564164	0.00961953	-0.00455591	0.00025513	-0.00144965	-0.000621758	0.0146612	0.000580191	0.00741699	0.00235014	-0.0023801	-0.00121737	0.00768538	-0.00894783	0.00845829	0.000646113	0.0129545	-0.0182025	-0.00354973	-0.00591291	-0.0152159	0.006094	0.0235517	-0.000679311	0.0126827	0.0051627	-0.00737101	0.0101235	0.00987618	0.00255248	0.000766495	0.00654012	-0.0183801	-0.00377504	-0.00989136	-0.0038801	-0.00110713	0.00978087
BT0623	-0.00761433	-0.0037161	0.00289077	-0.00835957	0.0101129	0.00466797	0.00548377	-0.00481056	-0.0220919	0.00552497	0.000338256	0.00676203	0.00170269	0.00112275	-0.00933866	-0.000316168	0.0150453	0.00325333	-0.00301082	0.00239231	0.000913448	-0.00392008	-0.00351487	0.00323076	0.000509596	0.00253015	0.000671046	0.0145979	-0.00130285	-0.00554965	-0.0022635	-0.00681644	0.00714658	-0.00662968	-0.0161387	0.00115909	-0.0059568	-0.0100153	0.000232869	0.00277373	0.00996173	-0.00480359	-0.00606022	-0.00873714	0.0046331	-0.00236607	-0.00321039	-0.00266734	-0.00892189
BT0624	0.0048469	-0.00974905	-0.00120792	-0.00737376	0.00705102	-0.00510992	-0.00276178	-0.00711943	-0.0110535	-0.0163209	0.00262653	0.00715325	-0.00630026	0.0057412	-0.00661772	0.00440217	0.0113642	-0.000250928	-0.00189204	2.16488e-06	-0.00634799	0.000717785	0.00034074	0.0128076	0.00311388	-0.017537	-0.00186794	0.00235159	0.00327172	-0.000418828	0.00274487	-0.00269812	-0.00472426	-0.00581915	-0.00700461	0.0041027	0.0107532	-0.00614781	-0.00225695	0.0109621	-0.0167769	-0.00285631	0.00247088	-0.0127128	-0.0135437	0.00478033	-0.00284498	-0.00161923	0.00456902
BT0625	-0.0073161	0.00223181	-0.00193004	0.0185689	-0.00887737	0.0133384	0.00827248	-0.000381288	-0.00820378	-0.000372564	-0.00736947	0.0012483	0.00253469	0.000454462	-0.0036076	0.00131486	-0.00376412	0.00200202	-0.00230411	-0.000512585	-0.00538139	-0.000645845	-0.00398781	-0.00395678	-0.00983725	0.00835245	-0.00512157	-0.00515943	-0.000862343	0.0010677	0.014144	-0.00173768	0.000504839	-0.0131055	-0.0105562	-0.00838859	-0.00254118	-0.000731331	0.0104446	-0.0076735	-0.00109721	-0.00410497	-0.0088313	-0.00218946	0.00768342	0.00757942	-0.00399641	0.00233477	-0.00202998
BT0626	-0.0103512	0.00378092	-0.00312102	0.0370676	0.00438877	0.00582124	-0.000305736	8.50004e-06	0.0113741	0.00787083	-0.00514324	-0.0060381	0.00325697	0.00250077	0.00192334	0.0031035	-0.000524307	0.00106261	-0.000205741	-0.00487363	0.000157583	0.00341818	-0.00387994	-0.000985958	-0.0055401	0.0118677	0.000915331	-0.00294275	-0.00244066	0.00796654	-0.00347607	-0.0077164	0.00225557	-0.0120277	-0.00824591	-0.0062237	-0.00531725	0.00175257	0.00703586	0.00746104	-0.00560263	0.000179913	-0.00381552	-0.00562014	0.00642947	0.0110808	-0.00378945	0.00121313	0.00528174
BT0627	-0.00950175	-0.00157136	-0.00148519	0.021832	-0.00389521	0.0102848	0.000465443	-0.00283504	0.0230521	0.0134128	-0.00326809	-0.00669624	0.00617883	0.00191908	-0.0048212	0.000261884	-0.000512959	-0.0039951	0.00543653	-0.00138543	0.00335961	0.00880803	0.00164418	0.000276814	-0.00196273	0.00447003	-0.000424521	-0.0143215	-0.000231154	0.0111333	0.00724604	-0.0123882	0.00313054	-0.021729	-0.00535084	-0.00779161	0.00504198	-0.000633786	0.00726869	0.0100743	0.0117136	-0.00141893	-0.00766114	-0.0103062	0.0125012	0.0136777	-0.0025454	0.0036121	0.000224838
BT0628	-0.0149769	0.0159741	-0.000123846	0.00239641	-0.00627794	0.00786332	0.00285421	-0.0170646	0.0241204	0.0233316	-0.0019224	-0.0165818	-0.00958854	0.00284351	0.00632845	-0.00489166	0.0158915	-0.016137	0.00886995	-0.0106328	-0.00520931	-0.00701042	0.0133459	-0.00152143	-0.00913108	-0.00339139	-0.000213857	-0.015483	-0.0125738	0.0108375	-0.00308092	0.000787415	0.0220145	-0.0241426	-0.0138877	-0.0322459	-0.000267168	0.0103616	0.0217865	0.00224441	0.000707678	-0.00416689	-0.00480375	-0.00574184	0.017328	0.0025557	-0.0142622	0.00312271	0.00281032
BT0629	-0.0150908	-0.00335222	0.000263184	-0.00800726	-0.00304876	-0.00142631	0.00150398	0.000764695	0.00681697	-0.00652873	0.00410205	-0.0087851	0.00406955	0.000635444	0.00146488	0.00127966	0.0129233	0.0051981	-0.00704441	-0.0038359	0.00566098	-0.00672534	0.00340797	-0.00391346	-0.00165261	0.00342696	0.000283989	-0.0024864	0.0116383	-0.00675476	0.000521793	0.0113383	0.00817353	-0.000182185	-0.0145352	-0.0110142	0.000853825	-0.00566116	0.00109815	-0.00159484	-0.0128281	-0.00278181	0.00597888	0.0011775	0.00742432	-0.00347591	-0.00248516	-0.00400453	0.0151541
BT0630	-0.00012817	0.000311848	-0.00705318	-0.00361388	0.00470817	0.00514536	0.00804957	-0.0152391	-0.0057524	0.0023427	0.00113484	-0.0029327	-0.00367157	0.00521419	5.37394e-05	0.000691056	-0.012621	-0.0127128	0.00961328	-0.00148633	0.00490418	-0.00365618	0.00715612	-0.00175116	0.00422826	0.0084884	-0.00218515	0.000374796	0.0105296	-0.00348853	0.0010952	-0.0148744	-0.00282874	-0.00762225	0.00429757	-0.0084952	-0.00316208	-0.00981229	0.00393908	-0.00693301	0.001845	0.00419059	-0.00144775	-0.00909731	0.0134534	-0.000265048	0.000582495	-0.00132923	0.00115932
BT0631	-0.00876457	-0.00123046	-0.00916301	-0.00727906	-0.000316859	-0.00328414	0.00625687	-0.0165003	-0.00865151	-0.00632817	0.000864132	-0.0044524	-6.57326e-05	0.00679407	-0.0147899	-0.000207442	-0.0119871	-0.00900672	0.0065309	-0.0041974	0.00513331	-0.00934156	0.0153026	-0.0103501	0.0124353	0.000180941	-0.00312236	-0.00396567	0.0110446	-0.00919211	-0.000311755	-0.00834927	-0.0108024	-0.0110301	-0.000296522	-0.0205153	0.00279653	-0.00433371	0.00992754	-0.00411372	-0.00285735	-0.00198722	-0.00151708	-0.0119678	0.0028452	-0.000436294	0.00613136	0.000362759	0.00590088
BT0631a	0.0158596	-0.00182104	-0.00748728	0.00238476	0.0118912	-0.0176346	-0.00222073	-0.00433614	0.00637201	-0.0185831	-0.0126418	0.00403922	-0.00231521	0.00202518	-0.00586938	-0.00801465	0.00137087	0.0160134	-0.0126262	-0.00116793	0.00571137	0.00445106	0.00692592	0.0179732	0.00455777	-0.0116764	-0.00194899	0.0161594	0.0129384	0.00631094	-0.00549956	0.00133775	0.0136076	-0.00807847	0.00508361	0.0160048	0.0103939	0.01681	0.0107884	-0.0103194	0.116591	-0.00501357	-0.000959091	-0.0198144	-0.0219622	0.0148457	0.0128661	-0.0073091	-0.0114577
BT0632	0.000627691	0.00417809	-0.0061184	0.0389507	-0.00152258	-0.0122161	0.00460741	-0.00095191	-0.00800653	0.000205492	-0.000934135	0.00186144	-0.00251228	0.00596852	-0.0116244	0.00105372	-0.00883268	-0.00605077	-0.00893327	-0.00530397	-0.00401909	0.0026692	0.00141198	0.00214249	-0.00162828	-0.0045746	-0.00166183	-0.00262351	-2.06098e-05	-0.0104823	0.00326265	0.0107367	-0.00496363	-0.00391315	-0.00809679	0.000165107	0.00109276	-0.00129767	0.0176466	0.00274414	-0.00573957	0.00119123	-0.00292399	0.0005762	0.00334517	-0.000924584	-0.00344702	-0.00605316	-0.00248945
BT0633	0.00177905	-0.000269691	-0.0114782	0.0119529	0.0122591	0.0147115	-0.00860552	0.0377993	0.00810091	0.00804589	-0.00145699	0.00757938	0.00402996	-0.00715604	-0.0130108	0.0164084	-0.0103373	0.00357988	0.00315585	-0.0047911	0.00249116	-0.00856378	0.0119487	-0.0137252	-0.000840696	-0.00229095	0.00486645	-0.0152349	-0.00539559	-0.00118763	0.00436659	-0.0070165	0.00290533	-0.0223802	-0.00568902	0.0126268	-0.000408304	0.0440648	0.0238179	-0.0220898	-0.0206165	-0.0077941	-0.0104234	-0.00827668	-0.00569097	0.00943932	-0.0027843	-0.00430225	-0.0137112
BT0635	-0.00980718	0.0345011	-0.00950606	-0.0109765	0.0111681	0.00354496	0.0230333	-0.00736479	0.00483738	-0.0132156	0.00322232	-0.0109052	-0.0287695	0.000639261	-0.0165063	0.0088934	0.00355164	-5.91468e-05	0.0270969	-0.00254558	-0.012467	-0.0107787	-0.00378615	0.00833566	0.0036815	-0.00669145	-0.00311545	0.0188233	0.00484875	0.0168114	-0.0203455	0.00142834	-0.0478777	-0.0139326	-0.0103411	0.0228484	-0.000729842	-0.0185737	0.0123822	0.00186388	-0.00545611	0.01734	-0.00144897	-0.019019	0.0290608	-0.00515546	0.013169	-0.000725379	0.0193874
BT0636	0.0247161	0.00549471	0.00266798	0.0017017	0.00203528	0.00848118	0.0066558	0.0151179	-0.00576449	-0.0286528	0.0042062	-0.0113061	-0.0158002	-0.00686144	-0.0118422	0.00895657	-0.00381829	-0.00506139	0.00934575	-0.00373806	0.0167091	-0.0050169	-0.0102987	-0.000519864	0.00450902	-0.0141977	-0.00581701	0.006426	-0.00797131	-0.0138025	-0.0164855	0.00188167	-0.0302621	-0.0049528	-0.0123987	0.00506534	-0.01524	-0.0042211	0.00722312	0.0197276	-0.00233624	0.0156999	-0.00676015	0.0148545	0.00584202	-0.00409245	0.00112964	-0.00744261	0.0387577
BT0637	-0.00452238	-0.00207531	-0.00710781	-0.000957648	-0.0116658	-0.0106835	0.00239189	-0.0073097	0.00125079	0.000535393	-0.00144772	-0.0011732	0.00792064	-0.00212342	-0.0106949	0.00227265	-0.0197022	-0.00306255	0.0080664	-0.00275811	-0.00584142	0.00616546	-0.00452772	-0.00753844	-0.0107967	0.000837323	-0.000192218	0.00429033	-0.00341987	-0.00516412	-0.00328567	-0.0147328	-0.00568482	0.00118671	-0.00121575	-0.00282799	0.00185917	-0.00702204	-0.00387623	0.0110576	0.00699261	-0.00567913	0.00141831	-0.00670318	-0.00111893	0.00119413	0.000960169	-0.00239609	0.00601297
BT0638	0.00178075	-0.00635722	-0.00920109	0.00762045	-0.00367104	-0.00300145	0.00707402	-0.00687861	-0.00352732	-0.00288843	-0.0026903	-0.00339286	0.00689832	0.00216249	0.000227598	-0.00187141	-0.00880761	-0.00340905	0.0035878	-0.00378969	-0.00759415	-0.00146809	-0.00500257	0.0108492	-0.0038742	0.0110955	0.00159607	0.00386484	0.000302206	-0.00675092	-0.0125701	-0.00800953	0.00192798	0.00753177	0.000133279	-0.0086941	-0.00136527	-0.00374669	-0.00345559	0.0160087	-0.00871995	-0.014437	0.0026877	-0.00362358	0.00607272	0.00101773	0.00194268	0.000803417	0.00605642
BT0639	0.0416558	-0.0198083	0.00398167	-0.00357012	-0.00628821	-0.00683173	-0.0242247	0.00307167	-0.000764277	-0.00147607	0.000989055	-0.0164488	0.0180274	-0.0006974	-0.00808335	0.0298724	0.00138086	-0.00928092	0.0112205	0.0038736	-0.0119785	-0.000317528	-0.0218243	-0.00434752	-0.00997339	-0.0255771	0.00468433	0.0338351	0.00322536	0.0140241	-0.00612764	0.00156558	-0.00936225	-0.0170394	-0.0326624	-0.00573504	-0.000729463	-0.0121173	-0.0119738	0.00680742	0.0154562	-0.0260611	0.00604087	0.0061455	-0.0258405	0.00651707	0.000517096	-0.00480883	0.0255966
BT0640	0.00171208	-0.00841252	0.00426267	0.00252784	0.0058425	0.000136788	-0.00914023	-0.00115594	0.0056015	-0.00162006	-0.00121857	-0.00115309	0.0090774	-0.00143741	-0.00382536	0.000473215	-0.00419992	-0.00489276	0.0100866	0.00135734	-0.000819516	0.00573848	-0.0100538	0.0223793	0.00206478	-0.00063321	0.000577876	0.0116477	-0.00555635	-0.00544403	0.00205391	-0.0047714	-0.000576783	0.00398024	-0.00385522	-0.000769732	0.000338221	-0.0059501	-0.0151488	-0.00256009	-0.0111502	-0.00951886	0.0109699	-0.0010826	-0.0104634	-0.00363809	-0.00552381	-0.00253162	-0.00291137
BT0641	0.00179404	-0.00192444	-0.00176244	-0.00923683	0.00498578	0.00313987	0.00371874	-0.00144819	0.00134028	0.0245022	0.0049466	-0.0163635	0.00655552	-0.0110933	0.0114424	-0.000698118	0.00381225	-0.0127424	-0.00318199	-0.00101814	0.00466751	-0.00503056	0.00760213	-2.58758e-05	0.00712209	-0.0120316	1.10104e-05	-0.01965	-0.0082793	-0.00315978	-0.0272349	0.00920059	0.0275584	-0.0109986	-0.00281159	0.00286345	-0.00518997	0.00331267	-0.0053467	-0.0335948	0.0169493	-0.00496302	-0.00579976	0.0212659	-0.0132302	-0.00868016	-0.0080919	-0.0027095	0.00527149
BT0642	0.00161992	-0.000369816	0.00823346	0.00748701	-0.0114854	0.0030398	-0.000815486	-0.00485641	0.0126952	0.00770681	-0.00159468	0.00348592	-0.0103664	-0.00464028	0.00610271	-0.00296471	0.00264778	0.00163046	0.00901023	-0.000225856	-0.00168054	0.00454422	0.00330919	-0.0134243	-0.00223613	0.00264056	-0.00196391	0.0147606	-0.000183731	0.00579564	0.00452834	-0.0135619	-0.00138572	-0.00531974	-0.00136337	-0.00756272	0.00571939	-0.0107371	-0.00586533	0.000598911	0.00705736	0.00103503	0.00592048	-0.0123036	-0.00917846	-0.0043525	0.000516813	0.00112451	-0.00838369
BT0643	-0.00700509	-0.00253252	0.00542932	0.0155607	0.00366614	-0.00237735	0.00228192	0.00554612	0.00214107	0.00950671	-0.00427895	0.00306205	-0.00193847	-0.00303769	0.00693156	-0.00129697	0.00509333	-0.000799049	-0.000523682	-0.00205982	0.00219564	-0.00649425	-0.000175792	-0.00173294	-0.00219821	0.00538517	-0.00282134	0.0126817	-0.00303069	0.00305002	0.0165794	0.00733147	0.00270346	-0.00707059	-0.0114604	-0.00741963	-0.00925512	-0.00830076	-0.00169267	-0.00546917	-0.00257319	0.00277658	0.00515477	-0.0101395	-0.000248693	-0.00123845	-0.00881024	-0.00121648	-0.000174828
BT0644	-0.00128614	-0.00261317	0.00193112	0.00382432	0.0221126	-0.00535707	0.00106532	0.00485058	-0.0367531	-0.00508851	-0.0043507	0.0188795	-0.0152709	0.00430161	0.00474478	0.00676081	0.00784892	-0.0104489	0.00728363	-0.0020048	-0.00387808	-0.00956066	0.0107816	-0.00263154	0.00548128	-0.0136559	-0.0026893	0.00587029	0.00642792	-0.00576703	0.00309047	-0.00277453	-0.00180618	0.00743651	-0.00186773	-0.0126712	4.10845e-05	-0.0021655	0.0113301	0.0160314	0.00729195	-0.000378313	0.000612885	-0.00474904	0.0122722	-0.0156989	-0.000490251	-0.00102245	-0.015696
BT0645	-0.00776181	-0.0168277	-0.00336228	0.0253645	0.019477	-0.00457881	-0.00977935	-0.0343581	-0.0263952	0.0126124	0.00317354	-0.00198858	0.00653754	0.000525759	-0.00214464	0.0208543	0.00596248	0.0052199	-0.000819511	-0.00506745	-0.000250837	0.00446509	0.00497133	0.00917009	-0.00508212	0.0112835	-0.00206728	0.014186	0.0159725	-0.00186811	-0.00128571	0.000205853	-0.00380415	-0.00157239	0.00308834	-0.00268759	-0.00169983	-0.00695777	0.0100918	0.000707552	0.0113977	-0.0216599	0.00566652	0.0076782	-0.00617595	-0.00202471	-0.00105739	0.000338277	0.0104049
BT0646	-0.029615	0.0205245	-0.0077223	0.00289601	0.00986604	-0.010828	0.0035389	0.0210569	-0.0037371	0.0134047	0.00601958	-0.0411347	-0.00843187	-0.00122792	-0.000984337	0.00306396	0.0150173	-0.017072	-0.0249977	-0.00525676	0.00785185	-0.00138798	0.00314151	-0.00356294	-0.00355759	0.00681104	0.00771504	-0.0257548	0.00541472	-0.0136665	-0.0241285	-0.00482315	0.0290172	-0.000551606	0.0105983	-0.0109909	0.00290256	0.00400415	0.0119041	-0.0205315	0.0339148	0.00378186	-0.00252492	0.00543348	-0.0116667	0.00571	0.0054992	-0.00222727	0.00069681
BT0647	0.000200269	0.00123753	-0.00492635	-0.00296759	-0.000321935	0.00547389	-0.00664887	-0.0166621	0.00731476	-0.0147136	0.00743595	-0.00790607	0.0116193	-0.00678351	-0.0225339	-0.0159993	-0.00171873	-0.00919503	-2.4523e-05	-0.00303244	-0.00510769	0.00371401	0.00208708	-0.0131885	0.000328393	0.00588352	-0.00158823	-0.00287947	0.0061771	-0.0102307	-0.00938187	-0.0117991	0.0129437	-0.0294326	-0.0079357	0.000740235	-0.000629704	0.0129473	0.0209023	0.00409402	-0.015158	-0.00257823	-0.0102478	-0.00795325	-0.00226956	0.0036538	-0.00990667	-0.00277387	0.00849297
BT0648	0.0185831	0.00268531	0.00687473	-0.0122817	-0.0114391	0.00724411	-0.010518	-0.0170986	0.0226294	-0.00410401	0.00935577	0.00117061	0.000231032	-0.00223419	0.0151187	-0.00298136	-0.00206133	-0.00063623	0.0100746	0.00198415	-0.0241179	0.0267959	-0.0103186	-0.00977415	0.030958	-0.0153551	-0.0039658	-0.00532628	0.0141312	-0.0130092	0.00418681	-0.000235754	-0.0391215	-0.0304422	-0.00686555	-0.0133492	-0.00690013	-0.00149003	-0.0038977	-0.0269296	-0.00455459	-0.00392272	-0.00304204	0.0241923	0.0190349	-0.0135166	0.00804812	-0.000248748	-0.0246844
BT0649	0.00104204	0.000168668	-0.00225878	-0.0146961	-0.0155712	-0.00782442	-0.032355	0.00432572	0.0232	-0.0130604	0.0099256	0.00218156	0.0112838	-0.00160404	-0.00297971	-0.00348278	0.0152243	-0.00770717	0.0139331	0.00437818	0.00505122	-0.00106471	-0.0208198	0.0109383	-0.00111627	0.00428473	-0.00301625	0.00556801	-0.000221489	0.00179616	-0.00164759	0.00191021	-0.0121158	-0.0362211	0.00117694	-0.008319	-0.00845136	0.00430734	0.00339103	-0.0148858	-0.000597469	0.00310799	-0.00299264	0.00569252	-0.0071648	-0.00815622	-0.00251043	0.00283622	-0.00341885
BT0650	-0.00609894	-0.00989872	0.00333896	0.0088601	-0.0185123	-0.00742822	-0.0155698	0.00127636	0.00775224	-0.00644601	0.00261592	0.00936226	0.00742497	0.00130072	0.0194177	-0.00823767	0.00560683	-0.00353494	0.013593	-0.000108776	-0.0116907	0.0039093	-0.00539247	0.00254228	0.0109265	-0.0068474	-0.00471177	-0.00426487	0.00170355	0.0055282	-0.02649	-0.00141526	-0.00619122	-0.0315285	0.00296398	0.0103791	-0.0185294	0.00642266	0.000915356	-0.00293447	-0.0199875	-0.00173677	0.00290961	0.0224152	-0.00639418	-0.000991437	-0.00121081	0.00493866	-0.00332617
BT0651	0.0195436	-0.0164923	-0.00586367	0.00241467	-0.00784747	-0.0139897	-0.0143895	0.0017158	0.00490848	-0.00222571	0.00418145	0.00726427	-0.00436023	0.00351833	-0.0019543	0.00661062	0.00690471	0.00290347	0.0085629	-0.00153762	-0.00604807	-0.0141131	-0.00726623	0.020335	0.0102418	-0.00458523	-0.00765053	-0.0099919	0.0063152	0.0181806	-0.00385677	-0.00233506	-0.0139028	-0.0273285	-0.018645	-0.0129154	-0.0183791	0.00451282	0.00768359	0.00731679	0.00661354	0.00360269	-0.00552572	0.00710633	-0.0104741	0.00399243	-0.00755516	0.000365112	-0.00807455
BT0652	-0.00490946	-0.0147231	0.00121417	0.0073314	-0.0084159	-0.00302864	0.0340793	0.00533683	-0.00161412	0.00441819	0.0119837	0.00865224	-0.00159519	-0.0108636	-0.0033201	-0.004594	-0.0100294	-0.0156871	0.00279435	0.00388883	-0.00459871	-0.00610097	-0.0058519	-0.0353348	0.0133395	-0.00807213	-0.0107512	-0.0189655	-0.0055651	-0.00369978	-0.0141483	0.0152944	0.001159	-0.0338107	-0.00474917	-0.00123016	-0.0175367	-0.00914911	-0.00917918	0.000584781	0.037668	0.00569994	-0.0134219	-0.00751945	0.00484617	-0.00663359	-0.00773822	0.0014875	0.000956392
BT0653	-0.0159065	-0.00582887	-0.0112663	0.00126011	-0.00966008	0.000220834	-0.0139667	0.00241279	0.00216891	-0.00489636	0.0135491	0.0201213	-0.0125187	-0.0129833	0.0130135	-0.00817099	0.00962756	-0.0213258	0.00387403	-0.00236656	0.00339173	-0.00198425	0.00156537	0.000734562	-0.00182049	-0.00950859	-0.00501285	-0.0127579	-0.00717338	0.00773107	0.00380787	0.0122224	0.0092306	-0.0147101	-0.00419642	-0.00768855	-0.00649033	-0.01213	0.0108548	-0.0220985	-0.00114333	0.00260794	-0.0154053	0.00844557	-0.00740074	0.000260906	0.0103911	-0.00120765	0.000959208
BT0654	0.0185049	0.00117283	0.000635192	0.00193299	-0.00587476	-0.0115047	0.00570449	-0.00352424	-0.0175326	-0.00784591	0.00426557	0.0514442	-0.00132709	-0.00315369	0.00493321	-0.00348667	-0.00646828	-0.0154289	0.0110888	-0.003985	0.00274414	-0.0074306	-0.00743119	0.00225595	0.00179171	0.0143195	-0.00487077	-0.0110508	-0.00321959	-0.0178058	-0.00488051	0.0110055	0.00921764	0.00212858	-0.00547288	-0.00295289	-0.000179939	-0.00117786	0.00689736	-0.0177759	-0.00244117	0.0115896	0.00104198	0.00146992	-0.00761574	-0.0022609	0.00424372	0.0078328	0.00293457
BT0655	-0.00201177	0.00115914	-0.00752483	-0.00337417	0.00288002	0.00388842	0.00556033	0.00295839	-0.0128348	-0.0107239	-0.000888732	0.000140853	-0.00222208	0.00313599	0.000529895	-0.0109642	-0.0142987	0.0020585	-0.0137426	-0.00207856	-0.00218732	-0.00137318	-0.00949197	-0.000179255	-0.00620305	0.00068433	0.002345	0.00786276	-0.00308863	-0.0049688	0.0159998	-0.00796027	0.0114736	0.00286852	-0.00281733	0.00305527	0.00536476	0.0102117	-0.0130905	0.012189	-0.00887037	-0.0103332	-0.0134939	0.000841907	0.00909595	-0.00711426	-0.00255675	0.00264321	-0.0137774
BT0656	-0.00173593	0.0055007	-0.000664174	-0.00311484	0.000474573	-0.00461209	-0.00153572	-0.0154915	0.00619185	-0.0237113	0.00659254	0.00623225	-0.00202476	-0.00333843	0.00326848	0.00963589	0.0137631	-0.0147065	0.0215654	0.00382904	-0.00367154	0.0073123	-0.0126346	-0.00543374	0.00558274	-0.00614773	-0.00546433	-0.00629222	0.013158	-0.00651836	-0.00157127	-0.00256198	0.00974151	0.0226665	-0.000420284	-0.00225649	0.00398718	0.100076	-0.000162807	0.00350533	-0.00818692	-0.00145233	7.95358e-05	0.0149313	-0.00415778	-0.00790876	0.00534863	-0.00164329	0.00322523
BT0657	-0.00735183	0.00412218	-0.00144103	0.0031899	-0.00246105	-0.000538836	0.00203022	-0.0048584	-0.00456476	0.00410887	0.000763231	-0.00736458	-0.00332848	-0.00270186	0.00334215	-0.00127568	-0.00649416	0.00195324	0.00351479	-0.00452821	-0.0010728	0.00255971	-0.00455269	0.00405243	-0.0047128	-0.00578458	-0.00241843	0.00058202	0.000962654	0.00167399	-0.00162974	0.0238309	0.00634245	-0.00307286	0.00168019	-0.00132346	0.000490075	-0.00743698	0.00683152	0.00150813	-0.000444377	-0.00226515	-0.000419206	-0.00583962	0.00470908	-0.00422806	0.00166056	-6.94825e-05	0.00619476
BT0658	-0.00157703	-0.00596672	-0.00203253	-0.00142827	0.0108818	0.0118735	-0.00587574	0.00271438	-0.00866	0.00035798	-0.000681594	-0.0110115	-0.00530211	0.00983057	0.00140423	0.0123561	-0.00560174	0.00776041	-0.012751	-0.005117	-0.00356721	0.00850366	0.00211922	0.00800126	0.0019733	-0.0148995	0.00114686	-0.00297572	-0.000948599	-0.000497648	-0.00382904	0.0150031	-0.00310785	0.000496114	-7.25246e-05	-0.00615799	-0.0014267	0.0129602	0.00826311	-0.0013157	0.0129579	0.000936287	0.00746271	-0.0067298	0.00359554	-0.00730615	-0.0125089	-0.000222824	-0.00544965
BT0659	-0.00302591	0.000605038	-0.0150908	-0.00993419	-0.00677852	0.00312689	0.00128164	0.011252	-0.0159042	-0.0192667	0.000448322	0.014018	-0.00107141	-0.0113666	-0.0069707	0.0107052	0.000453386	0.00476235	-0.0111925	-0.00313983	-0.0010432	-0.00560557	-0.00954503	-0.00658108	-0.00858387	-0.00244986	-0.00499003	0.00820728	2.97613e-05	0.0016325	0.00299367	0.0105008	-0.000214729	0.00928039	-0.0110963	0.005973	0.00421938	-0.00609306	-0.00235185	-0.00591183	0.0332867	0.00570673	-0.0178408	-0.0145375	-0.0214796	0.00394819	0.000795426	-0.0060509	0.00189747
BT0660	0.00472368	-0.00436956	-0.0035615	-0.015078	0.00822664	0.00271281	-0.000928328	0.00731397	-0.0205858	-0.00893519	0.00246602	-0.0139276	0.00349166	-0.00251713	0.00961576	0.0100322	0.00308606	0.0028367	0.00196899	-0.00301457	-0.003997	0.00563979	-0.00449871	-0.0268401	-0.00508739	-0.0178076	0.00124705	-0.000404806	-0.00690222	-0.00315162	-0.0117379	-0.00190451	-0.00748099	0.00566259	0.00265157	0.0134817	-0.00366378	-0.00110904	0.0104197	0.014228	-0.00685546	0.0134548	0.0159992	-0.00779693	-0.00490192	-0.00193275	0.00619525	-0.00799589	0.0037805
BT0661	-0.00624501	-0.0163125	-0.000637571	0.0109708	-0.00766952	-0.0160448	0.024382	-0.00123072	-0.0132171	0.00419764	0.00881699	0.00247326	-0.0208005	0.00377601	-0.00819576	0.0167445	-0.0194664	0.00681515	0.011824	0.00426103	0.0147539	0.00222153	-0.00115151	0.0115969	0.0108523	-0.00722597	0.00213115	-0.010556	0.00828617	-0.0223999	-0.00662041	-0.00352726	-0.00871754	0.00797652	-0.0130097	0.000249564	0.00575532	-0.0130526	-0.0288387	0.000767853	0.00763718	-0.00128455	-0.00759786	-0.00453166	-0.0106243	0.00976046	-0.002456	0.000753334	-0.00431075
BT0662	0.00113988	-0.00638808	-0.00357314	-0.0170412	-0.0190052	-0.00842591	0.0191959	-0.0132627	0.00530635	0.00873043	0.00323422	0.027016	0.0141162	0.00457189	0.0049819	-0.014188	-0.0274613	-0.00470489	-0.00207477	0.00868404	-0.0155807	-0.0102912	-0.0114607	-0.0219302	0.0456622	-0.0203995	0.00287642	0.00979893	-0.00500113	-0.00555675	0.0142471	0.0185648	-0.0156116	-0.0196502	-0.005575	-0.0124849	0.00076366	-0.00726438	-0.0255817	0.011283	-0.012732	-0.0274261	0.016481	-0.00440552	0.00654263	0.0323118	-0.000919725	-0.00248324	-0.0137221
BT0663	0.0051123	-0.00568556	0.0103871	0.00357287	-0.00812009	0.0117373	0.0124688	0.000836671	-0.0104053	0.018538	-0.00259249	0.0150142	0.00412488	0.0226381	0.00758506	-0.0257609	-0.0151965	-0.00914896	0.00186619	0.00926155	0.00533968	-0.00412061	-0.00154379	0.00102764	0.00529115	-0.0089455	0.00488801	-0.00453767	-0.00525816	-0.0107523	0.0284476	-0.0132557	0.00316029	-0.0107421	-0.00357976	0.00888483	-0.0104904	-0.0112071	-0.0162641	0.0121548	-0.0026279	0.00431079	0.0235215	-0.0217042	-0.035201	0.0198076	0.00467661	0.0011094	-0.00397486
BT0664	-0.00819811	-0.0118815	0.00111636	-0.0155883	-0.0148473	0.00104565	0.00901513	-0.00741503	0.00324994	0.015333	-0.00368182	0.00809735	0.00197231	-0.00368635	0.00491228	-0.00651337	-0.000748379	0.00808544	0.00107094	0.0219724	0.00967303	-0.0109703	0.00800318	0.0131413	0.0237882	-0.00523839	0.000661893	0.00148216	0.00416904	-0.0106234	0.00114252	-0.000575546	-0.00166004	-0.0152548	0.00563108	0.00627246	-0.0117543	-0.00515781	-0.0111704	0.00166272	0.00489972	-0.0282994	0.0037475	-0.00130851	-0.013167	0.0103458	0.00501066	-0.00566358	-0.0134773
BT0665	-0.0110179	-0.0092709	-0.00304331	0.00489313	-0.018182	0.00678525	0.0137336	-0.0114492	-0.00917657	0.0310487	-0.0163255	-0.0014521	-0.0239753	-0.00759359	0.00103755	0.000307159	-0.00516087	-0.00634434	-0.00779585	0.0247314	0.000926057	-0.000809397	-0.00309467	0.0101432	0.0446415	0.0127287	0.000205149	-0.0100169	0.0115345	0.00716237	0.00523931	-0.000510564	0.00471745	-0.0151506	-0.00185922	0.00584319	-0.00474428	0.000927186	-0.0274501	-0.00206485	-0.00456723	-0.00618883	-0.0107808	0.00722933	-0.0078047	0.00371922	0.00588725	-0.00394159	-0.0295895
BT0666	-0.0195923	0.0114158	0.011603	0.00909162	-0.0199006	-0.0138808	0.00256161	-0.00961342	0.000335472	0.0119625	-0.00882543	-0.00397042	-0.000851232	-0.00332651	0.00549634	-0.00193159	-0.00909233	-0.010775	0.00169911	0.00548871	-0.0122854	-0.00171391	-0.0229327	-0.00742792	0.0121265	0.00957804	0.00217826	-0.0058688	-0.000446962	-0.00205551	-0.0116285	0.00706352	-0.0137015	-0.0118186	0.0054338	-0.00972425	-0.00610394	-0.0104218	0.000490198	0.00313494	-0.00445063	0.00275382	0.009361	-0.00322619	0.0105076	-0.0168945	0.0104145	-0.00268459	-0.00607816
BT0667	-0.0136962	0.0138984	0.00619949	-0.00750313	-0.0201254	0.0253471	0.00576809	0.000461507	-0.00340655	0.0131418	-0.00476263	0.0178025	-0.0128359	0.000925769	0.00073885	0.00174154	-0.00116744	-0.00112137	0.00792439	-0.00222121	-0.00897009	-0.011167	0.00341947	-0.00423935	0.015117	-0.0027066	0.00691238	-0.00824643	0.0212349	-0.0048298	-0.0328943	0.0139334	-0.0143676	0.0063911	-0.000655823	0.0596751	-0.0102863	-0.0174038	-0.00339609	-0.000840102	-0.00112095	-0.0189677	-0.0157064	-0.00804975	-0.0171829	-0.00643854	0.000994216	-0.0081627	0.00630907
BT0668	-0.00299197	0.00195863	-0.0131641	-0.0048559	-0.0153183	0.0040328	0.0144404	0.00116086	0.00103685	0.00789399	-0.00492915	0.00039547	0.005916	-0.00527659	-0.0023909	0.00340385	-0.00647163	-0.00389281	0.0164327	0.00214833	-0.0121962	0.00345193	-0.0128147	0.000523012	0.0102086	0.00764949	-0.00203694	0.000256186	0.00813621	-0.00176914	-0.00155293	-0.00410473	0.0156116	0.00159126	-0.00969366	0.00323814	-0.00364027	-0.017278	-0.000268883	-0.00513345	-0.00473263	0.00326671	-0.00263365	0.00379882	-0.00451377	-0.012653	-0.00494905	-0.0036436	-0.00536905
BT0669	-0.0139202	0.0109794	-0.00243862	-0.0164776	-0.0141133	0.0076253	-0.00370395	-0.00722417	-0.0129443	-0.00463116	-0.00327637	0.0561043	-0.000333184	-0.00537832	0.00758979	-0.00262288	-0.00699152	0.0196052	-0.0107992	-0.00223228	0.0106817	0.000223859	-0.0150776	-0.0149202	-0.00502884	-0.0021104	-0.0039327	-0.0105114	0.000351643	-0.00977699	0.00970322	-0.00716821	0.0023312	-0.00376809	-0.0166179	0.00139188	-0.000612861	0.00012682	-0.00216563	0.00128254	-0.00581303	0.00107037	0.0137017	-0.00823799	-0.00985813	0.00646531	-0.00132212	-0.000561331	-0.0043282
BT0670	0.00720932	-0.00459324	-0.00924231	-0.00357062	0.0058725	-0.0175446	0.00694451	-0.00788001	-0.0168921	0.00456286	-0.00270671	0.0460937	0.0150608	-0.00546202	0.00561833	-0.00584155	0.0163888	0.022152	-0.00283048	-0.00369764	0.00800582	0.0104412	-0.0186818	-0.0113986	0.00254206	-0.0165546	-0.00254952	-0.00349584	0.0104183	-0.0175259	0.0138929	0.0170047	-0.00577568	-0.00106069	-0.00932294	0.0185957	-0.00413852	-0.00676996	0.00764944	0.00672412	-0.0189236	0.00235871	-0.000572091	-0.0019869	0.00495675	0.00339517	-0.0102431	-0.000954624	-0.00211352
BT0671	-0.00356264	0.0103866	-0.00843688	0.00487197	-0.00556265	-0.0251982	0.0157255	-0.0130434	-0.0126091	-0.00721416	0.0018669	0.0549443	0.00212779	-0.00723344	-0.0255314	-0.00123779	0.001667	0.00761454	0.0190841	-0.00837126	0.00343709	0.00379055	0.00578035	-0.0104276	-0.00587713	-0.00461106	-0.00283883	-0.00687897	0.00629711	-0.0158047	-0.00439961	0.00293224	-0.0133766	0.000710325	-0.00274545	-0.0139603	-0.00249368	-0.0051712	0.00623835	0.00603334	-0.0102081	0.0142812	-0.00510905	-0.0111344	-0.00331468	-0.00467467	-0.00470881	-0.0053748	0.00121696
BT0672	0.00825845	0.00574352	0.0113201	-0.00145006	-0.00395862	-0.000312847	0.01084	0.000926623	-0.00824872	-0.00761245	-0.00351451	0.0299194	0.00453876	-0.0100411	-0.0216528	-0.00664416	0.0121002	0.00573035	0.00954246	0.00189251	0.00337651	-0.0015323	0.00533315	0.000669964	-0.00795204	-0.00597346	-0.00367903	0.002942	0.00714768	-0.0101404	0.0134307	0.00390538	-0.0128633	-0.00163055	0.00155343	0.00945829	-0.00233188	-0.00511057	0.0101165	-0.00257652	-0.00601068	0.00979791	-0.000541197	-0.00639695	-0.0160364	0.00403244	-0.00339504	-0.00286648	0.00407936
BT0673	-0.0134308	-0.00221478	-0.00511551	0.000355875	0.00496677	0.00926362	0.00208948	0.00443645	-0.0118257	-0.00499986	-0.0100443	-0.0114427	0.000626728	0.00306422	0.00433733	0.00105036	0.00322586	0.0020296	-0.0184422	-0.00502845	-0.0109297	0.0114539	0.00766465	5.21215e-05	0.00426702	-0.000452406	-0.00064151	0.00371824	-0.00957783	0.00480741	-0.00193376	0.00166704	-0.00444067	0.00613963	-0.000555921	-0.00674105	-0.00723107	0.000471268	0.00554123	0.0153757	0.00558039	0.000255354	0.00570523	-0.0106818	-0.0151594	-0.00691715	0.000703093	-0.00425479	-0.00637389
BT0674	0.000287066	-0.00117172	-0.00685867	0.0048785	0.00678289	-0.00286338	0.0118378	-0.00265028	0.0269554	0.00259955	-0.00361669	-0.00423646	0.00030116	-0.00594089	-0.00628706	-0.0078716	-0.0138321	0.000363586	0.00313589	7.95975e-05	-0.00240122	0.00509354	0.0110965	0.00410164	-0.00370034	-0.000172996	-0.000571715	-0.00539955	-0.0093358	0.00541714	-0.0132971	0.00940486	-0.00862987	-0.0254698	0.00589964	-0.00609648	-0.00418519	0.00343674	-0.000696621	0.00860287	-0.00889479	-0.00475348	-0.00185965	-0.0101712	0.00776048	0.00533545	-0.00771057	-0.00469782	-0.000119544
BT0675	0.00235431	0.0076869	-0.00901749	0.0710218	-0.00465605	0.00234031	0.00583188	-0.00378825	0.00865513	-0.00404879	0.00612004	0.000488327	0.000879737	0.00466643	-0.00841185	-0.00434927	0.00183347	-0.00164112	-0.00887924	0.00402977	0.00588406	0.000327543	0.00172484	-0.00835975	0.00674034	-0.00129962	0.000202738	0.00780325	-0.00123696	-0.0210786	-0.00257898	-0.0156491	0.0180961	0.012061	-0.00729363	-0.00329097	0.00111854	0.0113737	0.00485141	0.00581501	0.00116101	-0.00243568	-0.00325561	-0.000813893	-0.0192703	-0.0138722	-0.00537102	-3.14568e-05	-0.000929725
BT0676	-6.76969e-05	0.0174954	-0.0173259	0.0568773	-0.0105892	0.013215	0.00480004	0.000181361	0.00853951	-0.000598672	0.00781852	0.00525811	0.00192762	0.000641483	0.00776563	-0.00905075	0.0124336	-0.0141693	0.00390444	0.0095499	0.0042902	0.0177169	0.0192716	-0.0187538	-0.0104744	0.00668595	-0.00475469	-0.00839208	-0.00912802	-0.00799658	-0.0118424	-0.00116851	0.0174421	-0.00567574	-0.00414698	0.00632377	-0.00240762	0.00776914	0.00349651	-0.00119467	0.0102033	-0.00567629	-0.00297808	0.0128479	-0.000772617	0.00920188	0.00395858	0.00238445	-0.00195897
BT0677	-0.00354608	-0.0143724	-0.0149306	0.000522819	0.0225194	4.80973e-05	0.0145352	0.0137101	0.0140018	0.00922595	0.0247457	-0.0117199	0.0023188	0.00994507	-0.00735637	-0.00227872	-0.0227965	-0.0162496	0.00396454	0.00190521	-0.011294	0.00329868	0.00529601	-0.000441126	0.0127463	0.00397166	-0.00589843	-0.0155542	0.0175776	0.0159283	-0.00140373	0.00360919	-0.0013105	0.007479	0.000946578	0.00413275	0.0169416	-0.00422763	-0.00518209	-0.0011093	0.0553452	-0.00792155	-0.00512021	-0.015249	-0.0176039	0.0252383	-0.00997889	-0.00291554	-0.00873977
BT0678	-0.00438569	0.00769387	-0.0215416	0.0108155	0.0104563	-0.010973	0.00211054	0.0022947	-0.00739514	-0.0111998	0.0207561	0.00795717	0.00727661	0.0107695	-0.00858436	-0.0226292	0.354443	0.00198869	0.00362566	0.000549256	-0.00712324	0.00379121	-0.000560541	0.00952978	0.0248769	0.0513344	0.00321518	0.00244063	-0.0061819	0.00556749	-0.00820915	-0.00810733	-0.00220946	0.00763881	0.00509707	-0.0162582	-0.00384574	-0.00816314	0.00379398	-0.00204324	-0.00542817	-0.00192359	-0.000560747	-0.00128718	1.38429e-06	-0.00131329	0.011224	0.00620965	-0.00792778
BT0679	-0.00738811	0.0184296	-0.0116486	0.00149164	-0.00379	-0.0128636	-0.00670818	0.00757654	0.00489676	-0.0134986	0.00656671	0.00878714	0.0181984	0.0143698	0.00395906	-0.0439059	0.358503	-0.00132993	0.00762893	0.00254855	0.0305703	0.00553696	-0.0137258	-0.00128711	-0.00286845	0.0363056	0.0040273	-0.0210035	-0.00153487	-0.00248117	0.0100805	-0.00890267	0.0190481	0.00202766	0.0259376	0.000633743	-0.00628383	-0.00516505	-0.00912391	-0.00553252	-0.00269347	-0.00509272	-0.00591364	0.0277973	-0.00427045	0.0243833	-0.00484045	0.00841208	-0.032862
BT0680	0.0117402	0.00902368	0.0106115	0.000638398	0.0045508	0.00773521	0.00140771	0.00170751	0.00371771	-0.0222445	0.00821818	0.00438952	0.0103084	0.00871764	-0.00723615	-0.0310823	0.343035	-0.00209414	0.00337357	0.00118714	-0.0103464	0.00772201	-0.0213566	0.00290308	0.01422	0.0322305	-0.000597799	0.000511143	-0.00365872	-0.00689815	-0.019222	0.0138725	0.00249668	-0.00663564	0.00923953	0.0141624	-0.0113857	-0.0114399	-0.00616768	-0.0152599	0.013532	0.00408923	0.00571338	0.00320743	-0.00438071	0.0147209	0.0124977	0.00461683	-0.0236484
BT0681	0.000676482	0.00462946	-0.00812272	-0.00255357	-0.00171443	-0.0229777	0.00438174	0.0035736	0.00867574	-0.00343403	0.00406839	0.00485487	-0.00823344	-0.0105475	-0.001336	-0.00158931	0.00266536	-0.00753646	0.00462282	-0.0034449	-0.0062091	-0.00187584	-0.00161513	0.00483629	-0.00383891	-0.00534861	-0.00201095	-0.00746342	-0.00112971	-0.00869136	0.00288022	-0.0157179	0.001485	-0.00934078	-0.00151926	0.00332013	-0.00424732	-0.00280745	-0.00365924	-0.00263996	-0.021705	0.00417129	0.00321325	-0.00178401	-0.0131841	-0.00908475	0.00130706	-0.00541505	-0.000861084
BT0682	-0.016005	-0.00134139	-0.00465789	0.00222289	0.00975439	-0.00383071	-0.00890839	0.000396264	-0.00987999	0.00125855	0.00611737	0.00962933	-0.00352077	-0.00570214	0.0137072	0.000217349	-0.0146764	0.00541705	-0.00517568	-0.000494756	-0.00990013	-0.000567597	-0.00163457	0.0200469	0.000113109	-0.00694401	-0.00188647	0.0109033	-0.00346633	0.00047426	0.00538795	-0.00491672	-0.00213394	-0.00125062	-0.00418189	-0.00352483	0.00486549	-0.00964784	-0.00343148	-0.0157982	0.00600305	4.48809e-05	-0.00935915	0.0104601	-0.0101341	-0.00904591	-0.00305314	-0.00225657	0.00530759
BT0683	0.0151935	0.0578101	-0.0102943	0.0180494	-0.0193164	0.00688913	-0.00234519	-0.0243738	-0.0218687	0.0206827	0.00404425	0.0104943	0.00422625	-0.00643393	-0.0121555	0.0225377	-0.0156456	0.00859459	-0.0285061	0.00555117	0.00395383	-0.00322418	0.105186	-0.0112132	-0.0250652	-0.0196143	-0.00210669	0.0210428	0.000201017	0.00297621	-0.000445495	-0.00311878	0.0535003	-0.0221189	-0.0123174	0.000456646	-0.0301704	-0.0127993	-0.0176836	0.00192138	0.0156464	-0.00475616	-0.00501569	0.0205574	0.0377198	0.00156235	-0.0113934	-0.00553793	-0.00792579
BT0684	-0.00410612	0.00465125	-0.011062	0.0331079	-0.00610161	0.00922357	-0.00572312	-0.0164668	0.0211712	-0.0113496	0.00923484	0.00124383	-0.0037811	0.00459043	-0.0157945	0.0029674	-0.0141442	-0.00253146	0.00221169	-0.00403374	0.0143536	-0.010254	-0.0114519	-0.000766579	0.000778092	0.00409867	0.000489848	-0.0199558	-0.0121909	-0.00482038	-0.0032969	0.00197197	0.0152669	-0.0417519	-0.0155507	-0.00165217	0.00229972	-0.0141676	-0.00183365	0.00483857	-0.0146497	-0.0123322	0.00718456	-0.0189863	-0.00461068	0.00394442	0.00885119	-0.00428981	0.00864359
BT0685	-0.00538231	0.00131176	-0.00540297	-0.00208667	0.000907056	0.00815635	-0.004729	-0.000249629	-0.00507029	-0.000419349	0.00125621	0.00976186	-0.016379	-0.00187931	0.0128946	0.00423895	0.0110246	0.0095228	-0.0143928	0.00203643	0.0033895	0.00232775	0.0028918	0.00368148	0.0058226	-0.0217024	-0.00329948	-0.00411327	-0.00327949	0.000384621	-0.010592	0.00666582	-0.00850344	0.0144243	-0.00632133	-0.00277278	-0.00342841	0.00113237	0.00309938	-0.0160091	-0.0133256	-0.00766861	0.00621001	-0.00282372	-0.0212569	-0.0119611	0.0166473	-0.00191349	-0.0105043
BT0686	-6.61601e-05	-0.00635664	-0.0100966	0.00209285	0.00184596	-0.00738726	-0.00305488	-0.0131576	0.0144531	0.00088168	0.00365828	-0.000192075	-0.00440425	-0.0027617	0.00566281	-0.00232279	-0.00686235	-0.000892914	0.00308644	0.00506795	0.00852152	0.014137	0.00788884	0.031691	-0.0067213	0.00223192	-0.00190545	0.00102534	0.00763922	-0.0150921	-0.00251697	-0.00194389	-0.00220091	0.000853449	-0.00884361	-0.00887025	0.00280058	-0.00826965	0.00792645	-0.00107767	-0.0133978	-0.00379219	0.00483197	-0.00192344	-0.0147256	-0.0102096	-0.00132514	-0.000392225	0.00646234
BT0687	-0.0115913	0.00695354	-0.00267758	-0.00707429	0.00901328	0.0104863	0.00228591	-0.00393683	0.00723944	0.00230641	-0.00134542	0.0102489	-0.00474559	0.00712024	-0.00381408	-0.00362399	-0.0109753	0.00374702	-0.00262454	0.00568724	-0.0051582	-0.00322219	-0.00764257	-0.00530197	-0.000905198	-0.0133198	0.00058404	-0.00332345	-0.000563607	0.00826793	-0.00517923	-0.00430482	0.00592803	-0.0126661	0.00980271	-0.0253661	-0.00517281	0.0643422	0.00541334	0.00289534	-0.0144871	-0.00792589	0.00331409	0.00153443	-0.0222473	0.00654091	-0.000484196	-0.0020106	0.00223544
BT0688	0.00455267	0.0109432	0.0057929	-0.00633203	-0.000868003	0.01655	0.00957541	-0.00350948	0.023258	0.0080231	0.00140963	0.0110086	-0.0125288	0.00341564	0.00425348	-0.00714017	-0.00269976	-0.00586999	-0.0112786	0.00137546	-0.0105605	-0.00886123	-0.00105392	-0.00381158	-0.0260877	0.0114377	0.000748784	0.00767486	-0.00682109	0.0240901	0.0038961	0.00223343	0.00119395	0.00222117	0.00688179	-0.0256305	0.00658526	0.00368847	-0.00163803	-0.0102965	0.00291872	0.00348718	0.0285282	-0.00123762	-0.00141505	0.00159235	-0.00285052	0.00252454	-0.00463128
BT0689	-0.00246541	0.0108991	0.00821478	-0.00319087	-0.0131481	-0.00701381	0.012135	-0.00159043	0.0072351	0.0110824	-0.00171393	0.00834401	-0.00291946	-0.00308624	-0.00939039	0.00109497	-0.00412167	-0.00171405	-0.00663099	-0.000820196	-0.0091624	-0.00125882	-0.0115811	0.00382436	-0.00951615	0.00617251	-0.000996108	-0.00557674	-0.00145998	0.00683103	0.00324053	0.0282636	0.000386961	-0.00151229	-0.00163004	-0.00295463	-0.00357234	-0.0123911	0.00168238	-0.0127367	-0.00773393	0.00747747	0.030131	0.00789374	-0.00790335	-0.00764005	-0.00546128	-0.00175117	0.00424037
BT0690	-0.00235519	0.00305628	-0.00278423	-0.000664892	-0.0112301	-0.00647398	-0.00624338	-0.000792169	-0.00946926	0.00618697	0.000681823	0.00772894	-0.00507196	-0.00113622	-0.00834521	-0.00980196	0.00471262	-0.00313841	-0.00980083	0.00142605	0.000714096	-0.00289422	-0.00475677	-0.00747282	-0.0193608	0.00108958	-0.00202213	0.00323408	-0.00381536	-0.00909307	0.012683	0.0219679	0.0169341	-0.00335164	0.00243865	-0.00605807	-0.00447006	-0.00314793	-0.00378606	0.00165353	-0.00128411	0.000619835	0.0493112	-0.00394973	0.00692825	-0.0096386	0.00176624	-0.00137125	0.00283844
BT0691	-0.000517778	0.00700848	-0.0203892	-0.0012867	0.00715312	0.00527089	0.00197251	0.00239245	-0.0096464	0.0194249	0.0052536	-0.00737322	-0.00237049	0.00740874	0.0129472	-0.000906719	0.00668176	-0.000492452	-0.0123674	-0.00236603	-0.00697777	0.009337	-0.0347824	-0.0487656	-0.0288017	0.0203177	-0.00263572	0.00318931	-0.00443863	-0.0249952	-0.0170314	-0.0271856	0.00147706	-0.0136394	0.00198151	0.0151683	-0.00166223	-0.0100845	-0.0146398	0.00323561	-0.00653346	0.00233005	0.123513	0.0150804	-0.0130898	0.0301079	-0.00405201	-0.00229534	-0.0178226
BT0692	-0.00362665	0.00991388	0.00958501	0.0132785	0.0178823	0.018373	-0.00169026	-0.00192371	-0.0103135	0.0169476	-0.00216313	0.00560098	-0.00535109	0.0135462	0.0161333	-0.00558456	-0.00927983	0.00102829	-0.0320326	-0.00822387	-0.0107908	0.0218647	-0.0268959	0.0070888	0.00270839	0.0287836	-0.00790251	0.00161325	0.00539928	-0.00686432	-0.0214433	-0.0170377	-0.0206826	-0.00499106	0.00619434	0.0302918	-0.00399698	-0.0119565	0.00522998	0.00261373	0.0111855	-0.00264782	0.118663	0.00920304	-0.0285057	0.0132768	-0.00803518	0.00341994	-0.0178337
BT0693	0.00800801	0.000112206	-0.0116435	-0.00264381	-0.0276498	0.00323109	0.0137233	-0.0169037	0.0075147	-0.00611725	0.0160138	-0.0471092	0.010972	-0.023542	-0.00153161	-0.00019198	-0.00779391	-0.0115223	-0.0246383	0.00728494	-0.00461159	0.00416087	0.0138673	0.0154582	0.00451517	0.00437949	-0.000681629	0.111917	-0.00407892	-0.0159695	-0.0253918	-0.000754472	-0.0149591	-0.0182872	-0.00305838	0.00795184	-0.0062709	0.000188007	0.0226083	0.0136155	0.012181	-0.00318139	0.00128716	-0.0190197	-0.00660414	0.0321871	-0.0105726	0.0028495	-0.00659716
BT0694	0.000878478	-0.00720475	-0.0139145	-0.00151512	-0.0269704	-0.00564318	0.000852721	-0.0161201	-0.00861284	-0.000547208	0.014864	-0.0444424	-0.000516907	-0.00811342	-0.00237768	0.00357461	-0.035311	-0.00769127	0.0115249	0.00757623	0.0087314	0.00418008	0.0231309	-0.00243612	0.00746822	0.0219684	-0.0051691	0.102955	0.00170683	0.00171897	-0.0116113	0.0462426	0.0103855	-0.00742593	0.0118423	-0.00273967	-0.00065001	-0.0146702	0.0182858	0.0071451	0.00260248	0.000596183	-0.00982783	-0.00346931	0.00953265	0.0148323	-0.00904217	0.00498408	0.0045993
BT0695	-0.00848463	-0.0100171	-0.0170693	-0.0052587	-0.0248264	-0.0105359	0.000666651	-0.0218407	0.00428016	0.00816532	0.0169	-0.0320251	0.0102533	-0.00959874	0.00703851	0.00760148	-0.036448	-0.0175504	-0.00726929	0.0046208	0.00422568	0.00936426	0.00899276	-0.0111354	0.00402709	0.00516406	-0.00405953	0.0987073	0.000975787	0.0086694	-0.010557	0.00618021	-0.00158608	-0.0123576	0.0021873	0.00249991	-0.00792942	-0.0162067	0.0228232	0.0049728	-0.00736072	0.00661042	-0.0117789	0.00695107	-0.0189819	0.0201245	-0.00915777	0.00259546	0.00522589
BT0696	-0.00392792	-0.00939953	-0.00198138	0.0102953	0.00101751	-0.00911703	0.0152497	-0.00335523	0.00496589	-0.00174942	0.00615653	0.00661327	0.00426232	0.00152742	0.00928308	0.00245866	-0.0015228	-0.000752785	-0.0119859	-0.00333345	0.00106109	-0.00978555	0.00154048	0.00935218	0.000306286	-0.012521	7.26594e-05	0.00175591	-0.00178863	-0.00571813	0.00752222	0.0146298	0.000151678	-0.00401929	-0.0107224	0.0114332	-0.00755918	-0.00190024	-0.00375016	-0.000315565	-0.0170566	-0.00423983	-0.0116948	-0.0125023	0.00491155	0.00607315	0.000902979	-0.00115271	0.00355186
BT0697	0.0169757	-0.00633788	0.00358143	0.00978964	0.00759585	0.00338288	-0.00580689	0.00264743	-0.00553383	-0.0116295	-0.00454063	-0.00748848	-0.00181891	-0.00762608	-0.00523858	-0.00505183	-0.00034962	0.00473091	-0.00162273	-0.00488495	-0.00450565	0.0149834	-0.00475098	-0.00462338	0.00728992	-0.00671907	0.00174072	0.00794587	-0.00517125	-0.000514219	-0.00766787	-0.00222426	-0.00335767	-0.00660594	-0.0103873	0.00746828	-0.00384441	0.00454662	-0.00250611	0.00245839	-0.0181294	-0.00715687	0.00277234	0.00111611	-0.00909151	-0.00152768	0.0018705	-0.00799935	-0.00676412
BT0698	-0.00171311	0.00171252	0.00554552	0.0527192	0.00669108	-0.000972071	0.00800589	-0.00365668	0.011616	0.0118636	-0.000445198	0.00112441	-0.00394278	-0.010612	0.000545934	-0.00622261	0.014678	0.00633748	0.0036101	0.00590163	-0.00732194	0.00454023	0.00348201	-0.0154252	-0.00326709	0.0156132	-0.00273781	0.00592157	-0.00156611	-0.000639178	0.00620259	-0.00517645	0.00203503	-0.011111	0.00360716	0.00300397	0.00220645	-0.0011854	-0.000452441	-0.0116204	0.00341251	0.00118415	-0.00837863	-0.00320882	0.00435607	0.0047068	-0.00371214	0.000115413	0.00951153
BT0699	-0.00058083	0.00657031	0.00497518	0.0239146	0.0132719	0.00115536	0.0033222	-0.00795797	0.0159204	0.00528548	-0.00326857	-0.0029988	0.000645541	-0.00264193	-0.00689813	-0.00628107	0.00868584	0.00725072	-0.00725616	-0.000402462	0.00175436	0.00438733	0.00451631	-0.0015481	-0.00191738	-0.0072104	-0.000241246	-0.00896428	-0.00200154	0.00939907	0.00824193	0.0325446	-0.00341312	-0.00760805	0.0168102	0.000822166	0.00658309	-0.00356262	-0.0025538	-0.017405	-0.00610139	-0.00398723	-0.00887461	0.0072986	0.00220779	-0.0013588	-0.00206431	-0.000568403	0.0076938
BT0700	0.0445013	0.0151747	0.0108502	0.00260162	-0.0205099	0.00104759	-0.0276209	-0.0395957	-0.0068994	0.0408351	-0.0575868	-0.0090721	0.0127522	0.0185525	0.00463384	-0.00928366	-0.0031496	-0.0146171	-0.0167263	0.0231444	-0.00108272	0.0108046	-0.0203913	-0.000764331	-0.0622893	-0.00151583	-0.00302497	-0.0151014	0.00728643	0.0166386	0.000486661	0.00966643	-0.0127451	-0.0106123	-0.00993739	-0.00183073	0.00574938	0.0204184	0.00463093	-0.0078254	-0.0121059	-0.0146777	-0.0287501	0.013471	0.00541974	0.0281739	-0.0135459	0.0105323	-0.0250014
BT0701	-0.00254037	-0.000374898	-0.00514028	-0.00369468	0.00270884	-0.00663281	0.00278507	-0.00358653	-0.0137812	0.00055578	0.00683999	0.00225158	-0.000114164	-0.00242153	-0.000405574	0.000178599	0.00683566	-0.0050566	0.00519236	-0.00139856	-0.00451901	0.00456751	-0.00125958	0.00310408	0.00149052	0.00311099	-0.000758302	0.00669079	-0.00438715	-0.00773149	0.00583875	0.0023563	0.00526762	-0.00117463	-0.00409645	-0.0112228	-0.00113025	-0.00440717	0.00892885	0.0131133	-9.71705e-05	-0.00326508	-0.00636341	0.00135583	0.0091648	-0.00190773	-0.0013719	-0.00267949	-0.00390526
BT0702	0.00529557	0.00846748	-0.0022213	-0.00598958	-0.00112898	-0.000552105	-0.0059097	-0.0240617	0.0104916	-0.00547024	0.00957307	-0.00471591	-0.00838956	0.000393807	0.00483416	-0.000994716	0.0100856	-0.0105028	-0.0012406	0.000164333	-0.00479608	0.00706385	-0.0123599	-0.0126856	-0.00319495	-0.0031134	-0.00233972	0.00450675	-0.00244265	-0.00421252	-0.00717466	-0.00248598	0.00784079	-0.00640044	-0.00207474	-0.00353139	-0.00350871	-0.00847527	0.00286142	0.00486475	-0.00258733	-0.00435015	0.00721117	-0.000551265	-0.00530774	-0.00601362	0.0106369	0.00132743	-0.00169226
BT0703	-0.00683954	0.00463182	-0.00590111	-0.000685547	-0.000639721	9.61216e-05	0.011577	-0.00573609	0.0371184	-0.00333729	0.0127566	-0.00404869	0.00270686	0.00347378	-0.00143506	0.0100237	0.00724647	-0.0179864	-0.00840564	-0.00228148	-0.00178792	-0.00640294	-0.00613349	0.0219118	-0.00700094	-0.00216417	0.000148364	-0.00322791	0.00420099	-0.0065793	-0.000539143	0.00817888	-0.00595606	0.0116348	0.000758785	0.00349219	-0.00117214	-0.00397009	0.000434945	0.0170038	0.0114151	-0.00312506	0.00118078	0.00593945	-0.015221	-0.00163766	0.00305841	0.000463562	0.00663651
BT0704	-0.00228569	0.000821635	-0.0028504	0.0137998	-0.00282777	-0.00641646	0.00473493	-0.00855989	-0.0120266	0.00606182	0.000763056	0.000894097	-0.00565386	-0.00198139	-0.0017952	-0.00368541	0.000535086	-0.0107221	-0.00189506	0.000175694	-0.00483254	0.00424625	-0.000219918	0.00852745	-0.00361707	-0.0139145	0.0015207	-0.0030267	-0.00517311	-0.00441563	0.0209344	0.00875423	0.00117748	0.00972746	-0.000210923	-0.00480249	-0.000881134	-0.00558425	0.00435809	0.00579581	-0.0112182	-0.00217431	0.00352635	0.00672476	-0.00187387	-0.00301632	0.00142501	-0.00214788	-0.00278408
BT0705	0.00479102	-0.00650235	-0.00608717	0.0121945	-0.00495645	-0.00150634	0.00251109	-0.000814547	0.00086408	0.0102083	-0.0024699	-0.00769389	-0.0131762	0.00686023	0.00289122	0.0113539	0.0121047	-0.0113561	-0.00475458	-0.0031099	-0.00931523	-0.00497105	0.00240188	-0.0130814	0.00120195	0.00204088	0.00121359	-0.00219916	-0.00382191	-0.00836261	0.0110091	0.00154323	-0.00233803	-0.00245559	-0.00729583	-0.00502144	0.00309202	-0.00550353	0.00638103	0.00125708	-0.00223781	0.00204185	0.0125483	0.00411729	0.00658708	-0.000887882	-0.00507247	0.00114232	0.0123532
BT0706	-0.000414836	-0.0109632	-0.0400481	0.0221321	-0.00493412	-0.00101509	0.00133551	0.0145045	0.000934749	0.0233074	0.00810377	0.00864305	-0.0324535	0.00563825	0.0168921	-0.00174875	-0.0214881	-0.00587725	-0.0191829	-0.00637861	-0.020585	0.0226026	-0.00376213	0.000972029	0.024313	-0.010241	0.00418299	0.00635199	-0.00868099	0.0115304	0.0232738	-0.000365802	-0.000518317	0.00172813	-0.0155257	0.193009	-0.00245578	0.00617783	-0.0109898	0.0218804	0.00149738	-0.0129213	-0.00878611	-0.000347762	-0.00742713	0.00335255	-0.00884929	0.00820121	-0.0209138
BT0707	-0.0153627	-0.00505238	0.0122553	-0.00517896	0.00301899	0.00226236	-0.0158177	-0.00155657	-0.000636155	-0.0147853	-0.0023152	-0.0136825	-0.0164749	-0.0024969	-0.00901232	0.00666272	0.00563757	-0.00241623	-0.00668737	-0.00468838	-0.0102506	-0.00247878	0.00498559	-0.00196118	-0.00903447	0.0014412	0.00487333	-0.00646635	0.000823324	0.00168881	-0.00397757	-0.0070463	0.0146987	0.0102117	0.00730915	0.0382726	-0.000564805	-0.00483056	0.00974677	-0.00992444	0.00383216	0.0151921	-0.00215119	0.00789788	-0.00928056	0.00313498	0.00831458	0.00297207	0.00726196
[truncated: 4,116 more rows]
[truncated: 61 more columns]
