# Supplementary material for: Transcriptional regulatory networks of the human gut symbiont Bacteroides thetaiotaomicron are uncovered using machine learning
Source: Nucleic Acids Res. 2025 Nov 6;53(20):gkaf1166. doi: 10.1093/nar/gkaf1166 (PMC12596196; doi:10.1093/nar/gkaf1166)
Supplement: gkaf1166_Supplemental_Files [file gkaf1166_supplemental_files.zip › Table_S8_R2.xlsx]

## Sheet: Sheet1
Table S8. A matrix
	NT_1	NT_2	NT_3	rBT0188_S9_1	rBT0188_S9_2	rBT0188_S9_3	rBT0248_1	rBT0248_2	rBT0248_3	rBT0326_1	rBT0326_2	rBT0326_3	rBT0752_1	rBT0752_2	rBT0752_3	rBT0966_1	rBT0966_2	rBT0966_3	rBT1103_S4_1	rBT1103_S4_2	rBT1103_S4_3	rBT1197_S7_1	rBT1197_S7_2	rBT1197_S7_3	rBT1278_1	rBT1278_2	rBT1278_3	rBT1559_1	rBT1559_2	rBT1559_3	rBT1572_1	rBT1572_2	rBT1572_3	rBT1617_1	rBT1617_2	rBT1617_3	rBT1728_1	rBT1728_2	rBT1728_3	rBT1817_S13_1	rBT1817_S13_2	rBT1817_S13_3	rBT2044_1	rBT2044_2	rBT2044_3	rBT2169_1	rBT2169_2	rBT2169_3	rBT2198_S11_2
0	0.205858	0.057385	-0.263243	-2.08334	-2.09272	-2.21549	-3.11231	-3.12725	-3.304	-1.29661	-1.5474	-1.65479	-1.70486	-1.98697	-1.85925	-2.46047	-2.50742	-2.47145	-2.03894	-1.97287	-2.33396	-1.936	-1.7031	-2.13262	-1.87947	-1.94244	-1.89363	-2.24437	-2.355	-2.16372	-3.21602	-3.29462	-3.10987	-2.28773	-2.43657	-2.34212	-2.5423	-2.50215	-2.33963	-1.4797	-1.70201	-2.10481	-2.37228	-2.43901	-2.50312	-3.15932	-3.20337	-3.51899	-1.56345
1	0.27783	-0.172487	-0.105343	-0.152242	-0.239047	-0.153911	-1.00583	-0.828419	-0.876186	-0.0128728	0.389418	0.334081	-0.448457	-0.417269	-0.434554	-0.915242	-0.741311	-0.988238	-0.192042	-0.263551	-0.238372	-0.157359	0.0491096	-0.194503	-0.510684	-0.580195	-0.378957	-1.00027	-1.05407	-1.08664	-2.89747	-2.77115	-2.70464	-1.99538	-2.05544	-2.07452	-1.08041	-0.959421	-0.884413	0.198588	-0.240178	-0.272691	-1.67425	-1.56669	-1.44051	-0.594025	-0.163418	-0.325936	-1.74099
2	0.732706	-0.488799	-0.243907	0.198717	0.334068	-0.144867	0.453324	0.187749	0.202958	0.30939	0.533575	0.565287	0.357678	0.201911	0.227113	0.0714553	0.317378	-0.140741	-0.0614281	0.270985	0.290096	0.2849	0.18329	0.418228	-0.0335498	-0.01089	0.330036	0.411181	0.273275	0.334094	0.134914	0.397226	0.000510719	0.596914	0.885806	0.568339	0.407498	0.594426	0.837353	-4.62057	-4.72669	-4.31921	0.215057	0.460535	0.484263	0.228213	0.731377	0.394183	0.264248
3	-0.428283	0.279666	0.148616	0.505418	1.39876	1.32752	1.84929	1.39844	1.64595	-0.751113	-1.02844	-1.08195	-0.388565	-0.757101	0.0379321	0.993293	1.09375	1.45465	0.403364	0.213795	0.481535	1.26172	1.02197	1.41205	0.551017	0.611286	0.905803	-0.408493	-0.414378	-0.40679	2.06597	2.01227	2.34193	0.0939059	0.513805	0.681736	0.916876	1.09111	1.05122	-0.159951	0.59706	0.920538	0.819741	0.482998	0.78371	-0.362789	-0.193969	0.261925	1.47146
4	0.29951	-0.0476502	-0.25186	-0.845739	-0.657724	-0.354174	0.702602	0.641677	0.621124	-0.861955	-1.31797	-1.43493	-0.48397	-0.320629	-0.540442	-0.423812	-0.617141	-0.705302	-0.0216911	-0.101904	-0.073273	0.166295	0.147069	0.170717	-0.850491	-0.326218	-0.206673	-0.370811	-0.468484	-0.245659	0.26699	0.172046	0.109692	0.269817	0.603109	0.379056	0.568223	0.660135	0.849203	0.13946	0.212589	0.161672	0.913932	0.967374	0.918287	-0.453704	-0.288291	-0.294228	-0.619927
5	0.104537	-0.238887	0.13435	0.641094	0.308567	0.253907	-0.443449	-0.0789337	-0.200863	0.333499	0.128264	0.0476412	0.134185	0.132293	0.326093	0.115678	0.92898	0.0889592	-0.118158	0.439887	-0.0421991	0.00273359	-0.170759	-0.087959	-0.0800446	0.104029	-0.0684067	0.561176	0.473323	0.246966	0.0256279	-0.361891	-0.0475733	0.214379	-0.24575	0.250478	-0.124425	0.252273	0.382634	0.00426092	0.561216	-0.0125524	0.484688	-0.000540287	0.170496	0.842189	1.06635	0.784265	0.362665
6	-0.020595	-0.0162298	0.0368248	0.383372	0.442555	0.0247478	-0.957373	-0.855806	-0.920922	0.500836	0.457811	0.141765	0.74414	0.9653	0.787711	-0.480707	-0.44866	-0.0913738	0.0668824	-0.147377	0.123109	1.80748	1.77547	1.71075	-0.259378	-0.394535	-0.194406	0.846551	1.04844	0.840294	-1.0882	-1.00516	-0.987932	0.284347	-0.0482191	0.0464134	-0.0216043	0.0994752	0.0384253	0.126125	0.0316884	-0.13642	-0.49902	-0.338418	-0.659467	-0.0396335	-0.0909305	-0.116547	0.395248
7	0.321393	-0.109063	-0.21233	0.691499	0.600698	0.234388	0.314778	0.0790453	0.0236156	0.0830812	-0.125243	-0.69728	0.526137	0.544424	0.633616	0.86287	0.808687	0.716487	-0.128655	-0.0966652	-0.387399	0.222229	0.116145	-0.155866	-0.980475	-0.743333	-0.626283	0.136858	0.402592	0.562842	0.573172	0.517929	0.561716	0.234341	0.0522776	0.264675	-0.0205594	0.00341787	0.207673	1.0513	0.505768	0.387383	-0.409694	0.019757	-0.230343	0.522363	0.624249	0.61589	0.234682
8	-0.414184	0.108612	0.305572	0.154532	0.576821	0.677312	2.22741	2.18301	2.23621	-1.37533	-1.66646	-1.41024	-1.57454	-1.39376	-0.873519	-0.122837	0.240037	0.473453	0.254496	-0.00233775	0.347033	0.928672	0.888211	1.18904	0.0565975	0.149544	0.110608	-1.67786	-1.51339	-1.27995	2.2084	2.11881	2.32613	-0.128721	0.268255	0.573482	0.902032	1.33948	1.23438	-0.247368	0.284937	0.489476	1.42599	1.0222	1.61433	-0.605357	-0.516469	-0.402995	1.05948
9	-0.198053	-0.0700799	0.268133	0.702242	0.61916	0.490879	-0.454142	-0.268299	-0.240491	0.218755	0.454	0.193814	-0.205715	-0.486292	-0.249059	0.28188	0.22106	0.229913	0.380617	0.320041	0.232784	0.14339	0.266275	0.115176	0.173736	-0.0130926	0.0381061	0.115892	0.083915	-0.0534005	-0.524425	-0.475357	-0.391591	0.119453	-0.230616	0.10092	-0.601011	-0.364261	-0.621045	0.412071	0.00937207	-0.23074	-0.650014	-0.715242	-0.543581	0.10115	0.203514	0.0476595	0.0153751
10	0.0356546	-0.273253	0.237598	0.39065	-0.223539	0.367553	-0.229111	-0.303234	-0.451138	-0.144999	-0.0224925	-0.261833	0.0459768	0.549272	0.184406	0.342308	0.308564	0.398097	-0.00333017	-0.0467864	0.0506836	-0.211992	-0.266139	-0.126926	-0.0992876	-0.336178	-0.205486	0.228302	0.201637	0.186814	-0.303904	-0.405385	-0.57232	-0.162284	-0.452413	0.233008	-0.195831	-0.103802	-0.110651	0.572426	0.404555	0.235306	-0.133183	-0.296206	-0.409166	0.353919	0.600226	0.390276	0.122778
11	0.100198	-0.150668	0.0504708	-0.360929	0.0502744	-0.340663	-1.3066	-1.10489	-1.26196	0.719811	0.866784	0.427952	-0.793734	-0.806882	-0.898776	-0.932348	-0.791462	-1.03786	-0.130779	-0.00693625	0.37304	-0.78055	-0.377807	-0.667247	-0.156231	0.107177	0.21458	-0.462013	-0.466166	-0.277855	-1.76178	-1.7459	-1.40629	0.0761579	-0.236235	0.0469641	-0.331559	-0.190343	-0.249793	0.00182125	-0.351128	-0.439681	-0.407083	-0.491567	-0.0222572	-0.949842	-0.624187	-0.381279	-0.309925
12	0.0161153	-0.235866	0.21975	-0.113373	0.167711	0.328614	-0.00441894	0.256209	0.0703034	0.196251	0.166132	0.362762	0.0519647	-0.353436	-0.171184	-0.343193	-0.0717381	-0.321173	-0.283752	-0.192753	0.167053	-0.0423871	-0.189683	0.0137927	0.101556	0.135774	0.183862	-0.0694626	-0.0248915	-0.216995	-0.0303053	0.0830358	-0.0953371	-0.341707	-0.717965	-0.0467141	-0.265873	0.0350664	-0.183753	-0.212248	-0.304872	-0.459463	-0.33179	-0.0238509	-0.108795	0.326251	0.0788712	0.0867885	-0.342037
13	-0.161756	0.0152832	0.146473	-0.359645	-0.148021	0.188455	-1.84684	-1.66044	-1.53378	2.18472	1.87806	2.15926	-1.37255	-2.1208	-2.00204	-1.22786	-0.966994	-1.0361	1.14134	1.30626	2.07201	1.85734	1.57293	2.35765	2.48508	2.75771	2.54675	-1.63768	-1.37507	-1.19457	-1.14113	-1.57615	-1.06008	0.47001	0.465833	0.946582	1.07413	1.39616	0.933111	-0.979998	-1.22081	-0.77712	0.165504	0.0930924	0.366698	-1.33834	-1.66679	-1.2489	-0.774834
14	0.177591	0.384565	-0.562155	-0.987835	-0.27363	-0.34537	0.169185	0.476721	0.437602	-0.909675	-0.814802	-0.841852	0.669034	0.592726	0.503637	-0.598113	-0.902734	-0.984363	-0.565665	-0.994886	-1.04485	-1.51912	-0.802076	-1.01642	-1.06082	-0.554074	-0.82012	-1.12369	-0.421838	-1.12503	0.0495567	0.381037	0.558379	0.752425	0.807991	0.8767	-0.842002	-0.749001	-0.846907	0.194168	0.329997	0.384765	-0.720073	-0.350633	-0.224391	-0.966078	-0.775069	-0.636724	-1.33533
15	-0.15261	0.0530148	0.0995948	-0.104493	-0.124448	-0.176216	-0.376599	-0.622457	-0.508878	-0.430637	-0.378923	-0.361766	-0.749752	-0.965634	-0.768037	-0.593473	-0.655272	-0.60708	-0.169556	-0.15766	-0.0484333	0.230823	-0.00980509	0.204563	0.0834184	0.0853328	-0.148894	-0.730176	-0.724807	-0.769148	-0.282665	-0.2169	-0.210217	-0.406461	-0.680429	-0.458966	-0.608842	-0.362441	-0.498724	-0.275329	-0.442668	-0.446593	-0.374274	-0.207625	-0.327774	-0.836213	-0.933013	-0.839047	0.231865
16	-0.222826	0.0310181	0.191808	0.155518	-0.10075	-0.0606878	0.119367	-0.261702	0.118725	0.391036	0.0712564	0.288184	0.157784	0.472284	0.593261	0.258348	0.52364	0.290636	0.555189	0.268016	0.300995	0.131665	0.316723	0.120696	0.35417	0.246662	0.330573	-0.0853777	-0.181706	0.233184	0.303799	0.500539	0.368279	-0.116638	0.177128	0.125489	-0.0108961	-0.165851	-0.029863	-0.181307	0.154147	0.22624	-0.182493	-0.128205	0.18869	0.3054	0.177406	-0.197273	0.00809209
17	0.053352	0.028095	-0.0814469	0.0157814	-0.0999067	-0.214941	-0.441751	-0.451572	-0.524955	0.25892	0.234526	0.113474	0.187798	0.204178	0.126294	-0.287121	-0.466589	-0.610474	0.023119	0.0187947	-0.158592	-0.351438	-0.406996	-0.519885	-0.222153	-0.15773	-0.251147	0.310253	0.187186	0.226799	-0.371711	-0.278756	-0.463169	0.0340082	0.199058	0.0763731	-0.00232254	-0.15518	-0.0399498	0.22408	-0.0141441	-0.0569213	0.247256	0.470152	0.267362	0.424564	0.369078	0.0663186	0.343512
18	0.160398	-0.0989395	-0.0614584	0.415286	-0.24069	0.0180934	-2.3738	-2.59971	-2.62067	1.23518	1.18676	0.873556	0.864163	0.87699	0.899357	-0.296078	-0.573419	-0.65833	0.204111	0.485681	-0.24229	-1.03438	-1.25505	-1.38462	-0.625696	-0.432486	-0.377138	1.11983	1.04289	1.03393	-2.16457	-2.32646	-2.28619	0.0638603	-0.311869	-0.188956	-0.586738	-0.651647	-0.0673638	1.07364	0.308172	-0.0167507	-0.930242	-0.503787	-0.53447	1.10307	1.25408	1.24914	0.202114
19	0.264574	-0.120511	-0.144063	0.663991	1.02278	0.978496	0.694631	0.455279	0.695138	0.682278	0.553928	0.785901	0.355262	0.435641	0.409718	-0.422192	-0.341514	-0.656183	-0.243821	-0.00401887	-0.277648	-0.102529	0.41675	0.167226	-0.0325213	0.0661979	0.209469	-0.241348	0.147932	-0.0153189	0.129065	0.238248	0.0906382	0.838311	1.19362	0.955376	0.610436	0.801868	0.470027	0.783506	0.538294	0.675735	0.576692	0.636148	0.732886	-0.222702	0.0643784	-0.408693	-0.387041
20	0.0595905	-0.00377642	-0.0558141	0.198504	-0.175324	0.0890105	0.405555	0.179167	0.628061	0.115458	-0.0280538	-0.0672506	0.145105	-0.0299176	0.384433	0.231886	0.0331479	0.0635263	0.133454	0.304917	0.214336	0.207523	0.142667	-0.295945	-0.174098	0.0974266	0.00310454	0.280123	0.417739	0.318452	0.368708	0.127755	-0.0198978	0.0732593	0.0308352	-0.023509	0.318852	0.142003	0.53189	-0.0319158	0.318354	0.458232	0.0901807	0.996894	0.252625	0.438583	0.621049	0.858204	-0.122825
21	0.0384527	-0.263413	0.22496	0.152479	-0.325572	0.199387	-0.100835	-0.219405	-0.26013	0.345528	0.385603	0.522716	-0.274216	-0.198988	-0.50498	-0.0309185	0.322231	0.283813	-0.0408525	-0.0659818	0.266408	0.828107	0.580396	0.955397	0.676354	0.690887	0.381801	0.826385	1.16704	0.729085	1.10936	0.918886	0.470124	0.275205	0.471103	0.710192	-1.33894	-0.483596	-0.735209	0.145576	-0.336588	0.0873505	0.356076	0.130581	0.383084	-0.281206	-0.781835	-0.354581	-1.27285
22	-0.0246456	-0.113116	0.137761	0.581363	0.855293	0.8629	0.649076	0.79254	0.825305	0.0193335	-0.176892	-0.288664	0.311255	0.164116	0.339431	0.454461	0.404654	0.288669	0.0108609	0.242243	0.149442	0.657309	0.644019	0.795032	0.0800385	0.269642	0.391838	-0.258307	-0.608043	-0.573668	0.651171	0.977095	0.8664	0.769393	0.707538	0.807689	0.376385	0.434637	0.60774	0.668753	0.231118	0.265572	0.78597	0.487798	0.844363	-0.00159867	0.172185	-0.0193901	0.44155
23	-0.450094	0.213849	0.236245	-0.423999	-0.0654409	-0.00126832	-0.198663	-0.498108	-0.267114	-0.10113	-0.274436	-0.374342	-0.290139	-0.0805678	-0.0212652	0.159501	-0.130545	0.205675	-0.0728148	0.0220397	-0.141101	0.00988171	-0.179623	-0.212927	-0.188464	-0.2496	-0.372814	0.148361	0.0318923	-0.00359468	0.182086	0.00554418	-0.0829092	-0.493594	-0.525083	-0.551872	-0.20243	-0.392407	-0.452164	-0.98541	-0.465351	-0.336408	-0.407315	-0.474488	-0.564621	-0.06903	-0.477899	-0.362022	-0.0676257
24	0.232388	-0.07796	-0.154428	0.0690026	0.0788971	0.109364	-0.0928008	-0.331612	-0.0777091	-0.107695	0.143766	0.577988	0.714268	0.757861	0.0588442	0.0196137	0.0984736	0.256899	0.328798	0.202368	0.327774	-0.0114221	-0.0103132	-0.129296	-0.197968	-0.222416	0.0161383	0.406241	0.119073	0.423738	-0.491547	-0.144642	-0.436577	0.38456	0.371007	0.103054	0.348903	0.243831	0.437042	0.746107	0.316818	-0.0563001	0.0976587	0.10093	0.188301	0.373534	0.144608	0.451621	-0.145427
25	0.00659829	-0.0620256	0.0554274	-0.657178	-0.928256	-0.765689	-0.590105	-0.562332	-0.632715	-0.315927	0.675742	0.810124	-1.03609	-1.10884	-1.03793	-1.40809	-1.57813	-1.57843	-2.02171	-1.94488	-2.07743	-2.29366	-2.5655	-2.55975	-0.039252	-0.348978	-0.917868	-1.52097	-1.25789	-1.25151	-0.976234	-0.890568	-1.14863	0.00470733	-0.295268	-0.292765	-0.849162	-0.450634	-0.320252	0.252213	-0.201701	-0.818629	-0.659578	-0.547971	-0.493955	-1.38619	-1.21912	-1.06511	-0.177171
26	0.292619	-0.293592	0.000973097	0.262776	0.307739	0.487829	1.22252	1.5728	1.47592	1.53843	1.62838	1.58406	2.56837	2.80006	2.63273	-2.85668	-2.877	-2.87988	0.173153	-0.154018	0.0108402	0.791211	0.885804	0.801827	0.177474	-0.0536702	0.138357	0.59797	0.157746	0.446533	1.09621	1.35369	1.30495	0.734307	1.12717	0.729509	0.877218	1.08103	1.20643	2.44034	2.13787	2.04873	0.656153	0.751734	0.739812	0.553666	0.69083	0.461886	-0.579514
27	-0.108603	-0.014737	0.12334	-1.15624	-0.708594	-0.569617	0.656707	0.831306	0.74838	0.0998581	0.160272	0.262242	-1.27903	-1.2653	-1.23415	-0.868936	-0.788108	-0.566486	-0.334176	-0.262838	0.0714475	-0.208367	-0.0272394	0.108459	0.311989	0.3201	0.0546425	-1.14392	-1.04176	-0.865521	0.484968	0.469271	0.712667	-0.42722	-0.144188	-0.199987	-0.0381857	-0.00114705	-0.0641081	-0.952199	-0.880301	-0.63484	0.0302617	0.0195869	0.233002	-0.957781	-1.03839	-0.898265	-0.00114161
28	-0.569802	0.293548	0.276254	0.637319	0.174522	0.401752	-1.17665	-0.762404	-0.846105	0.227073	0.401542	0.544908	-0.884976	-0.951076	-0.727603	-0.367652	-0.360721	-0.510291	0.128463	0.295211	-0.144595	-0.00929584	-0.146769	-0.21089	0.244283	-0.148123	-0.0498768	-0.711592	-0.783859	-1.15535	-0.864106	-0.625226	-0.912388	-0.0274681	0.0447721	0.000456443	-0.404779	0.0376106	0.000463079	0.156008	-0.30984	-0.57083	-0.209637	-0.899658	-0.549343	-0.772655	-0.654659	-0.878742	0.258354
29	-0.44081	0.33984	0.100969	0.0868596	0.131279	0.200114	-0.385864	-0.533413	-0.439793	-0.113293	-0.291593	-0.480581	-0.0784967	-0.194986	-0.180026	0.379107	-0.138459	0.134318	0.192552	0.286396	0.607162	0.347916	0.021026	-0.00101585	-0.0301296	0.153172	0.158875	-0.179542	0.0746216	0.138273	-0.219424	-0.0234719	-0.117523	-0.356652	-0.0424764	-0.0693506	0.0692201	-0.0943841	-0.176103	-0.441734	-0.142376	-0.414138	-0.299785	-0.391375	-0.827129	0.290542	-0.600285	-0.247259	-0.491143
30	-0.411394	0.270374	0.14102	-0.37281	-0.419922	-0.579393	-1.50592	-1.88011	-1.76592	-0.24875	-0.905968	-0.614397	-1.17161	-1.0852	-0.838862	-0.613062	-0.518092	-0.711957	-0.183463	-0.113555	-0.276871	-0.415336	-0.558824	-0.575599	-0.795535	-0.635432	-0.506228	-1.17219	-1.12822	-1.13869	-1.11911	-1.7281	-1.37687	-0.861493	-1.25527	-0.992172	-0.753056	-1.20633	-1.0198	-1.07929	-0.692305	-0.831961	-1.26551	-0.944849	-1.26558	-0.529174	-0.862624	-0.598122	-3.58944
31	-1.27094	0.686583	0.584354	0.337186	0.353537	0.141252	-0.440596	-0.980966	-0.437813	-0.633434	-0.833813	-0.778109	-1.75229	-1.88053	-1.33448	-0.131991	-0.421694	-0.0121685	0.0522697	0.244294	0.171521	0.140372	-0.380645	0.259819	-0.18089	-0.393538	-0.595156	-1.56149	-1.30111	-1.25796	0.991128	0.47718	0.359387	-1.4896	-1.79762	-1.45371	-1.15867	-1.38669	-1.71412	-1.91927	-1.1338	-1.24894	-1.79412	-1.73699	-1.82289	-0.53524	-1.15265	-1.27924	-0.383805
32	0.228774	-0.103314	-0.12546	0.459878	0.514336	0.155664	0.874184	1.02614	1.00189	0.775941	1.40531	1.16142	0.952086	0.966992	1.05746	1.54884	1.41025	1.32737	0.619074	0.425433	0.385223	0.982236	1.03836	1.04903	0.911566	0.901726	1.24947	0.823257	0.843943	0.643409	1.70309	1.85174	1.68839	2.23174	2.41527	2.22637	1.84248	1.99373	2.0316	0.737872	0.476726	0.408708	1.98723	1.89303	2.02193	-0.0117492	0.193579	-0.0248568	1.4157
33	-0.380787	0.148216	0.23257	0.838011	0.537129	0.587306	0.764362	0.539955	0.594287	1.13286	1.07868	1.2741	0.725576	0.313497	0.548744	0.830782	0.905163	0.606804	0.271074	0.139726	-0.0881777	0.361351	0.118289	0.35059	0.999697	0.825495	0.684608	0.644201	0.556451	0.711749	1.03155	1.00741	0.654054	0.239597	-0.134885	0.166313	-0.123227	-0.324561	-0.241609	0.363633	0.564628	0.196021	-0.16904	-0.0372556	-0.33252	0.574037	0.672065	0.470593	0.863495
34	-0.206523	0.0746715	0.131851	0.297577	0.245348	0.267723	-1.46316	-1.81432	-1.575	-4.41026	-4.93011	-4.93433	-0.549146	-0.742325	-0.689334	-0.409657	-0.397913	-0.282513	0.574536	0.604777	0.560165	0.544024	0.624914	0.568243	-0.606614	-0.282264	-0.381403	-0.00214644	0.0902124	0.18474	-1.19544	-1.36758	-1.1884	-0.485088	-0.594062	-0.44278	-0.58951	-0.539356	-0.73949	-0.331089	-0.460256	-0.210474	-0.550481	-0.395441	-0.506728	-0.0502689	-0.281753	-0.196219	1.32242
35	-0.0925592	0.0123424	0.0802168	0.320655	0.0499409	0.0401391	0.0387474	-0.253934	-0.361753	-0.0692931	0.304077	-0.197031	-0.396408	0.200515	0.210666	0.560058	0.185761	0.457327	0.0884568	0.424937	0.22278	-0.0575919	-0.292407	-0.190618	-0.195064	-0.177852	-0.0380642	0.319114	0.665629	-0.24126	-0.0456199	-0.153986	-0.377745	-0.0960598	-0.422889	0.0460522	-0.593471	-0.385084	-0.415375	-0.359863	0.206984	-0.275061	-0.236776	-0.342756	-0.503166	0.354398	0.386695	-0.0429461	-0.383216
36	0.0396	-0.0259425	-0.0136575	-0.630178	-0.61822	-0.59429	-1.39169	-1.33454	-1.14271	0.0457665	-0.15346	-0.0551803	-1.10543	-1.17092	-1.31094	-1.2797	-1.30759	-1.2275	-0.433267	-0.496348	-0.48512	-0.369345	-0.421888	-0.360305	-0.0664241	-0.0536532	-0.213365	-0.914008	-1.09561	-1.06446	-1.29991	-1.33825	-1.64491	-0.780265	-0.752143	-0.721155	-0.721882	-0.729953	-0.939034	-0.488386	-0.675002	-0.702019	-0.511573	-0.708341	-0.7395	-1.28506	-1.19804	-1.27401	-0.250452
37	-0.108987	-0.0494341	0.158421	2.47963	1.49203	1.62411	-2.92689	-3.30679	-3.7707	1.56853	0.647711	0.312962	1.60153	1.50303	1.99676	0.601354	0.375917	0.305462	2.42584	2.87143	1.9157	-2.28619	-2.70365	-3.05933	-1.40881	-1.01685	-0.30056	2.79195	2.97377	3.20949	-2.67927	-2.68002	-3.03224	0.424591	-0.445866	0.0240627	0.589328	0.327634	0.821397	1.61706	1.62959	1.48723	-0.382982	0.872546	0.941092	4.54087	4.364	4.22556	0.898832
38	-0.261122	0.182654	0.0784683	0.16968	0.0391722	0.138048	0.0273282	-0.0978062	-0.21819	0.103111	0.025143	-0.00628848	0.226038	0.307995	0.35175	0.368061	0.274541	0.455744	0.103055	0.182396	0.335775	0.135462	0.00733798	0.0273581	0.0865536	-0.109665	0.0212924	0.00350905	0.114234	0.113515	0.255562	0.245033	0.402082	0.0326803	0.155639	0.0889797	0.117221	-0.156401	-0.0939467	-0.407819	-0.175166	-0.0174659	-0.196043	-0.115112	-0.19928	0.230721	-0.00600477	0.176776	-0.00625138
39	-0.570411	0.280477	0.289935	-0.595162	-0.889742	-0.749209	-1.50466	-1.67009	-1.65017	0.350538	0.4721	0.310306	-0.73669	-1.10257	-0.782942	-0.328094	-0.651927	-0.387907	-0.192312	-0.0543986	0.00387153	-0.255544	-0.418721	-0.340132	0.097655	-0.0809617	-0.32981	-0.699877	-0.616638	-0.374529	-0.901167	-1.06414	-1.18044	-0.881604	-1.4956	-1.02726	-1.1368	-1.44182	-1.62306	-1.00441	-1.0225	-0.934598	-1.26761	-1.37794	-1.49131	-0.696568	-0.912242	-0.915136	-0.124024
40	0.6786	-0.163686	-0.514915	-0.770835	-0.597553	-0.09088	0.0630734	0.289546	-0.056688	-0.0573657	0.242837	0.157783	1.02441	1.43168	0.921055	0.364402	0.32352	0.295712	0.0797258	0.146933	-0.125632	-0.203095	0.0473698	-0.688465	-0.386608	-0.0458004	0.105556	0.946038	0.523474	0.550238	-0.69604	-0.498942	-0.351867	0.758701	0.923565	0.586278	0.923616	0.791363	1.29896	0.296366	0.198866	0.602612	1.49867	1.16935	0.990446	0.27031	0.867711	1.00951	-0.0571039
41	-0.117239	0.00819113	0.109048	-0.24731	-0.234619	-0.374796	-0.806756	-1.16159	-1.0036	-0.0432475	-0.200637	-0.213208	-0.279708	-0.275322	-0.370284	-0.362676	-0.609486	-0.498667	-0.437398	-0.414143	-0.350959	-0.155738	-0.094397	-0.165373	-0.244572	-0.20538	-0.444543	-0.465934	-0.244796	-0.154	-0.828173	-0.953711	-0.965118	-0.306113	-0.356727	-0.270993	-0.624865	-0.610471	-0.590542	-0.127502	-0.524944	-0.591708	-0.560839	-0.48032	-0.595718	-0.419472	-0.742589	-0.334099	-0.296534
42	-0.145261	0.23956	-0.0942987	-0.0281075	0.0916125	-0.27544	-0.289146	-0.263874	-0.11548	0.0217849	-0.12938	-0.326951	0.0822124	-0.289827	-0.0321585	-0.221862	0.141363	-0.156329	-0.131728	-0.0214463	0.0216465	-0.171377	-0.311368	-0.085351	0.144377	-0.124226	-0.252163	0.160892	0.130452	-0.042704	0.0323708	0.26433	-0.034284	0.131144	0.403211	0.300004	-0.0203601	-0.451017	-0.11477	0.101929	-0.123589	-0.318134	-0.176533	-0.183937	-0.346051	0.0847494	-0.227153	-0.089336	-0.34879
43	0.0176695	-0.361943	0.344273	2.76787	2.71409	2.42188	2.91893	3.01944	2.67984	2.31895	2.73653	2.91108	3.52028	3.51899	3.35268	3.01554	3.09712	3.18849	2.74009	2.65652	2.50683	2.35367	2.6525	2.54139	2.77363	3.14423	3.13281	3.08835	3.01877	3.03052	3.04624	2.794	2.91024	3.44095	3.34139	3.20679	3.39327	3.37174	3.63217	3.43803	3.05452	3.0795	3.24825	3.0298	3.00131	3.42824	3.40692	3.42706	2.6108
44	-0.381944	0.101894	0.28005	0.219924	0.0975549	0.0992769	-0.353876	-0.0199472	-0.213818	0.213231	0.195556	0.253707	-0.777258	-0.715281	-0.6424	0.214194	0.12641	0.182839	0.478599	0.758915	0.490599	0.388359	0.273826	0.450378	0.281439	0.283884	0.318595	-0.224293	-0.315599	-0.647489	0.00906665	0.250241	0.108358	-0.243457	-0.188552	0.0156157	-0.225563	-0.253895	-0.392037	-0.152704	-0.352932	-0.299768	0.13859	-0.122968	-0.0428331	-0.492498	-0.16961	-0.40823	1.08677
45	0.591219	-0.323636	-0.267583	-0.207569	0.479801	0.467045	0.237924	0.325315	0.496689	0.285048	0.370972	0.575576	0.813892	0.188632	0.584056	-0.167069	-0.22076	-0.361322	0.52123	0.489126	-0.433864	0.0717342	0.181504	0.17626	0.163934	0.150264	0.366413	0.562777	0.638484	0.602037	0.441279	0.4769	-0.125157	1.12247	0.713894	0.066515	0.214469	0.291387	0.484886	0.808425	0.652647	0.33375	1.21116	1.35837	0.428722	0.973564	0.620528	0.34083	0.0403786
46	0.153737	-0.139551	-0.0141858	-0.322013	-0.239735	-0.1293	-0.558637	-0.250386	-0.262055	-0.0199573	0.48516	0.36838	-1.18977	-1.14671	-1.25017	-2.26234	-1.91438	-2.43875	-0.0697888	-0.174421	0.0232873	-0.158914	0.155993	0.161511	0.271952	0.0764506	-0.0242619	-0.627529	-0.723174	-0.926913	-0.68924	-0.345973	-0.556072	0.0293087	-0.0809387	0.0116943	0.341217	0.65322	0.676571	0.373672	-0.195367	-0.306463	0.324744	0.110366	0.34977	-1.23551	-0.647426	-0.903321	-0.252825
47	0.715867	-0.155979	-0.559888	-0.416955	-1.03159	-1.01664	0.508927	1.01586	0.742825	-1.37952	-1.31206	-1.14984	0.133477	0.205254	-0.177488	-2.97557	-2.95328	-3.14342	-1.3705	-1.75222	-1.97564	-1.73378	-1.76902	-1.76622	-1.99708	-1.67154	-1.65494	0.0949617	0.0332715	0.00961779	-0.286062	-0.293132	-0.488626	0.594524	0.956709	0.578436	0.306985	0.36285	0.672766	0.542081	0.110318	0.108543	1.51657	1.58969	1.52908	0.157811	0.190216	-0.0231991	-1.77965
48	0.347656	-0.359154	0.0114976	-1.47101	-1.7225	-1.42416	-2.07329	-1.84514	-1.90037	-0.591375	-0.574002	-0.63019	-2.95792	-2.22763	-2.80809	-1.33353	-1.31563	-1.40424	-0.787284	-0.836503	-0.609099	-0.528643	-0.696388	-0.369673	-0.0213382	0.199679	0.412117	-2.33758	-2.16322	-2.4393	-2.42084	-2.75339	-2.47388	-1.02019	-0.59289	-0.860126	-0.612053	-0.560134	-0.540023	-1.13807	-0.923287	-0.816936	-0.878175	-0.975915	-0.661041	-3.12338	-2.89176	-2.43909	-1.69731
49	-0.615516	0.285379	0.330138	0.434994	0.455968	0.23373	1.09894	0.772866	1.11261	-0.327688	-0.526123	-0.445491	0.148798	-0.242751	0.322043	1.23676	1.246	1.51896	-0.115547	-0.0201873	0.267006	0.0915869	-0.167287	0.321472	0.455769	0.225572	-0.00750477	0.0179055	0.0960851	-0.186687	1.5049	1.20575	1.66227	-0.0680867	-0.310825	-0.192253	-0.0105283	0.00939693	-0.595005	-0.297972	-0.291514	-0.34548	0.0690316	-0.16436	-0.150362	0.157605	-0.260796	-0.269629	0.321652
50	0.231768	-0.0117676	-0.22	0.00880735	0.033726	0.039652	0.141751	0.247478	-0.10634	0.37114	0.337693	0.495217	-0.218156	0.349118	0.185388	0.520215	0.14777	0.0189397	0.610809	0.339156	0.0947515	-0.0891805	0.162493	0.102719	0.129295	0.225636	0.140888	0.489774	-0.0588436	0.0821436	0.62128	0.138754	0.296374	0.359594	0.0460925	0.670313	0.131954	0.325363	0.507534	0.00674881	-0.14047	0.15524	-0.0623651	-0.0625642	0.131136	0.266729	0.316611	0.114293	0.0713165
51	-0.30117	0.209216	0.0919544	0.0208759	0.050238	0.0268419	-0.4698	-0.303681	-0.412688	-0.460517	-0.0751185	-0.158715	-0.0290103	-0.143868	0.194768	0.317639	0.274147	0.148072	0.000909087	0.0223958	-0.0563797	-0.273926	-0.353869	-0.347467	-0.224113	-0.169113	-0.0617503	0.37333	0.229181	0.0116936	-0.574612	-0.561405	-0.43942	-0.0620821	-0.240596	-0.103657	-0.16013	-0.177782	-0.269569	0.280445	0.14105	-0.485635	-0.0851298	-0.155772	-0.323881	0.0909409	0.497093	0.666097	-0.232402
52	-0.0984711	-0.00759247	0.106064	0.289465	0.161268	0.25535	-4.22762	-4.72739	-4.68734	0.235308	0.0332252	0.28513	0.401328	-0.190581	0.295435	0.0227037	0.241874	-0.118779	0.324103	-0.0155187	0.284173	0.0972396	-0.0573682	0.109683	-0.137978	0.175567	-0.155409	0.0756255	-0.250145	-0.386935	0.110691	0.214702	0.115111	-0.00275403	0.212481	0.346205	0.310383	0.259283	-0.322567	0.0327841	0.335323	-0.0756033	0.237334	0.0663921	0.132641	0.114236	0.319726	0.149215	0.0585364
53	-0.113932	0.13477	-0.020838	6.01575	6.0377	5.94403	-1.12301	-1.30279	-1.11601	-0.810786	-0.989333	-0.819257	-2.67683	-2.37275	-2.46826	2.41206	2.32348	2.12031	-0.29057	-0.448724	-0.59261	-0.730363	-0.474462	-0.648687	-1.57208	-1.35111	-1.54708	-2.42634	-2.52729	-2.85192	-1.12686	-1.04718	-1.15184	5.70159	5.62571	5.72054	-1.31718	-1.43558	-1.07353	-1.07353	-0.765616	-1.08471	0.4613	0.610215	0.459341	-0.917705	-1.06593	-1.03421	0.0917916
54	-0.343758	0.137388	0.206371	0.366678	0.462559	0.278072	-0.342867	-0.237664	-0.20236	-0.113893	0.0456247	0.1964	-0.655898	-0.645377	-0.461947	0.113553	-0.087251	-0.209984	0.0371868	0.0646973	0.0812005	0.0856713	-0.146955	0.198708	0.134413	-0.0812046	-0.19625	-0.380218	-0.643924	-0.700113	0.0291871	0.510296	0.10167	-0.0701156	-0.336755	-0.174683	-0.474804	-0.182115	-0.314132	-0.0904732	-0.547296	-0.615955	-0.328174	-0.827739	-0.599204	-0.53721	-0.542345	-0.542186	0.00221746
55	0.115206	-0.0961526	-0.0190529	0.248885	0.229483	0.130854	-0.381371	-0.383765	-0.62053	0.313698	0.0982746	-0.0618523	0.677881	0.64098	0.367493	0.521362	0.382084	0.0392334	0.708542	0.733907	0.713915	0.717912	1.0125	0.74697	0.0900072	-0.0976003	0.4266	0.436099	0.616688	0.745541	-0.776169	-0.694159	-0.631509	1.16106	0.930317	1.1244	0.946783	1.05748	1.30346	0.459188	0.624918	0.396131	0.754295	1.09876	1.05042	0.455873	0.764743	0.718861	0.131605
56	0.134198	-0.0370211	-0.0971764	0.0510528	0.0128327	0.418106	-0.254203	-0.120656	-0.344044	-0.0634279	-0.0565711	0.244927	0.0396742	-0.155521	-0.0567282	0.350986	0.0923187	-0.273803	0.094928	0.507401	0.0650613	0.0236616	0.306123	0.141156	0.193065	0.11913	-0.24077	0.211861	0.204382	0.432109	0.178598	0.0646096	-0.0434733	-0.0855615	-0.0889549	-0.0487924	-0.300383	-0.0845556	0.123364	-0.0747244	0.00611734	0.154895	-0.0890658	0.0687313	-0.289217	0.587935	0.509335	0.449375	0.118016
57	0.378988	-0.332811	-0.0461767	0.0922727	0.124431	0.376439	5.01934	5.24398	5.18509	0.200313	0.31014	0.569451	-0.0137596	0.261549	0.0597416	-0.288531	-0.0750113	-0.120003	-0.252913	-0.0209286	0.161554	0.0395521	-0.0996162	-0.143137	-0.0159864	-0.41269	-0.0525725	1.067	1.10844	1.02507	-0.0785577	-0.100882	-0.138153	0.288052	-0.0451533	0.217834	0.439045	0.813494	0.433462	0.298555	0.416053	0.437663	0.293791	0.375006	0.667145	0.242658	0.466564	0.0657173	-0.34289
58	1.67532	-0.547725	-1.1276	0.182154	-2.13442	-3.37678	-0.186749	0.330193	-0.00762731	-1.91969	-1.30289	-0.223649	-0.998156	-1.01187	-1.62877	-0.716808	-0.650678	-0.492948	-0.143491	-1.46681	-1.62619	-0.788981	-0.58834	-0.251559	-1.00315	-0.431088	-0.21623	-1.77229	-1.33336	-1.12446	-1.05478	-0.992464	-1.81411	-0.981997	-0.0705284	-0.953943	-0.779631	-0.83628	0.690572	0.229996	-0.718054	-0.856226	0.141956	1.76978	0.679703	-0.591894	-0.849028	-1.25918	-2.81822
59	0.466484	-0.182746	-0.283738	-1.21121	-0.964666	-1.3975	-1.79087	-2.05969	-1.86085	0.295018	-0.21308	-0.321153	-1.4105	-1.75618	-1.30605	-1.74073	-1.62672	-1.79536	-0.855217	-0.772741	-0.541142	-0.308224	-0.760027	-0.774789	-1.06536	-0.0944994	-0.493196	-1.13177	-1.14468	-1.08644	-1.91828	-2.03765	-1.94849	-1.21879	-1.03608	-1.04662	-1.25161	-0.764779	-0.632684	-0.842294	-0.944783	-1.00855	-0.902113	-0.633995	-0.239604	-1.01046	-1.05275	-1.118	-0.168888
60	0.0922265	-0.0863198	-0.00590669	-0.262793	-0.215701	-0.395877	-0.417574	-0.685869	-0.740854	0.656076	0.416153	0.409397	-0.265068	-0.0992117	-0.365698	-0.378346	-0.570627	-0.492628	-0.0569327	0.26389	0.0588119	-0.0548984	0.0301292	-0.0333188	0.284178	0.564383	0.621038	0.0694143	0.0852628	-0.0230834	-0.671024	-0.598655	-0.528532	-0.0952389	0.258452	-0.0429846	0.0701826	0.0805181	0.184467	0.294715	0.205873	0.0712529	-0.184506	-0.00690737	0.254583	0.0455333	0.402704	0.221865	-0.39885
61	0.233721	-0.107535	-0.126185	-0.675315	-0.877051	-0.656768	-1.55853	-1.44963	-1.79699	-0.129533	0.0536268	0.0814286	-0.175291	-0.136013	-0.526222	-1.02759	-0.843718	-1.22346	-1.98815	-1.92934	-2.22394	-0.238161	-0.186244	-0.305093	-0.534308	-0.360287	-0.145826	-0.228508	-0.238745	-0.342932	-1.88225	-1.79288	-2.08565	-0.406152	-0.694555	-0.934826	-0.721876	-0.623399	-0.846266	0.0727408	-0.235876	-0.0973906	-0.568531	-0.74805	-0.614118	-0.529434	-0.466398	-0.072733	-0.198377
62	-0.357583	0.0857053	0.271878	0.207302	0.106014	0.0305791	0.0430654	0.102878	-0.202135	-0.382727	-0.548505	-0.633428	-0.266553	-0.330107	-0.0219516	0.438489	0.267723	0.404201	-0.195423	0.110219	0.126366	0.275036	-0.132303	0.232556	-0.18178	-0.303507	-0.414639	-0.274447	-0.270705	-0.34139	0.582655	0.602042	0.571814	-0.344357	-0.447115	-0.351884	-0.405521	-0.416442	-0.537333	-0.628829	-0.543384	-0.41117	-0.452893	-0.320026	-0.575359	-0.109239	-0.638401	-0.480507	-0.0316266
63	0.0156518	0.0397473	-0.055399	-0.241372	-0.281336	-0.441694	-1.0836	-1.37085	-1.14942	-0.331935	-0.189247	-0.222571	-0.0879133	-0.217613	-0.381973	-0.608002	-0.80732	-0.818945	-0.459551	-0.429389	-0.155518	-0.547078	-0.685068	-0.504717	-0.0461912	-0.0310623	-0.0650718	-0.315859	-0.369313	-0.432544	-1.04459	-0.906029	-0.820719	-0.463892	-0.527522	-0.542145	-0.667479	-0.639059	-0.769258	-0.376119	-0.791658	-0.702897	-0.99993	-0.905684	-1.07104	-0.427533	-0.580059	-0.223437	-0.698068
64	0.0135705	0.0702485	-0.083819	0.395395	0.635511	0.85105	-0.239667	-0.307395	-0.234853	-0.204137	0.0746845	-0.109672	-0.057058	-0.256033	-0.132312	-0.363012	-0.56628	-0.300778	-0.177342	-0.0977932	-0.209434	-0.443258	-0.0144611	-0.175679	0.433886	0.183246	-0.0192441	1.90917	1.55981	1.71308	-0.174316	-0.42627	-0.117713	-0.227706	-0.434337	-0.824828	0.381741	0.448831	0.719717	0.185752	0.325824	0.27236	-0.152673	-0.262991	-0.519745	0.120879	0.151515	-0.0121152	0.199408
65	-0.789607	0.452659	0.336948	0.0341538	0.245625	0.0883211	-0.635381	-0.844089	-0.63911	-0.252951	-0.0864174	-0.176901	-0.687335	-0.783872	-0.644011	-0.000611821	-0.221643	0.0637415	-0.0428599	0.0342259	0.145919	0.243042	-0.00369246	0.126043	0.186521	0.0950199	-0.0534179	-0.759243	-0.666634	-0.643322	0.439496	0.0604905	0.0701802	-0.827569	-1.00065	-0.861969	-0.63446	-0.681749	-0.912693	-1.3007	-0.626066	-0.694927	-0.701123	-0.729016	-0.815544	-0.137401	-0.75048	-0.598547	-0.127868
66	-0.136412	0.0192713	0.117141	0.203738	0.322665	0.102359	1.07235	1.02125	1.23382	-0.309243	-0.301315	-0.173541	0.153133	-0.034831	0.0726605	-0.0132133	0.0770039	0.0180775	-0.29263	-0.282447	-0.311158	-0.0836544	-0.185515	0.0183649	0.149711	0.160224	-0.116712	-0.153358	-0.0367043	-0.159914	1.28836	1.12945	1.10431	-0.0342482	-0.01815	0.091337	0.0651059	0.235823	0.110568	-0.0129215	-0.0296271	-0.127614	0.218071	0.0286965	-0.00392302	-0.151986	-0.312142	-0.247127	0.0779193
67	0.187911	-0.306052	0.11814	-0.382554	-0.625854	-0.494931	-0.982068	-1.13552	-1.09804	-0.0530227	-0.0247828	0.129433	0.108561	-0.125449	0.0101798	-0.210299	0.141025	-0.219903	-0.410833	-0.688601	-0.454731	-0.197616	-0.198999	-0.371253	0.515694	0.49009	0.430812	-0.441026	-0.599076	-1.08556	-1.45014	-1.48386	-1.27093	-0.379832	-0.644646	-0.352167	-0.723598	-0.557281	-0.778654	0.392713	-0.205301	-0.274047	-0.018169	-0.0652024	-0.0171157	-0.758196	-0.429356	-0.304106	0.72351
68	-0.199651	0.0999114	0.0997396	1.2662	1.25736	0.914309	2.36917	2.19052	2.63741	-0.0541713	-0.394073	-0.235693	0.958407	0.670226	0.978945	2.16537	2.2033	2.66926	0.334712	0.146347	0.237269	0.416982	0.322029	0.668734	-0.0513667	-0.106765	-0.0455994	0.562948	0.49138	0.577261	3.05911	2.7221	3.2588	1.04958	1.36813	1.22352	1.23114	1.13486	1.06684	0.415394	0.385875	0.498578	1.25178	0.844086	0.907919	0.737611	0.580205	0.633283	0.524234
69	-0.00822186	0.097598	-0.0893761	-0.195705	-0.356247	-0.227356	0.0889784	9.02207e-05	0.307888	0.404881	-0.0730122	-0.270086	0.556218	0.499907	0.298202	0.189309	0.295955	0.145246	-0.148816	-0.264517	-0.389929	0.0104113	0.183327	-0.0878258	-0.365798	-0.362906	-0.659219	0.0494485	0.00580939	0.405288	0.699455	0.330032	0.49788	0.377044	-0.0505329	0.0196741	-0.0744765	-0.143358	-0.270625	-0.120685	-0.0836423	-0.116558	-0.482997	-0.553665	-0.534599	-0.0374248	-0.363626	-0.608736	0.278655
70	0.0311669	-0.280404	0.249237	0.327796	1.87418	2.83785	6.34003	6.70088	6.72383	-0.953243	-0.188144	0.611528	-1.33452	-0.703925	0.472297	1.57322	2.01468	2.44603	1.10812	1.03537	1.27599	2.3476	2.54598	3.06909	3.18987	2.6741	3.00148	-1.36325	-0.740481	-0.411746	5.1368	5.63982	5.65119	-0.293691	0.955751	1.33922	2.5284	3.42324	4.04464	1.4704	2.2289	2.73299	4.00518	4.03722	4.69216	0.499673	1.44662	2.29037	3.89461
71	-0.0156128	-0.215338	0.230951	0.178261	0.107538	0.00893787	-0.289927	-0.00545258	0.00913177	-0.430797	-0.453052	-0.17156	-0.14046	-0.218953	-0.293934	-0.183387	-0.135697	-0.420806	-0.475978	-0.405493	-0.218727	0.21025	-0.130534	-0.0687008	-0.381387	-0.428935	-0.393166	-0.795809	-0.620162	-0.584861	0.143358	-0.125148	-0.10389	-0.313539	-0.455449	-0.609098	-0.0379052	0.180699	-0.0394987	0.222031	-0.106957	-0.102766	0.0798854	0.295247	0.10329	-0.138558	-0.395446	-0.135209	0.108635
72	0.670855	-0.580892	-0.0899638	0.111098	0.12501	0.402055	2.13987	2.40663	2.25559	-0.639109	0.0967151	0.1002	0.255985	0.0815359	-0.117675	0.0880009	0.482081	0.366489	-0.04543	-0.241607	0.144583	0.957431	1.44566	1.35324	0.848645	0.847126	1.02071	0.0436666	-0.186	-0.291061	0.842726	1.24804	1.46109	1.21135	1.57668	1.20341	1.27368	1.58494	1.43105	1.93381	0.658929	0.991705	2.06541	1.7806	2.23926	-0.504745	0.201175	0.0443574	0.725256
73	-0.0662081	0.142848	-0.0766401	-0.167259	-0.436134	-0.363862	-0.568724	-0.492098	-0.675666	1.01601	0.722926	0.83083	0.129482	0.04054	0.116559	0.307675	0.31392	0.295774	-0.14989	-0.217799	-0.317035	0.410437	0.316489	0.241999	-0.714456	-0.888936	-0.690744	-0.11218	-0.142031	-0.235174	-0.594928	-0.609694	-0.660221	-1.07713	-1.11697	-1.18238	-0.962182	-0.988626	-1.27638	0.122296	-0.230798	-0.0629921	-0.566806	-0.282697	-0.53041	0.672736	0.529549	0.516501	-0.271412
74	-0.404112	0.291458	0.112654	-0.158067	-0.191807	0.0584231	0.457658	0.246235	0.240539	-0.12266	-0.000807062	-0.286629	-0.264867	-0.489829	-0.0749988	0.0558068	0.0817164	0.177017	-0.154818	0.0022878	-0.0358193	-0.055679	-0.292101	-0.0276183	0.058526	0.0317071	-0.069022	-0.168378	-0.452892	-0.311603	0.337505	0.585364	0.107524	-0.467325	-0.56151	-0.218613	-0.235001	0.122732	0.244888	-0.216793	-0.159808	0.00938704	-0.191461	0.216354	-0.132742	-0.139843	-0.389591	-0.27023	-0.0350153
75	0.717679	0.119315	-0.836994	-2.09638	-0.746975	0.393434	1.31753	2.16072	1.63469	0.686073	1.10053	1.11695	1.67681	2.53975	1.89791	0.911653	0.913575	0.987977	-0.0969393	0.282395	0.231565	0.270096	0.721925	0.224695	1.03144	0.525944	1.40805	2.21625	1.67595	1.77233	0.164891	0.442912	0.624624	0.91638	1.29082	0.735201	0.669241	0.68729	0.546468	-1.39229	0.678584	0.898262	1.09781	0.722493	0.650076	0.877322	1.3472	1.5837	0.0632632
76	1.18381	-0.718703	-0.465112	-0.656224	-0.43206	-0.25841	0.430157	0.766228	0.300348	-0.943013	-0.256578	-0.185124	0.281533	0.733401	-0.056666	-0.697811	-1.32667	-1.11973	0.265508	0.3863	-0.383716	-0.016627	0.32019	0.0753698	0.0410898	0.139749	0.168072	0.570286	0.221068	0.0103279	-1.04946	-0.897992	-1.19013	1.56843	2.09449	1.58823	0.521647	0.125851	0.651106	0.676508	0.845025	0.233733	0.0979548	0.000485458	0.422734	-0.0187495	0.368511	-0.451627	-0.164297
77	-0.401157	0.0813566	0.3198	-0.419349	-0.952754	-0.672343	-1.164	-1.33269	-1.09287	-0.449682	-0.792957	-0.677026	-0.47036	-0.578131	-0.532166	-1.26315	-1.16701	-0.916792	-0.578275	-0.696168	-0.400333	-0.0513286	-0.754721	-0.449837	-1.09173	-1.08605	-0.945465	-0.523837	-0.0029042	-0.622833	-0.732799	-0.896977	-1.40754	-0.419073	-0.465736	-0.526373	-0.972871	-0.610329	-1.04249	0.30046	-0.223791	-0.01955	-0.430786	-0.862653	-1.0369	-0.969011	-1.06312	-1.2103	-0.43576
78	0.107526	-0.0698497	-0.0376767	-1.70289	-1.62518	-1.5133	-1.26711	-1.28335	-1.46214	-0.583178	-0.613531	-0.607935	-1.64177	-1.69306	-1.77153	-3.0396	-3.05983	-3.34501	-0.547343	-0.437743	-0.586202	-1.05167	-1.06281	-1.1909	-0.890059	-0.907606	-0.902243	-3.97918	-4.23271	-4.14768	-1.06	-1.12576	-1.32143	-0.760906	-0.890992	-0.821358	-0.610254	-0.490401	-0.490941	-0.268108	-0.424678	-0.556461	-3.00495	-2.80468	-3.12609	-2.16457	-2.17158	-2.64137	-0.635396
79	-0.316375	0.391489	-0.0751144	-0.129869	-0.412444	-0.140303	-0.401982	-0.37068	-0.266808	-0.0647909	-0.255798	-0.388385	-0.660185	-0.724804	-0.671438	-0.450261	-0.693283	-0.617242	-0.407915	-0.296726	-0.340843	-0.132902	-0.145918	0.0916895	0.0409669	-0.0777092	-0.348201	-0.697142	-0.38171	-0.535354	-0.00310297	0.142945	0.171393	-0.68803	-0.782822	-0.615707	-0.551118	-0.611148	-0.918233	-0.548223	-0.578872	-0.547664	-0.257063	-0.482916	-0.449896	-0.808767	-0.717904	-0.989609	0.172689
80	0.0479696	-0.0389534	-0.00901615	-0.477045	-0.849033	-0.672625	-0.96849	-1.08123	-0.878905	0.164278	0.0197453	-0.0527101	-0.241248	-0.570119	-0.616354	-1.14859	-1.04122	-1.08785	-0.0243922	0.0561832	0.173131	-0.0523526	0.278907	-0.104078	-4.42749	-4.30863	-4.28833	-1.18573	-0.947145	-0.818684	-1.02807	-0.949002	-0.940988	-0.651561	-0.544881	-0.506166	-0.504281	-0.414958	-0.657571	-0.338292	-0.592807	-0.490862	-0.129884	-0.318032	-0.233795	-0.737238	-0.888504	-0.617309	-0.0132172
81	0.0308207	-0.0894464	0.0586257	0.213647	-0.00117949	0.132514	-0.213096	-0.410702	-0.120815	-0.596712	-0.0719029	-0.17968	0.33436	0.081305	0.0680523	0.674217	0.565942	0.617304	-0.298969	-0.344283	-0.343237	0.063185	0.11758	0.275884	-0.014875	-0.390353	-0.572516	0.333019	0.225603	0.135173	0.0469436	0.223942	0.194154	0.0560395	-0.112882	0.186046	-0.43839	-0.0608253	-0.101351	0.462697	-0.0864111	-0.486365	-0.0198623	-0.0803952	-0.294889	-0.210287	-0.220955	-0.116105	0.367368
82	0.27206	-0.298833	0.0267725	0.53687	0.8763	0.666958	0.0136816	0.0569172	-0.129734	1.13971	0.666373	0.622265	0.425911	0.66477	0.423868	0.788042	0.817588	0.663967	0.700595	0.60982	0.39458	-0.532959	-0.30439	-0.185738	0.667991	0.81127	0.877669	0.536715	0.927446	1.01544	-0.273789	-0.148439	0.0227673	0.689724	0.263206	0.464745	0.447256	0.314383	0.427267	0.654828	0.755373	1.0197	0.818476	0.738553	0.271304	0.753086	0.657152	0.470495	0.430009
83	0.568948	-0.124385	-0.444563	-0.497966	-0.723748	-0.169241	1.83618	1.99558	1.92638	2.39373	2.23856	2.49332	0.359511	0.55357	0.68722	1.90972	1.90431	1.95298	2.02048	1.8363	1.7878	2.05416	2.37061	2.25782	2.21206	2.23515	2.13108	2.68562	2.52414	2.65981	-0.38255	-0.0849383	0.0520179	2.91205	3.0147	2.97157	2.23092	2.43271	2.70119	2.57661	2.54021	2.53471	2.56506	2.87367	2.88892	-0.352343	0.283448	0.19044	2.51413
84	-0.0811484	0.121913	-0.0407647	-0.994163	-1.25772	-0.968045	-2.81883	-2.94824	-2.94073	0.453183	0.628059	0.940904	-1.51265	-1.68231	-1.85161	-2.33909	-2.56587	-2.59381	-0.361223	-0.33337	-0.319487	-0.479929	-0.614795	-0.844682	0.864948	0.217782	-0.0456576	-1.74874	-1.40017	-1.60152	-3.00658	-2.69989	-2.96607	-0.781034	-1.28055	-1.30403	-1.3371	-1.21187	-1.48858	-1.01997	-1.16558	-1.19271	-1.11975	-1.28051	-0.958036	-1.61854	-1.63948	-1.82994	-1.13501
85	0.56095	-0.244442	-0.316508	0.0825688	-0.170006	-0.0934174	0.49201	0.901861	0.783712	-0.188186	0.118354	-0.0505143	0.221409	-0.0907133	0.2066	-0.195041	-0.207006	-0.343381	-0.148679	-0.257579	-0.387341	-0.508268	-0.0180869	0.031549	-0.00104522	-0.104941	-0.146811	1.13468	1.08226	0.604778	-0.130966	0.32575	0.0921323	0.574578	0.309525	0.142469	0.0239719	0.5366	0.394474	0.491163	0.399653	0.492754	0.783313	0.558121	0.649694	0.314655	0.12297	0.714315	-0.15891
86	-0.0271638	0.211828	-0.184664	-0.0576119	-0.186028	-0.184822	-0.771896	-0.801821	-0.857399	0.519422	0.765724	0.4118	-0.501821	-0.426944	-0.241538	0.132972	0.16092	0.00788939	-0.168915	-0.096614	0.0807517	0.295137	0.293581	0.245728	0.188532	0.21224	0.414082	-0.304794	-0.397278	-0.423019	-0.578241	-0.704738	-0.477912	0.0263474	-0.314102	-0.102244	-0.334943	-0.116712	-0.0355633	-0.215896	-0.334193	-0.159409	-0.504181	-0.274138	-0.417064	-0.348637	-0.64531	-0.478735	-0.143356
87	-0.100377	0.132772	-0.032395	-0.628273	-0.899083	-0.909942	-1.10905	-1.29937	-1.2897	-0.0756077	-0.536013	-0.708415	-0.540055	-0.69435	-0.794532	-0.692217	-0.715362	-0.44124	-0.721885	-0.382285	-0.714568	-0.768197	-0.889189	-0.891968	-0.83701	-1.06871	-1.01688	-0.386643	-0.319063	-0.385296	-0.883404	-1.12774	-1.09721	-0.54928	-0.510683	-0.617502	-0.487328	-1.00104	-0.75941	-0.820561	-1.06486	-0.630727	-1.25366	-1.15766	-1.14407	-0.534551	-0.241409	-0.504318	-0.64632
88	-0.178936	0.213429	-0.0344923	-0.83994	-0.648823	-0.756854	-0.725438	-0.865001	-1.1573	-0.280679	-0.53938	-0.555751	-0.4369	-0.761327	-0.651518	-0.346971	-0.511008	-0.466789	-0.390034	-0.773086	-0.732574	-0.438673	-0.552545	-0.370873	-0.234485	-0.0920309	-0.377679	-0.77472	-0.934236	-0.488307	-0.51882	-0.473504	-0.456389	0.0500795	-0.148746	-0.252731	0.19043	-0.173191	-0.401764	-0.334769	-0.935622	-0.902099	-0.0720186	-0.717334	-0.555555	-0.914706	-1.16333	-1.18927	-0.856556
89	-0.297033	0.172094	0.124939	1.61568	0.974857	0.738555	-2.95964	-3.41183	-3.61204	0.612907	0.608304	0.186057	1.99237	2.01771	1.9573	1.6186	1.25488	1.20887	1.02932	1.47184	0.819476	-0.802065	-1.10273	-1.48439	-1.72893	-1.42466	-0.909968	2.33579	2.56625	2.49692	-2.01958	-2.67722	-2.43514	0.987896	0.078366	0.456805	0.342831	0.00321607	0.153346	0.726174	0.988139	0.798162	-1.28428	-0.84504	-0.847546	2.96476	2.66699	2.64626	-0.437493
90	-0.041645	0.00272017	0.0389248	-0.0375691	0.142566	-0.31869	-0.288358	-0.514168	-0.557982	0.251484	0.0313586	-0.193597	-0.401436	-0.763499	-0.607408	-0.682859	-0.715609	-0.667897	-0.326346	-0.00294521	-0.192956	-0.136971	-0.0833759	-0.436306	-0.12172	-0.408241	-0.599791	-0.278458	-0.152961	-0.256172	-0.142482	-0.381247	-0.104943	-0.06678	-0.171042	-0.10277	-0.539281	-0.581615	-0.693389	-0.339575	-0.36315	-0.53743	-0.62892	-0.426593	-0.650474	-0.607698	-0.740104	-0.566752	0.163208
91	-0.203246	0.180295	0.022951	-0.0766969	-0.244785	-0.258525	-0.443469	-0.366308	-0.318572	0.229798	0.156776	0.0674226	-0.167423	-0.456625	-0.458225	0.116846	-0.0624697	0.037487	-0.133576	-0.0159618	0.00449904	-0.379627	-0.120021	-0.133692	-0.594067	0.1166	-0.143943	0.212541	-0.0452749	-0.301324	0.050304	-0.125477	-0.178052	-0.0485967	-0.0773382	-0.0514536	-0.23364	-0.360507	-0.360636	-0.167295	-0.369693	-0.154531	-0.578345	-0.660968	-0.554963	-0.325382	-0.413855	-0.405295	-0.475547
92	-0.0753739	-0.184199	0.259573	0.516889	1.05209	0.251036	0.501901	0.310172	0.406418	0.141966	0.213011	0.082194	0.303604	0.213152	0.700712	0.0330589	0.448224	0.35447	0.142228	0.192196	-0.249025	0.305492	0.430182	0.678063	0.26643	0.221764	0.180296	-0.0069943	0.432191	0.0709359	0.274364	0.584697	0.541227	0.292981	0.0890245	0.0295856	-0.0939811	-0.169241	-0.0828109	-0.0741183	0.124473	-0.205822	0.165211	-0.354343	-0.0989442	0.225914	0.810625	0.354477	0.0379074
93	-0.262391	0.317463	-0.0550717	0.14955	0.559736	0.244647	-0.934318	-1.10627	-0.882655	-1.15739	-0.864598	-0.854474	-0.706856	-1.24787	-1.11834	-1.40111	-1.71351	-1.45432	-0.150246	-0.273157	0.395087	-0.584316	-0.574693	-0.384375	-0.282531	-0.875958	-1.06524	-1.09198	-1.3578	-1.41886	-0.356526	-0.350391	-0.288067	-0.265562	-0.378396	-0.34952	-0.381665	-0.547178	-0.477468	-0.699604	-0.354286	-0.476152	-0.284109	-0.660564	-0.740946	-1.10823	-1.52433	-1.42061	-0.841159
94	0.260205	0.0138552	-0.27406	0.166752	0.156519	0.237227	0.946297	0.769154	0.953258	0.184706	0.0100356	0.0241301	0.437856	0.356595	0.579032	0.672781	0.818655	0.684357	0.190623	-0.0992211	0.427124	0.0780806	0.215594	0.317866	0.00191656	-0.123779	0.147946	0.449696	0.385047	0.00931689	1.03508	0.827753	1.08868	0.0664161	-0.0348059	-0.260545	0.0879082	-0.231871	-0.176289	0.22786	0.0826956	0.254958	-0.152442	-0.0565562	0.0659827	0.358013	0.0671888	0.165141	0.445875
95	-0.0047854	0.0578895	-0.0531041	-0.445645	-0.236249	-0.141343	-0.636304	-0.637426	-0.803503	0.522687	0.864513	0.916942	-0.143927	-0.31886	-0.316392	-0.348023	-0.697528	-0.371303	0.27507	0.27148	0.141326	-0.333309	-0.337581	-0.51998	0.408623	0.00413286	0.124071	-0.0558635	-0.221041	0.0788054	-0.630652	-0.669764	-0.682974	-0.138551	-0.231421	-0.162701	-0.0888679	0.0047618	0.135666	-0.446584	-0.543177	-0.432261	-0.0921985	0.202459	0.160649	0.131895	0.0907041	0.104955	-0.246306
96	0.293331	-0.188632	-0.104699	-0.485016	-0.381974	-0.236881	-0.261846	-0.128106	-0.339423	-0.1257	-0.693195	-0.761295	0.167948	0.0765581	0.0815047	-0.558208	-0.472021	-0.630957	-0.329201	-0.376916	-0.776072	0.163136	0.269214	0.0532639	-0.813486	-0.410879	-0.424787	0.360519	0.251421	0.256493	-0.425913	-0.501621	-0.379877	0.250293	0.240517	0.0262634	-0.068447	-0.169078	0.0537212	0.461393	-0.10903	0.0316406	0.365523	0.483781	0.380418	-0.241865	-0.169175	-0.295276	0.401122
97	0.0820432	-0.288818	0.206775	-0.224645	0.0167157	-0.131044	-0.301869	-0.519122	-0.328853	-0.0845597	-0.572055	-0.639637	-0.19529	-0.58314	-0.564626	-0.519696	-0.644238	-0.0680396	-0.285877	-0.741437	-0.663693	-0.214691	-0.210563	-0.167924	-0.348428	-0.419984	-0.862845	-0.632498	-0.597577	-0.275311	-0.243882	-0.299555	-0.272923	-0.0377618	-0.472319	-0.236475	-0.587299	-0.430308	-0.806286	-0.15391	-0.331382	-0.464537	-0.207861	-0.28424	-0.456404	-0.281681	-0.706944	-0.676561	-0.086691
98	0.446549	-0.244351	-0.202198	-0.478494	-0.168572	-0.221454	0.712915	0.936791	0.75587	1.11576	1.12866	1.29905	-1.29803	-1.22273	-1.24384	2.69131	2.82994	2.70397	1.65111	1.53254	1.62617	2.46252	2.56273	2.46981	2.45576	2.56671	2.66995	-0.531107	-0.667836	-0.507212	0.924784	0.97626	0.940504	-1.82839	-1.4672	-1.68677	0.507411	0.692131	0.78178	0.698424	0.529516	0.607115	-0.288602	-0.368167	-0.171768	-0.243528	0.00156543	0.0269505	2.00949
99	0.00507392	-0.210161	0.205087	-0.167358	0.152267	-0.227897	0.274282	0.0835566	0.35503	-0.16968	-0.461192	0.0536797	0.120235	-0.519578	-0.367761	0.079506	-0.0840579	0.0232247	-0.259786	-0.366584	-0.51505	-0.0198609	-0.311369	-0.218565	-0.14309	0.155178	0.0977702	-0.327458	-0.759007	-0.470915	0.446725	0.436869	0.282825	0.0894338	-0.438096	-0.184807	0.136982	-0.145974	-0.159627	-0.321472	-0.126187	-0.452039	0.149812	-0.115654	-0.0177344	0.0704985	-0.0282484	-0.324282	-0.12078
100	0.208524	0.0106782	-0.219202	-0.890169	-1.30277	-1.55903	-1.78376	-1.93376	-1.97029	0.551307	0.89937	0.887258	0.14872	-0.0128917	-0.360687	-0.808823	-1.16897	-1.41265	-0.358062	-0.464722	-0.573784	-0.918723	-0.763588	-1.26464	-0.207175	-0.368831	-0.562428	0.403004	0.365123	0.0969948	-1.77465	-1.84092	-1.95154	-0.956104	-1.16821	-1.37906	-1.06783	-1.60271	-1.92183	-1.04813	-1.08733	-1.06773	-1.20432	-1.26918	-1.59436	-0.29837	-0.688048	-0.758696	-0.941429
101	0.0213025	0.172823	-0.194126	-0.0188386	-0.721823	-0.303989	0.0877832	0.470612	0.508009	-0.495921	-0.565908	-0.331297	-0.0506929	-0.50934	0.0344879	0.198375	-0.168212	0.413293	0.0723855	0.227636	-0.138835	-0.439142	-0.0443322	-0.598856	-0.24557	-0.427132	-0.592507	0.0447193	-0.109377	0.782952	0.404176	0.173955	0.26736	-0.536523	-0.508951	-0.33012	0.233819	0.229261	-0.143854	0.336581	-0.107102	0.0525633	0.324873	-0.0156781	0.404908	-0.205539	-0.614375	-0.548789	-0.605637
102	0.07917	0.141407	-0.220577	0.57368	0.476124	0.431151	0.0345712	-0.182841	-0.0749296	-0.336167	-0.101665	-0.453111	0.00516896	0.317454	0.091655	1.57611	1.03667	1.37348	0.182436	-0.153947	0.442127	0.978874	0.800472	1.02075	0.270559	0.139954	0.0798779	-0.0773893	0.162341	0.338891	0.82644	1.00886	0.850984	0.0688751	0.063841	0.049578	0.501449	0.577448	0.50276	-0.146556	-0.277581	-0.221524	0.0988756	-0.16073	-0.0271698	-0.068346	-0.234405	-0.456741	-0.0913012
103	0.0311925	0.0117889	-0.0429814	-0.20641	-0.184372	-0.235608	-0.829275	-0.715202	-0.955052	-0.0709395	0.282413	0.403043	-0.666839	-0.544232	-0.593161	-0.887125	-0.747742	-0.721639	0.00714434	-0.208024	0.034104	-0.0495503	0.0338461	0.0267372	0.440205	0.283838	0.308518	-0.36917	-0.411701	-0.502966	-1.25874	-1.02754	-1.30502	-0.14813	-0.122012	-0.0963324	-0.152288	0.00987608	0.00309796	-0.233054	-0.204164	-0.0390911	-0.0780606	0.0631606	0.0424413	-0.510664	-0.493464	-0.246224	-0.231315
104	0.0672463	0.00840782	-0.0756541	-1.39218	-1.40187	-1.33051	0.538528	0.849386	0.904427	-1.37205	-1.07318	-1.38273	-0.12454	-0.520616	-0.437523	-0.176267	-0.531874	-0.317243	-0.702781	-0.899926	-0.963996	-0.455338	-0.661512	-0.80569	-1.09368	-0.848566	-1.02576	-0.707933	-0.706171	-0.632161	0.867783	0.832837	0.728475	-0.385979	-0.14401	0.0929388	-0.00373059	0.36878	-0.569014	-0.215905	-0.224531	-0.551754	0.7637	0.182755	-0.115194	-0.677438	-0.853901	-0.982109	-0.572666
105	0.191725	-0.205649	0.0139235	-0.369032	-0.149492	0.294333	0.297174	0.262453	0.259808	-0.158364	0.129469	0.251266	0.157114	0.140523	-0.148485	-0.381854	-0.492005	-0.378167	-0.886237	-0.649497	-0.70754	-0.694711	-0.733104	-0.782341	0.449679	-0.20184	-0.157485	-0.346057	-0.569711	-0.498565	-0.0423914	-0.115894	-0.0850495	0.367026	0.433786	-0.105825	-0.0756936	-0.0348815	-0.104887	0.0603882	-0.243843	-0.13485	-1.27121	-1.1877	-1.27494	-0.159185	-0.25526	-0.043217	-0.457069
106	-0.168643	0.179983	-0.0113405	0.443812	0.783683	0.778584	0.153751	-0.00305824	0.119092	0.529607	0.445887	0.167204	0.428931	0.455188	0.519434	1.32754	1.28462	1.40981	0.544272	0.517841	0.542127	0.522963	0.518466	0.591447	0.462166	0.53158	0.779533	0.346907	0.368245	0.653631	0.0442908	-0.0886382	0.306222	-0.0242731	0.0709665	0.235341	0.608257	1.07357	0.833428	-0.127394	0.331732	0.245722	0.344375	0.604905	0.488912	0.845047	0.735508	1.08752	-0.569895
107	0.319146	-0.0531053	-0.266041	-0.937996	-1.47277	-1.13516	-0.800312	-0.86264	-0.94376	-0.42725	0.11274	-0.0314912	-0.250795	-0.147256	-0.398258	-0.650377	-0.627857	-0.745201	-0.415534	-0.778165	-0.425845	-0.624191	-0.754613	-0.943956	-0.280889	-0.251808	-0.127952	-0.615923	-0.460602	-0.75824	-1.31819	-1.28042	-1.00744	-0.495817	-0.349801	-0.549778	-0.500958	-0.293735	-0.063754	-0.290046	-0.63853	-0.598198	-0.280403	-0.0855152	-0.19711	-0.378855	-0.460696	-0.0523855	-1.09234
108	0.244486	-0.161086	-0.0834001	0.568284	0.558842	0.457824	-0.218403	-0.342476	-0.108613	-0.348605	-0.318854	0.0249367	0.603472	0.563941	0.471412	0.767272	0.5227	0.474044	0.183412	0.626424	0.224604	0.193406	-0.00200536	-0.140364	-0.627373	-0.711288	-0.27622	0.905462	0.750599	0.497084	0.0696634	-0.0176185	-0.104877	0.237462	0.108484	0.0243595	0.135433	-0.0744424	0.166796	0.620008	0.57559	0.272235	-0.158771	-0.165421	-0.268459	0.582647	0.515256	0.368736	0.213802
109	-0.129877	0.062426	0.067451	0.25837	0.32426	0.0565101	0.307374	0.347547	0.171492	-0.264692	0.255753	0.165036	0.299658	0.497611	0.409815	0.361423	0.151258	0.330797	0.228449	0.229286	0.232013	0.0453173	0.102027	0.142633	0.228514	0.0276903	0.131001	0.541581	0.435435	0.456428	0.242485	0.0981691	0.198968	0.0623097	-0.107363	0.0591866	0.0963727	0.0423175	-0.0394133	0.216887	0.243664	0.0203507	0.0613232	0.111684	0.335017	0.489542	0.584635	0.713644	0.368028
[truncated: 412 more columns]
