# Supplementary material for: Transcriptional regulatory networks of the human gut symbiont Bacteroides thetaiotaomicron are uncovered using machine learning
Source: Nucleic Acids Res. 2025 Nov 6;53(20):gkaf1166. doi: 10.1093/nar/gkaf1166 (PMC12596196; doi:10.1093/nar/gkaf1166)
Supplement: gkaf1166_Supplemental_Files [file gkaf1166_supplemental_files.zip › Table_S9_R1.xlsx]

## Sheet: Sheet
Table S9. Proposed transcription regulatory network of B. thetaiotaomicron based on literature evidence, predictions, and iModulon analysis. Duplicate items (regulator-regulon list) in iModulon predictions were removed from the list. Promoter motifs are derived from PMID: 32678091. Enriched motifs for each regulator can be found in Supplementary Table S14.
No.	regulator	regulator annotation	designation	regulon	regulon annotation	evidence	primary promoter motif	secondary promoter motif	internal promoter motif	source
1	BT0037	putative transcriptional regulatory protein	TF_CPS8	BT0038	hypothetical protein	Prediction	-	-	-	10.1016/j.chom.2017.08.020, 10.1074/jbc.M109.008094
2	BT0037	putative transcriptional regulatory protein	TF_CPS8	BT0039	conserved hypothetical protein	Prediction	-	-	-	10.1016/j.chom.2017.08.020, 10.1074/jbc.M109.008094
3	BT0037	putative transcriptional regulatory protein	TF_CPS8	BT0040	putative transmembrane protein	Prediction	-	-	-	10.1016/j.chom.2017.08.020, 10.1074/jbc.M109.008094
4	BT0037	putative transcriptional regulatory protein	TF_CPS8	BT0041	F420H2:quinone oxidoreductase	Prediction	-	-	-	10.1016/j.chom.2017.08.020, 10.1074/jbc.M109.008094
5	BT0037	putative transcriptional regulatory protein	TF_CPS8	BT0042	nitroreductase-like protein	Prediction	-	-	-	10.1016/j.chom.2017.08.020, 10.1074/jbc.M109.008094
6	BT0037	putative transcriptional regulatory protein	TF_CPS8	BT0043	putative glycosyltransferase	Prediction	-	-	-	10.1016/j.chom.2017.08.020, 10.1074/jbc.M109.008094
7	BT0037	putative transcriptional regulatory protein	TF_CPS8	BT0044	glycoside transferase family 2	Prediction	-	-	-	10.1016/j.chom.2017.08.020, 10.1074/jbc.M109.008094
8	BT0037	putative transcriptional regulatory protein	TF_CPS8	BT0045	putative polysaccharide biosynthesis protein	Prediction	-	-	CTCTATCATACTTTATCCTCTTTGTTCACTTTGTTATTTGTTTGTACAAGG	10.1016/j.chom.2017.08.020, 10.1074/jbc.M109.008094
9	BT0037	putative transcriptional regulatory protein	TF_CPS8	BT0046	glycoside transferase family 2	Prediction	-	-	-	10.1016/j.chom.2017.08.020, 10.1074/jbc.M109.008094
10	BT0037	putative transcriptional regulatory protein	TF_CPS8	BT0047	glycoside transferase family 2	Prediction	-	-	-	10.1016/j.chom.2017.08.020, 10.1074/jbc.M109.008094
11	BT0037	putative transcriptional regulatory protein	TF_CPS8	BT0048	hypothetical protein	Prediction	-	-	-	10.1016/j.chom.2017.08.020, 10.1074/jbc.M109.008094
12	BT0037	putative transcriptional regulatory protein	TF_CPS8	BT0049	putative glycosyltransferase	Prediction	-	-	-	10.1016/j.chom.2017.08.020, 10.1074/jbc.M109.008094
13	BT0037	putative transcriptional regulatory protein	TF_CPS8	BT0050	glycoside transferase family 2	Prediction	-	-	-	10.1016/j.chom.2017.08.020, 10.1074/jbc.M109.008094
14	BT0037	putative transcriptional regulatory protein	TF_CPS8	BT0051	glycoside transferase family 2	Prediction	-	-	-	10.1016/j.chom.2017.08.020, 10.1074/jbc.M109.008094
15	BT0037	putative transcriptional regulatory protein	TF_CPS8	BT0052	hypothetical protein	Prediction	-	-	-	10.1016/j.chom.2017.08.020, 10.1074/jbc.M109.008094
16	BT0037	putative transcriptional regulatory protein	TF_CPS8	BT0053	glycoside transferase family 4	Prediction	-	-	-	10.1016/j.chom.2017.08.020, 10.1074/jbc.M109.008094
17	BT0037	putative transcriptional regulatory protein	TF_CPS8	BT0054	glycoside transferase family 4	Prediction	-	-	-	10.1016/j.chom.2017.08.020, 10.1074/jbc.M109.008094
18	BT0037	putative transcriptional regulatory protein	TF_CPS8	BT0055	glycoside transferase family 4	Prediction	-	-	-	10.1016/j.chom.2017.08.020, 10.1074/jbc.M109.008094
19	BT0037	putative transcriptional regulatory protein	TF_CPS8	BT0056	putative glycosyltransferase	Prediction	-	-	-	10.1016/j.chom.2017.08.020, 10.1074/jbc.M109.008094
20	BT0037	putative transcriptional regulatory protein	TF_CPS8	BT0057	hypothetical protein	Prediction	-	-	-	10.1016/j.chom.2017.08.020, 10.1074/jbc.M109.008094
21	BT0037	putative transcriptional regulatory protein	TF_CPS8	BT0058	hypothetical protein	Prediction	-	-	-	10.1016/j.chom.2017.08.020, 10.1074/jbc.M109.008094
22	BT0037	putative transcriptional regulatory protein	TF_CPS8	BT0059	conserved hypothetical protein	Prediction	-	-	-	10.1016/j.chom.2017.08.020, 10.1074/jbc.M109.008094
23	BT0037	putative transcriptional regulatory protein	TF_CPS8	BT0060	putative polysaccharide export protein	Prediction	-	-	-	10.1016/j.chom.2017.08.020, 10.1074/jbc.M109.008094
24	BT0037	putative transcriptional regulatory protein	TF_CPS8	BT0061	putative tyrosine-protein kinase ptk	Prediction	-	-	-	10.1016/j.chom.2017.08.020, 10.1074/jbc.M109.008094
25	BT0037	putative transcriptional regulatory protein	TF_CPS8	BT0062	hypothetical protein	Prediction	-	-	-	10.1016/j.chom.2017.08.020, 10.1074/jbc.M109.008094
26	BT0037	putative transcriptional regulatory protein	TF_CPS8	BT0063	hypothetical protein	Prediction	-	-	-	10.1016/j.chom.2017.08.020, 10.1074/jbc.M109.008094
27	BT0037	putative transcriptional regulatory protein	TF_CPS8	BT0064	hypothetical protein	Prediction	-	-	-	10.1016/j.chom.2017.08.020, 10.1074/jbc.M109.008094
28	BT0037	putative transcriptional regulatory protein	TF_CPS8	BT0065	alpha-galactosidase precursor	Prediction	-	-	-	10.1016/j.chom.2017.08.020, 10.1074/jbc.M109.008094
29	BT0037	putative transcriptional regulatory protein	TF_CPS8	BT0066	major outer membrane protein OmpA	Prediction	-	-	-	10.1016/j.chom.2017.08.020, 10.1074/jbc.M109.008094
30	BT0037	putative transcriptional regulatory protein	TF_CPS8	BT0067	hypothetical protein	Prediction	-	-	-	10.1016/j.chom.2017.08.020, 10.1074/jbc.M109.008094
31	BT0037	putative transcriptional regulatory protein	TF_CPS8	BT0068	hypothetical protein	Prediction	-	-	-	10.1016/j.chom.2017.08.020, 10.1074/jbc.M109.008094
32	BT0139	RNA polymerase ECF-type sigma factor	ECF_PUL2	BT0140	SusC homolog	Prediction	-	-	TATGCCTCAACAAATTTTAGAGAACAAGAATTTAATACTATTTTTAAACCT	10.1016/j.chom.2008.09.007
33	BT0139	RNA polymerase ECF-type sigma factor	ECF_PUL2	BT0141	SusD homolog	Prediction	-	-	ATGAAACGATCAAAAATAACAATTCTCCTTGCCATAGTGTTAGGAATGACA	10.1016/j.chom.2008.09.007
34	BT0139	RNA polymerase ECF-type sigma factor	ECF_PUL2	BT0142	alpha-fucosidase-like protein	Prediction	-	-	-	10.1016/j.chom.2008.09.007
35	BT0139	RNA polymerase ECF-type sigma factor	ECF_PUL2	BT0143	putative transmembrane protein	Prediction	-	-	ATCTGAAATATGAAAACGAAATATATAAGCTTATTCTTTAGCTTTGTGATA	10.1016/j.chom.2008.09.007
36	BT0139	RNA polymerase ECF-type sigma factor	ECF_PUL2	BT0144	putative beta-xylosidase	Prediction	-	-	-	10.1016/j.chom.2008.09.007
37	BT0139	RNA polymerase ECF-type sigma factor	ECF_PUL2	BT0145	putative beta-xylosidase	Prediction	-	-	-	10.1016/j.chom.2008.09.007
38	BT0139	RNA polymerase ECF-type sigma factor	ECF_PUL2	BT0146	unsaturated glucuronyl hydrolase	Prediction	-	-	-	10.1016/j.chom.2008.09.007
39	BT0188	RNA polymerase ECF-type sigma factor	ECF_PUL3	BT0189	conserved hypothetical protein putative anti-sigma factor	Prediction	ATAAATGTTAATCATACCCTAGCTGTTTCCTGCCTTTGTGTATTACTAATA	-	-	10.1016/j.chom.2008.09.007
40	BT0188	RNA polymerase ECF-type sigma factor	ECF_PUL3	BT0190	SusC homolog	Prediction	-	-	-	10.1016/j.chom.2008.09.007
41	BT0188	RNA polymerase ECF-type sigma factor	ECF_PUL3	BT0191	SusD homolog	Prediction	-	-	-	10.1016/j.chom.2008.09.007
42	BT0188	RNA polymerase ECF-type sigma factor	ECF_PUL3	BT0192	cell surface protein	Prediction	-	-	TTCAGCGCAAATAAGGAAGAACTTTGGAAACTCAGTGGTGTTAATGTGACA	10.1016/j.chom.2008.09.007
43	BT0188	RNA polymerase ECF-type sigma factor	ECF_PUL3	BT0193	sugar phosphate isomerase / epimerase-like protein	Prediction	-	-	-	10.1016/j.chom.2008.09.007
44	BT0188	RNA polymerase ECF-type sigma factor	ECF_PUL3	BT0194	Multicopper oxidase copper-binding	Prediction	-	-	-	10.1016/j.chom.2008.09.007
45	BT0188	RNA polymerase ECF-type sigma factor	ECF_PUL3	BT0195	glycerophosphoryl diester phosphodiesterase	Prediction	-	-	CTAATAATTTTAATATTTGAATTTATGAAACGAATTTATAACTTTATATTG	10.1016/j.chom.2008.09.007
46	BT0188	RNA polymerase ECF-type sigma factor	ECF_PUL3	BT0196	putative hexose phosphate transport protein	Prediction	CCAAGCTTTTCATTAATTCTTTGTGGCCTGAACTTTGTGGAGGTCACGATG	-	TTGATTTTCGGACTGACGAATGTTTTAGCATTATGTTTGTTCTTATTAGTG	10.1016/j.chom.2008.09.007
47	BT0215	iron uptake regulatory protein	PerR	BT1211	conserved hypothetical protein	RegPrecise	ATTTTGCCTTACTTGTTTGTTTTAATTATAAAAATTGTATATTTGTACTCA	AAAAACCATACAAATCATGCAACATTTTGCCTTACTTGTTTGTTTTAATTA	-	RegPrecise
48	BT0215	iron uptake regulatory protein	PerR	BT1210	cytochrome D ubiquinol oxidase subunit I	RegPrecise	-	-	-	RegPrecise
49	BT0215	iron uptake regulatory protein	PerR	BT1209	cytochrome D ubiquinol oxidase subunit II	RegPrecise	-	-	-	RegPrecise
50	BT0215	iron uptake regulatory protein	PerR	BT1604	conserved hypothetical protein	RegPrecise	TTATAAAGATTTTATGTGAATATTCATTTTTATTTCTTTACTTTGCAAAAG	-	-	RegPrecise
51	BT0215	iron uptake regulatory protein	PerR	BT1605	cytochrome c biogenesis protein	RegPrecise	-	-	-	RegPrecise
52	BT0215	iron uptake regulatory protein	PerR	BT1606	cytochrome C peroxidase	RegPrecise	-	-	-	RegPrecise
53	BT0215	iron uptake regulatory protein	PerR	BT0215	iron uptake regulatory protein	RegPrecise	AAATATTGATTTTATTTGGAAATGATATTGGGACTTTCTATATTTGCATCA	-	-	RegPrecise
54	BT0215	iron uptake regulatory protein	PerR	BT0216	putative rubrerythrin	RegPrecise	-	-	-	RegPrecise
55	BT0267	two-component system sensor histidine kinase/response regulator hybrid (one component system)	HTCS_Aga-1	BT0280	transposase for insertion sequence element ISRM3	Prediction	ATGGGGAGGGCGTAATCTGAACTCTGTCCCCAAACAATTATCTTTGTATTA	-	-	10.1016/j.chom.2008.09.007
56	BT0267	two-component system sensor histidine kinase/response regulator hybrid (one component system)	HTCS_Aga-1	BT0284	putative peptidoglycan binding protein (LPXTG motif)	Prediction	GGGGACACTCTTTCCTTTTCTTTTTCGTTTTTTCTTCTTATCTTGCGAATG	-	-	10.1016/j.chom.2008.09.007
57	BT0267	two-component system sensor histidine kinase/response regulator hybrid (one component system)	HTCS_Aga-1	BT0285	putative tolQ-type transport protein	Prediction	TGAATGATTTGAGTACTCATTTCTTTTCTATTTTTATCAACTTTGCCACTG	-	-	10.1016/j.chom.2008.09.007
58	BT0267	two-component system sensor histidine kinase/response regulator hybrid (one component system)	HTCS_Aga-1	BT0286	Biopolymer transport protein ExbD/TolR	Prediction	-	-	-	10.1016/j.chom.2008.09.007
59	BT0267	two-component system sensor histidine kinase/response regulator hybrid (one component system)	HTCS_Aga-1	BT0287	putative biopolymer transmembrane protein	Prediction	-	-	GTATCCGCATTGATATGGATAAAAACACTCCATTCGGACGTTTTGTGGAAG	10.1016/j.chom.2008.09.007
60	BT0267	two-component system sensor histidine kinase/response regulator hybrid (one component system)	HTCS_Aga-1	BT0288	conserved hypothetical protein	Prediction	GTATCCGCATTGATATGGATAAAAACACTCCATTCGGACGTTTTGTGGAAG	-	-	10.1016/j.chom.2008.09.007
61	BT0267	two-component system sensor histidine kinase/response regulator hybrid (one component system)	HTCS_Aga-1	BT0290	beta-galactosidase precursor	Prediction	TTGACTTATTTGAGGACCTTTGTTTACGCATAATACCTCATCTTTGCACCG	-	GAAATCCGTGACATGGTAAAACAAGCCGGTTTTACAGGTGTTCCTTTATTC	10.1016/j.chom.2008.09.007
62	BT0267	two-component system sensor histidine kinase/response regulator hybrid (one component system)	HTCS_Aga-1	BT0291	integrase	Prediction	AAAATAATTCTTGTGATGGTTAAAACCCTAAGAGGAAGTATATTTGTTCTC	TTCTTGTGATGGTTAAAACCCTAAGAGGAAGTATATTTGTTCTCTCATCTG	-	10.1016/j.chom.2008.09.007
63	BT0267	two-component system sensor histidine kinase/response regulator hybrid (one component system)	HTCS_Aga-1	BT0262	conserved hypothetical protein	RegPrecise	-	-	-	RegPrecise
64	BT0267	two-component system sensor histidine kinase/response regulator hybrid (one component system)	HTCS_Aga-1	BT0263	Six-hairpin glycosidase	RegPrecise	-	-	ATATACTATATGGCACAGGGAAAAAAACTCATGCAAATTGTTTGGTGATTA	RegPrecise
65	BT0267	two-component system sensor histidine kinase/response regulator hybrid (one component system)	HTCS_Aga-1	BT0264	glycoside hydrolase family 43	RegPrecise	-	-	-	RegPrecise
66	BT0267	two-component system sensor histidine kinase/response regulator hybrid (one component system)	HTCS_Aga-1	BT0265	beta-glucanase precursor	RegPrecise	-	-	-	RegPrecise
67	BT0267	two-component system sensor histidine kinase/response regulator hybrid (one component system)	HTCS_Aga-1	BT0266	Galactose-binding-like protein	RegPrecise	-	-	-	RegPrecise
68	BT0267	two-component system sensor histidine kinase/response regulator hybrid (one component system)	HTCS_Aga-1	BT0268	SusC homolog	RegPrecise	-	-	GACTAAAGATGATAATTATAACAATTTACTGAATGGATTGTTGGCTTTGAG	RegPrecise
69	BT0267	two-component system sensor histidine kinase/response regulator hybrid (one component system)	HTCS_Aga-1	BT0269	SusD homolog	RegPrecise	-	-	-	RegPrecise
70	BT0267	two-component system sensor histidine kinase/response regulator hybrid (one component system)	HTCS_Aga-1	BT0270	hypothetical protein	RegPrecise	-	-	-	RegPrecise
71	BT0267	two-component system sensor histidine kinase/response regulator hybrid (one component system)	HTCS_Aga-1	BT0271	hypothetical protein	RegPrecise	-	-	-	RegPrecise
72	BT0267	two-component system sensor histidine kinase/response regulator hybrid (one component system)	HTCS_Aga-1	BT0272	SusC homolog	RegPrecise	-	-	-	RegPrecise
73	BT0267	two-component system sensor histidine kinase/response regulator hybrid (one component system)	HTCS_Aga-1	BT0273	SusD homolog	RegPrecise	-	-	TTGGGCGCAGGGAAATGAGACGAATGCGGAAGCTTTTTTGTTGAGCATATA	RegPrecise
74	BT0267	two-component system sensor histidine kinase/response regulator hybrid (one component system)	HTCS_Aga-1	BT0274	hypothetical protein	RegPrecise	-	-	-	RegPrecise
75	BT0267	two-component system sensor histidine kinase/response regulator hybrid (one component system)	HTCS_Aga-1	BT0275	conserved hypothetical protein	RegPrecise	-	-	-	RegPrecise
76	BT0267	two-component system sensor histidine kinase/response regulator hybrid (one component system)	HTCS_Aga-1	BT0276	Concanavalin A-like lectin/glucanase	RegPrecise	-	-	-	RegPrecise
77	BT0267	two-component system sensor histidine kinase/response regulator hybrid (one component system)	HTCS_Aga-1	BT0277	Coagulation factor 5/8 type C-terminal	RegPrecise	-	-	-	RegPrecise
78	BT0267	two-component system sensor histidine kinase/response regulator hybrid (one component system)	HTCS_Aga-1	BT0278	Concanavalin A-like lectin/glucanase	RegPrecise	-	-	-	RegPrecise
79	BT0267	two-component system sensor histidine kinase/response regulator hybrid (one component system)	HTCS_Aga-1	BT0279	hypothetical protein	RegPrecise	-	-	-	RegPrecise
80	BT0354	NUDIX family hydrolase	AraR	BT0350	xylulose kinase (xylulokinase)	Experimental	-	-	-	10.1128/mBio.01342-16
81	BT0354	NUDIX family hydrolase	AraR	BT0351	L-arabinose isomerase	Experimental	-	-	-	10.1128/mBio.01342-16
82	BT0354	NUDIX family hydrolase	AraR	BT0352	conserved hypothetical protein	Experimental	-	-	-	10.1128/mBio.01342-16
83	BT0354	NUDIX family hydrolase	AraR	BT0353	putative sugar epimerase/aldolase	Experimental	-	-	-	10.1128/mBio.01342-16
84	BT0354	NUDIX family hydrolase	AraR	BT0355	Na+/glucose cotransporter	Experimental	-	-	-	10.1128/mBio.01342-16
85	BT0354	NUDIX family hydrolase	AraR	BT0356	aldose 1-epimerase precursor	Experimental	-	-	-	10.1128/mBio.01342-16
86	BT0354	NUDIX family hydrolase	AraR	BT4163	conserved hypothetical protein	RegPrecise	-	-	ACTGTAGTAGGAGATGTTAACTTTAATACGCCTTGGGCTGTTTATGCTACT	RegPrecise
87	BT0354	NUDIX family hydrolase	AraR	BT4164	SusC homolog	RegPrecise	-	-	-	RegPrecise
88	BT0354	NUDIX family hydrolase	AraR	BT4165	SusD homolog	RegPrecise	-	-	-	RegPrecise
89	BT0354	NUDIX family hydrolase	AraR	BT4166	putative lipoprotein	RegPrecise	-	-	ATATTGTAAGATTTTGCTTAATGATTTTGTGCATCACTTGTTATTCCTGTG	RegPrecise
90	BT0354	NUDIX family hydrolase	AraR	BT4167	hypothetical protein	RegPrecise	-	-	-	RegPrecise
91	BT0354	NUDIX family hydrolase	AraR	BT4168	SusC homolog	RegPrecise	-	-	-	RegPrecise
92	BT0354	NUDIX family hydrolase	AraR	BT4169	SusD homolog	RegPrecise	-	-	-	RegPrecise
93	BT0354	NUDIX family hydrolase	AraR	BT4170	putative pectate lyase L precursor	RegPrecise	-	-	AAGATATAACAAAAATAACGTACTTACTTTTGGGACTGATGTTATCAGTCC	RegPrecise
94	BT0354	NUDIX family hydrolase	AraR	BT4171	hypothetical protein	RegPrecise	-	-	-	RegPrecise
95	BT0354	NUDIX family hydrolase	AraR	BT0349	Acetyl-CoA carboxylase biotin carboxylase	RegPrecise	-	-	-	RegPrecise
96	BT0354	NUDIX family hydrolase	AraR	BT0348	alpha-L-arabinofuranosidase	RegPrecise	-	-	AAAGGAATTATGAAGGTAAAACTACCGGCTAAGTCAATTGTTACTTTAGAG	RegPrecise
97	BT0354	NUDIX family hydrolase	AraR	BT0365	Concanavalin A-like lectin/glucanase	RegPrecise	-	-	-	RegPrecise
98	BT0354	NUDIX family hydrolase	AraR	BT0364	SusC homolog	RegPrecise	-	-	-	RegPrecise
99	BT0354	NUDIX family hydrolase	AraR	BT0363	SusD homolog	RegPrecise	-	-	-	RegPrecise
100	BT0354	NUDIX family hydrolase	AraR	BT0362	SusC homolog	RegPrecise	-	-	-	RegPrecise
101	BT0354	NUDIX family hydrolase	AraR	BT0361	SusD homolog	RegPrecise	-	-	-	RegPrecise
102	BT0354	NUDIX family hydrolase	AraR	BT0360	putative arabinan endo-15-alpha-L-arabinosidase	RegPrecise	-	-	-	RegPrecise
103	BT0354	NUDIX family hydrolase	AraR	BT3047	NHL repeat containing protein	RegPrecise	-	-	-	RegPrecise
104	BT0354	NUDIX family hydrolase	AraR	BT3046	SusC homolog	RegPrecise	-	-	-	RegPrecise
105	BT0354	NUDIX family hydrolase	AraR	BT3045	SusD homolog	RegPrecise	-	-	-	RegPrecise
106	BT0354	NUDIX family hydrolase	AraR	BT3044	hypothetical protein	RegPrecise	-	-	-	RegPrecise
107	BT0366	two-component system sensor histidine kinase/response regulator hybrid (one component system)	HTCS_Ara-1	BT0354	NUDIX family hydrolase	Experimental	-	-	-	10.1128/mBio.01342-16
108	BT0366	two-component system sensor histidine kinase/response regulator hybrid (one component system)	HTCS_Ara-1	BT0355	Na+/glucose cotransporter	Experimental	-	-	-	10.1128/mBio.01342-16
109	BT0366	two-component system sensor histidine kinase/response regulator hybrid (one component system)	HTCS_Ara-1	BT0356	aldose 1-epimerase precursor	Experimental	-	-	-	10.1128/mBio.01342-16
110	BT0366	two-component system sensor histidine kinase/response regulator hybrid (one component system)	HTCS_Ara-1	BT0358	transposase	Experimental	AAAAGGGATTGCCCGCATTACATTTTGGCGTTGGGTTCGTATCTTTGAGGA	-	-	10.1128/mBio.01342-16
111	BT0366	two-component system sensor histidine kinase/response regulator hybrid (one component system)	HTCS_Ara-1	BT0359	hypothetical protein	Experimental	-	-	AAAAGGGATTGCCCGCATTACATTTTGGCGTTGGGTTCGTATCTTTGAGGA	10.1128/mBio.01342-16
112	BT0366	two-component system sensor histidine kinase/response regulator hybrid (one component system)	HTCS_Ara-1	BT0360	putative arabinan endo-15-alpha-L-arabinosidase	Experimental	-	-	-	10.1128/mBio.01342-16
113	BT0366	two-component system sensor histidine kinase/response regulator hybrid (one component system)	HTCS_Ara-1	BT0361	SusD homolog	Experimental	-	-	-	10.1128/mBio.01342-16
114	BT0366	two-component system sensor histidine kinase/response regulator hybrid (one component system)	HTCS_Ara-1	BT0362	SusC homolog	Experimental	-	-	-	10.1128/mBio.01342-16
115	BT0366	two-component system sensor histidine kinase/response regulator hybrid (one component system)	HTCS_Ara-1	BT0363	SusD homolog	Experimental	-	-	-	10.1128/mBio.01342-16
116	BT0366	two-component system sensor histidine kinase/response regulator hybrid (one component system)	HTCS_Ara-1	BT0364	SusC homolog	Experimental	-	-	-	10.1128/mBio.01342-16
117	BT0366	two-component system sensor histidine kinase/response regulator hybrid (one component system)	HTCS_Ara-1	BT0365	Concanavalin A-like lectin/glucanase	Experimental	-	-	-	10.1128/mBio.01342-16
118	BT0366	two-component system sensor histidine kinase/response regulator hybrid (one component system)	HTCS_Ara-1	BT0367	putative endo-arabinase	Experimental	-	-	ATGGTAGATTTGAACTCGGAGAAGATTGAGAATCTGGTTATCTTTGCAGGA	10.1128/mBio.01342-16
119	BT0366	two-component system sensor histidine kinase/response regulator hybrid (one component system)	HTCS_Ara-1	BT0368	alpha-L-arabinofuranosidase A precursor	Experimental	ATGGTAGATTTGAACTCGGAGAAGATTGAGAATCTGGTTATCTTTGCAGGA	-	-	10.1128/mBio.01342-16
120	BT0366	two-component system sensor histidine kinase/response regulator hybrid (one component system)	HTCS_Ara-1	BT0369	endo-14-beta-xylanase D precursor	Experimental	-	-	-	10.1128/mBio.01342-16
121	BT0366	two-component system sensor histidine kinase/response regulator hybrid (one component system)	HTCS_Ara-1	BT2559	SusD homolog	Experimental	TCTATTCAGTAGTAGGTGACCGTAACGGTATCTCCGAGCGTTATATGTACA	-	-	10.1111/j.1365-2958.2012.08123.x
122	BT0366	two-component system sensor histidine kinase/response regulator hybrid (one component system)	HTCS_Ara-1	BT2560	SusC homolog	Experimental	-	-	TCTATTCAGTAGTAGGTGACCGTAACGGTATCTCCGAGCGTTATATGTACA	10.1111/j.1365-2958.2012.08123.x
123	BT0366	two-component system sensor histidine kinase/response regulator hybrid (one component system)	HTCS_Ara-1	BT2561	putative anti-sigma factor	Experimental	-	-	-	10.1111/j.1365-2958.2012.08123.x
124	BT0366	two-component system sensor histidine kinase/response regulator hybrid (one component system)	HTCS_Ara-1	BT2493	ROK family transcriptional repressor with glucokinase domain	Experimental	TTTTGAAAAAACATTTTGTAGACTCAATCTTCTTTACGTAATTTGTGTGCA	-	-	10.1111/j.1365-2958.2012.08123.x
125	BT0366	two-component system sensor histidine kinase/response regulator hybrid (one component system)	HTCS_Ara-1	BT2494	ABC transporter ATP-binding protein	Experimental	-	-	-	10.1111/j.1365-2958.2012.08123.x
126	BT0366	two-component system sensor histidine kinase/response regulator hybrid (one component system)	HTCS_Ara-1	BT2495	ABC transporter putative permease	Experimental	-	-	-	10.1111/j.1365-2958.2012.08123.x
127	BT0366	two-component system sensor histidine kinase/response regulator hybrid (one component system)	HTCS_Ara-1	BT2496	putative ABC transporter ATP-binding protein	Experimental	-	-	-	10.1111/j.1365-2958.2012.08123.x
128	BT0366	two-component system sensor histidine kinase/response regulator hybrid (one component system)	HTCS_Ara-1	BT2497	membrane fusion efflux protein	Experimental	-	-	-	10.1111/j.1365-2958.2012.08123.x
129	BT0366	two-component system sensor histidine kinase/response regulator hybrid (one component system)	HTCS_Ara-1	BT2498	putative outer membrane efflux protein	Experimental	-	-	-	10.1111/j.1365-2958.2012.08123.x
130	BT0366	two-component system sensor histidine kinase/response regulator hybrid (one component system)	HTCS_Ara-1	BT2499	peptide methionine sulfoxide reductase msrA/msrB	Experimental	ATGTAAGAGATTTCTAAAACATATCCACCGGTTCATCCGTTACTATAGAAA	-	-	10.1111/j.1365-2958.2012.08123.x
131	BT0375	integrase	Integrase_CPS1	BT0376	putative transcriptional regulator	Prediction	-	-	-	10.1016/j.chom.2017.08.020, 10.1074/jbc.M109.008094
132	BT0375	integrase	Integrase_CPS1	BT0377	conserved hypothetical protein	Prediction	-	-	-	10.1016/j.chom.2017.08.020, 10.1074/jbc.M109.008094
133	BT0376	putative transcriptional regulator	UpcY_CPS1	BT0378	capsular polysaccharide biosynthesis protein capD	Prediction	-	-	-	10.1016/j.chom.2017.08.020, 10.1074/jbc.M109.008094
134	BT0376	putative transcriptional regulator	UpcY_CPS1	BT0379	UDP-glucose 6-dehydrogenase	Prediction	-	-	-	10.1016/j.chom.2017.08.020, 10.1074/jbc.M109.008094
135	BT0376	putative transcriptional regulator	UpcY_CPS1	BT0380	nucleotide sugar epimerase	Prediction	-	-	ACATTTTCCAAAGAGATTAACTTTATGGTAACATACAATGTTAGTTTAGAG	10.1016/j.chom.2017.08.020, 10.1074/jbc.M109.008094
136	BT0376	putative transcriptional regulator	UpcY_CPS1	BT0381	capsular polysaccharide biosynthesis protein capD	Prediction	-	-	-	10.1016/j.chom.2017.08.020, 10.1074/jbc.M109.008094
137	BT0376	putative transcriptional regulator	UpcY_CPS1	BT0382	capsular polysaccharide biosynthesis protein Cps4K	Prediction	-	-	-	10.1016/j.chom.2017.08.020, 10.1074/jbc.M109.008094
138	BT0376	putative transcriptional regulator	UpcY_CPS1	BT0383	putative UDP-N-acetylglucosamine 2-epimerase	Prediction	-	-	-	10.1016/j.chom.2017.08.020, 10.1074/jbc.M109.008094
139	BT0376	putative transcriptional regulator	UpcY_CPS1	BT0384	hypothetical protein	Prediction	-	-	-	10.1016/j.chom.2017.08.020, 10.1074/jbc.M109.008094
140	BT0376	putative transcriptional regulator	UpcY_CPS1	BT0385	conserved hypothetical protein	Prediction	-	-	-	10.1016/j.chom.2017.08.020, 10.1074/jbc.M109.008094
141	BT0376	putative transcriptional regulator	UpcY_CPS1	BT0386	putative F420H2-dehydrogenase	Prediction	-	-	AATATCTCAATAATATAAATGCGTCGTATTGTTGCGGTTGTTCTGCATGTG	10.1016/j.chom.2017.08.020, 10.1074/jbc.M109.008094
142	BT0376	putative transcriptional regulator	UpcY_CPS1	BT0387	NADH dehydrogenase subunit 2	Prediction	-	-	-	10.1016/j.chom.2017.08.020, 10.1074/jbc.M109.008094
143	BT0376	putative transcriptional regulator	UpcY_CPS1	BT0388	galactoside O-acetyltransferase	Prediction	-	-	-	10.1016/j.chom.2017.08.020, 10.1074/jbc.M109.008094
144	BT0376	putative transcriptional regulator	UpcY_CPS1	BT0389	putative galactoside acetyltransferase	Prediction	-	-	-	10.1016/j.chom.2017.08.020, 10.1074/jbc.M109.008094
145	BT0376	putative transcriptional regulator	UpcY_CPS1	BT0390	putative O-antigen export protein	Prediction	-	-	-	10.1016/j.chom.2017.08.020, 10.1074/jbc.M109.008094
146	BT0376	putative transcriptional regulator	UpcY_CPS1	BT0391	putative protein involved in capsular polysaccharide biosynthesis	Prediction	-	-	-	10.1016/j.chom.2017.08.020, 10.1074/jbc.M109.008094
147	BT0376	putative transcriptional regulator	UpcY_CPS1	BT0392	lipopolysaccharide biosynthesis RfbU-related protein	Prediction	-	-	-	10.1016/j.chom.2017.08.020, 10.1074/jbc.M109.008094
148	BT0376	putative transcriptional regulator	UpcY_CPS1	BT0393	serine acetyltransferase	Prediction	-	-	GAAGAACGAAGTCCGAATGAACAAGTGCTTGATGTTCTTGTACTACATCCA	10.1016/j.chom.2017.08.020, 10.1074/jbc.M109.008094
149	BT0376	putative transcriptional regulator	UpcY_CPS1	BT0394	capsular polysaccharide biosynthesis glycosyltransferase	Prediction	-	-	-	10.1016/j.chom.2017.08.020, 10.1074/jbc.M109.008094
150	BT0376	putative transcriptional regulator	UpcY_CPS1	BT0395	hypothetical protein	Prediction	-	-	-	10.1016/j.chom.2017.08.020, 10.1074/jbc.M109.008094
151	BT0376	putative transcriptional regulator	UpcY_CPS1	BT0396	putative UDP-GlcNAc:undecaprenylphosphate GlcNAc-1-phosphate transferase	Prediction	-	-	TTATTATATTCATTTTACTTTTCGTTGTAGAAATCGTCTATTTTCGTATTG	10.1016/j.chom.2017.08.020, 10.1074/jbc.M109.008094
152	BT0376	putative transcriptional regulator	UpcY_CPS1	BT0397	conserved hypothetical protein	Prediction	-	-	-	10.1016/j.chom.2017.08.020, 10.1074/jbc.M109.008094
153	BT0376	putative transcriptional regulator	UpcY_CPS1	BT0398	polysaccharide export outer membrane protein	Prediction	-	-	-	10.1016/j.chom.2017.08.020, 10.1074/jbc.M109.008094
154	BT0376	putative transcriptional regulator	UpcY_CPS1	BT0399	tyrosine-protein kinase ptk involved in exopolysaccharide biosynthesis	Prediction	-	-	-	10.1016/j.chom.2017.08.020, 10.1074/jbc.M109.008094
155	BT0376	putative transcriptional regulator	UpcY_CPS1	BT0400	putative tyrosine-protein kinase in capsular polysaccharide biosynthesis region	Prediction	-	-	-	10.1016/j.chom.2017.08.020, 10.1074/jbc.M109.008094
156	BT0376	putative transcriptional regulator	UpcY_CPS1	BT0401	hypothetical protein	Prediction	-	-	-	10.1016/j.chom.2017.08.020, 10.1074/jbc.M109.008094
157	BT0376	putative transcriptional regulator	UpcY_CPS1	BT0402	hypothetical protein	Prediction	-	-	-	10.1016/j.chom.2017.08.020, 10.1074/jbc.M109.008094
158	BT0377	conserved hypothetical protein	UpcZ_CPS1	BT0378	capsular polysaccharide biosynthesis protein capD	Prediction	-	-	-	10.1016/j.chom.2017.08.020, 10.1074/jbc.M109.008094
159	BT0377	conserved hypothetical protein	UpcZ_CPS1	BT0379	UDP-glucose 6-dehydrogenase	Prediction	-	-	-	10.1016/j.chom.2017.08.020, 10.1074/jbc.M109.008094
160	BT0377	conserved hypothetical protein	UpcZ_CPS1	BT0380	nucleotide sugar epimerase	Prediction	-	-	ACATTTTCCAAAGAGATTAACTTTATGGTAACATACAATGTTAGTTTAGAG	10.1016/j.chom.2017.08.020, 10.1074/jbc.M109.008094
161	BT0377	conserved hypothetical protein	UpcZ_CPS1	BT0381	capsular polysaccharide biosynthesis protein capD	Prediction	-	-	-	10.1016/j.chom.2017.08.020, 10.1074/jbc.M109.008094
162	BT0377	conserved hypothetical protein	UpcZ_CPS1	BT0382	capsular polysaccharide biosynthesis protein Cps4K	Prediction	-	-	-	10.1016/j.chom.2017.08.020, 10.1074/jbc.M109.008094
163	BT0377	conserved hypothetical protein	UpcZ_CPS1	BT0383	putative UDP-N-acetylglucosamine 2-epimerase	Prediction	-	-	-	10.1016/j.chom.2017.08.020, 10.1074/jbc.M109.008094
164	BT0377	conserved hypothetical protein	UpcZ_CPS1	BT0384	hypothetical protein	Prediction	-	-	-	10.1016/j.chom.2017.08.020, 10.1074/jbc.M109.008094
165	BT0377	conserved hypothetical protein	UpcZ_CPS1	BT0385	conserved hypothetical protein	Prediction	-	-	-	10.1016/j.chom.2017.08.020, 10.1074/jbc.M109.008094
166	BT0377	conserved hypothetical protein	UpcZ_CPS1	BT0386	putative F420H2-dehydrogenase	Prediction	-	-	AATATCTCAATAATATAAATGCGTCGTATTGTTGCGGTTGTTCTGCATGTG	10.1016/j.chom.2017.08.020, 10.1074/jbc.M109.008094
167	BT0377	conserved hypothetical protein	UpcZ_CPS1	BT0387	NADH dehydrogenase subunit 2	Prediction	-	-	-	10.1016/j.chom.2017.08.020, 10.1074/jbc.M109.008094
168	BT0377	conserved hypothetical protein	UpcZ_CPS1	BT0388	galactoside O-acetyltransferase	Prediction	-	-	-	10.1016/j.chom.2017.08.020, 10.1074/jbc.M109.008094
169	BT0377	conserved hypothetical protein	UpcZ_CPS1	BT0389	putative galactoside acetyltransferase	Prediction	-	-	-	10.1016/j.chom.2017.08.020, 10.1074/jbc.M109.008094
170	BT0377	conserved hypothetical protein	UpcZ_CPS1	BT0390	putative O-antigen export protein	Prediction	-	-	-	10.1016/j.chom.2017.08.020, 10.1074/jbc.M109.008094
171	BT0377	conserved hypothetical protein	UpcZ_CPS1	BT0391	putative protein involved in capsular polysaccharide biosynthesis	Prediction	-	-	-	10.1016/j.chom.2017.08.020, 10.1074/jbc.M109.008094
172	BT0377	conserved hypothetical protein	UpcZ_CPS1	BT0392	lipopolysaccharide biosynthesis RfbU-related protein	Prediction	-	-	-	10.1016/j.chom.2017.08.020, 10.1074/jbc.M109.008094
173	BT0377	conserved hypothetical protein	UpcZ_CPS1	BT0393	serine acetyltransferase	Prediction	-	-	GAAGAACGAAGTCCGAATGAACAAGTGCTTGATGTTCTTGTACTACATCCA	10.1016/j.chom.2017.08.020, 10.1074/jbc.M109.008094
174	BT0377	conserved hypothetical protein	UpcZ_CPS1	BT0394	capsular polysaccharide biosynthesis glycosyltransferase	Prediction	-	-	-	10.1016/j.chom.2017.08.020, 10.1074/jbc.M109.008094
175	BT0377	conserved hypothetical protein	UpcZ_CPS1	BT0395	hypothetical protein	Prediction	-	-	-	10.1016/j.chom.2017.08.020, 10.1074/jbc.M109.008094
176	BT0377	conserved hypothetical protein	UpcZ_CPS1	BT0396	putative UDP-GlcNAc:undecaprenylphosphate GlcNAc-1-phosphate transferase	Prediction	-	-	TTATTATATTCATTTTACTTTTCGTTGTAGAAATCGTCTATTTTCGTATTG	10.1016/j.chom.2017.08.020, 10.1074/jbc.M109.008094
177	BT0377	conserved hypothetical protein	UpcZ_CPS1	BT0397	conserved hypothetical protein	Prediction	-	-	-	10.1016/j.chom.2017.08.020, 10.1074/jbc.M109.008094
178	BT0377	conserved hypothetical protein	UpcZ_CPS1	BT0398	polysaccharide export outer membrane protein	Prediction	-	-	-	10.1016/j.chom.2017.08.020, 10.1074/jbc.M109.008094
179	BT0377	conserved hypothetical protein	UpcZ_CPS1	BT0399	tyrosine-protein kinase ptk involved in exopolysaccharide biosynthesis	Prediction	-	-	-	10.1016/j.chom.2017.08.020, 10.1074/jbc.M109.008094
180	BT0377	conserved hypothetical protein	UpcZ_CPS1	BT0400	putative tyrosine-protein kinase in capsular polysaccharide biosynthesis region	Prediction	-	-	-	10.1016/j.chom.2017.08.020, 10.1074/jbc.M109.008094
181	BT0377	conserved hypothetical protein	UpcZ_CPS1	BT0401	hypothetical protein	Prediction	-	-	-	10.1016/j.chom.2017.08.020, 10.1074/jbc.M109.008094
182	BT0377	conserved hypothetical protein	UpcZ_CPS1	BT0402	hypothetical protein	Prediction	-	-	-	10.1016/j.chom.2017.08.020, 10.1074/jbc.M109.008094
183	BT0433	putative xylose repressor	NanR	BT0439	SusC homolog	Prediction	-	-	-	10.1016/j.chom.2008.09.007
184	BT0433	putative xylose repressor	NanR	BT0440	SusD homolog	Prediction	-	-	-	10.1016/j.chom.2008.09.007
185	BT0433	putative xylose repressor	NanR	BT0441	putative chitobiase	Prediction	-	-	-	10.1016/j.chom.2008.09.007
186	BT0433	putative xylose repressor	NanR	BT0442	glycerophosphoryl diester phosphodiesterase	Prediction	-	-	CTACTCAGATAAAAATGCAAGAAAAAAAGAATGGCTATGGTTATTAGATCG	10.1016/j.chom.2008.09.007
187	BT0433	putative xylose repressor	NanR	BT0443	thermostable beta-glucosidase B	Prediction	-	-	TTAAGAAAGTAAATTTAATGCCGGGTGAAGAAAAAATAGTTTCTTTGTCTA	10.1016/j.chom.2008.09.007
188	BT0433	putative xylose repressor	NanR	BT0444	hypothetical protein	Prediction	TTAAGAAAGTAAATTTAATGCCGGGTGAAGAAAAAATAGTTTCTTTGTCTA	AGAAAGTAAATTTAATGCCGGGTGAAGAAAAAATAGTTTCTTTGTCTATTG	-	10.1016/j.chom.2008.09.007
189	BT0433	putative xylose repressor	NanR	BT0445	endoglucanase E precursor (EGE)	Prediction	-	-	-	10.1016/j.chom.2008.09.007
190	BT0433	putative xylose repressor	NanR	BT0433	putative xylose repressor	RegPrecise	TTTTCGTCAAGAACCTTATTAGTTAATAAAAAAATTAATTATCTTTGTAGA	TTCGTCAAGAACCTTATTAGTTAATAAAAAAATTAATTATCTTTGTAGATA	-	RegPrecise
191	BT0433	putative xylose repressor	NanR	BT0434	Pyridine nucleotide-disulphide oxidoreductase-like protein	RegPrecise	AATATTTTATTATCTATTGTTTATTTAATAAATATAGCTATATTTGTACCG	-	-	RegPrecise
192	BT0433	putative xylose repressor	NanR	BT0435	hypothetical protein	RegPrecise	-	-	-	RegPrecise
193	BT0433	putative xylose repressor	NanR	BT0436	arabinose-proton symporter	RegPrecise	-	-	AATCTGTATTGACGTCTGAAACAAAATCTGAATGGGCTATGTTAATGAAAC	RegPrecise
194	BT0433	putative xylose repressor	NanR	BT0437	N-acylglucosamine 2-epimerase	RegPrecise	-	-	-	RegPrecise
195	BT0433	putative xylose repressor	NanR	BT0438	alpha-N-acetylglucosaminidase precursor	RegPrecise	-	-	-	RegPrecise
196	BT0433	putative xylose repressor	NanR	BT2055	putative biopolymer transport protein	RegPrecise	-	-	-	RegPrecise
197	BT0433	putative xylose repressor	NanR	BT2054	conserved hypothetical protein	RegPrecise	-	-	-	RegPrecise
198	BT0433	putative xylose repressor	NanR	BT2053	conserved hypothetical protein	RegPrecise	-	-	-	RegPrecise
199	BT0433	putative xylose repressor	NanR	BT2052	putative membrane protein	RegPrecise	-	-	-	RegPrecise
200	BT0462	putative transcriptional regulator	UpdY_CPS2	BT0463	glucose-1-phosphate thymidylyltransferase	Prediction	-	-	-	10.1016/j.chom.2017.08.020, 10.1074/jbc.M109.008094
201	BT0462	putative transcriptional regulator	UpdY_CPS2	BT0464	dTDP-4-dehydrorhamnose 35-epimerase	Prediction	-	-	TTCAGAAGCCTCCTTATGCACAAAGTAAATTAGTTCGTGTTATTAAAGGTG	10.1016/j.chom.2017.08.020, 10.1074/jbc.M109.008094
202	BT0462	putative transcriptional regulator	UpdY_CPS2	BT0465	dTDP-4-dehydrorhamnose reductase	Prediction	-	-	-	10.1016/j.chom.2017.08.020, 10.1074/jbc.M109.008094
203	BT0462	putative transcriptional regulator	UpdY_CPS2	BT0466	dTDP-glucose 46-dehydratase	Prediction	-	-	-	10.1016/j.chom.2017.08.020, 10.1074/jbc.M109.008094
204	BT0462	putative transcriptional regulator	UpdY_CPS2	BT0467	putative flippase	Prediction	-	-	-	10.1016/j.chom.2017.08.020, 10.1074/jbc.M109.008094
205	BT0462	putative transcriptional regulator	UpdY_CPS2	BT0468	putative F420H2-dehydrogenase 40 kDa subunit	Prediction	-	-	-	10.1016/j.chom.2017.08.020, 10.1074/jbc.M109.008094
206	BT0462	putative transcriptional regulator	UpdY_CPS2	BT0469	hypothetical protein	Prediction	-	-	-	10.1016/j.chom.2017.08.020, 10.1074/jbc.M109.008094
207	BT0462	putative transcriptional regulator	UpdY_CPS2	BT0470	hypothetical protein	Prediction	-	-	-	10.1016/j.chom.2017.08.020, 10.1074/jbc.M109.008094
208	BT0462	putative transcriptional regulator	UpdY_CPS2	BT0471	glycoside transferase family 4	Prediction	-	-	-	10.1016/j.chom.2017.08.020, 10.1074/jbc.M109.008094
209	BT0462	putative transcriptional regulator	UpdY_CPS2	BT0472	putative acyltransferase in colanic acid biosynthesis	Prediction	-	-	AAATGTTGAAACGATAATGAGATTATGAATTTATCGGTTGTTCTGTTTATA	10.1016/j.chom.2017.08.020, 10.1074/jbc.M109.008094
210	BT0462	putative transcriptional regulator	UpdY_CPS2	BT0473	glycoside transferase family 2	Prediction	-	-	-	10.1016/j.chom.2017.08.020, 10.1074/jbc.M109.008094
211	BT0462	putative transcriptional regulator	UpdY_CPS2	BT0474	D-glycero-D-manno-heptose 1-phosphate kinase	Prediction	-	-	-	10.1016/j.chom.2017.08.020, 10.1074/jbc.M109.008094
212	BT0462	putative transcriptional regulator	UpdY_CPS2	BT0475	putative phosphoheptose isomerase	Prediction	-	-	-	10.1016/j.chom.2017.08.020, 10.1074/jbc.M109.008094
213	BT0462	putative transcriptional regulator	UpdY_CPS2	BT0476	D-mannose-1-phosphate guanyltransferase	Prediction	-	-	-	10.1016/j.chom.2017.08.020, 10.1074/jbc.M109.008094
214	BT0462	putative transcriptional regulator	UpdY_CPS2	BT0477	putative phosphatase	Prediction	-	-	-	10.1016/j.chom.2017.08.020, 10.1074/jbc.M109.008094
215	BT0462	putative transcriptional regulator	UpdY_CPS2	BT0478	glycoside transferase family 4	Prediction	-	-	-	10.1016/j.chom.2017.08.020, 10.1074/jbc.M109.008094
216	BT0462	putative transcriptional regulator	UpdY_CPS2	BT0479	glycoside transferase family 2	Prediction	-	-	-	10.1016/j.chom.2017.08.020, 10.1074/jbc.M109.008094
217	BT0462	putative transcriptional regulator	UpdY_CPS2	BT0480	glycosyltransferase	Prediction	-	-	AATCTATTATATAACATCGTTCTATGCAGGAGATCCAACGTTTTAATAAAG	10.1016/j.chom.2017.08.020, 10.1074/jbc.M109.008094
218	BT0462	putative transcriptional regulator	UpdY_CPS2	BT0481	polysaccharide export outer membrane protein	Prediction	-	-	-	10.1016/j.chom.2017.08.020, 10.1074/jbc.M109.008094
219	BT0462	putative transcriptional regulator	UpdY_CPS2	BT0482	tyrosine-protein kinase ptk	Prediction	-	-	-	10.1016/j.chom.2017.08.020, 10.1074/jbc.M109.008094
220	BT0487	transcriptional regulator	KdgR	BT0488	2-dehydro-3-deoxygluconokinase	RegPrecise	AAATATATAACAATTTTTGTAATTACGAAAATTGTTGTATCTTTGTGCCCG	-	-	RegPrecise
221	BT0487	transcriptional regulator	KdgR	BT0489	putative gluconate aldolase	RegPrecise	-	-	-	RegPrecise
222	BT0487	transcriptional regulator	KdgR	BT3231	4-deoxy-L-threo-5-hexosulose-uronate ketol-isomerase	RegPrecise	TTGGAACAAAATTGCAAGGTTAACCCGTTTTCTTTTACTATTTTTGCATCG	-	-	RegPrecise
223	BT0487	transcriptional regulator	KdgR	BT3232	gluconate 5-dehydrogenase	RegPrecise	-	-	-	RegPrecise
224	BT0487	transcriptional regulator	KdgR	BT3233	Galactose mutarotase-like protein	RegPrecise	CCCCTTTCGTTTTTTTACCTGATTCTATCCCCTTATTTGTTGTGTATAATA	-	-	RegPrecise
225	BT0487	transcriptional regulator	KdgR	BT4107	putative phosphotransferase enzyme II C component	RegPrecise	ATTAAGAGTTTCGTTTTGGAATAAAGCGGAAAAGGTCGTACTTTTGGCACG	-	-	RegPrecise
226	BT0487	transcriptional regulator	KdgR	BT4106	4-deoxy-L-threo-5-hexosulose-uronate ketol-isomerase	RegPrecise	-	-	-	RegPrecise
227	BT0487	transcriptional regulator	KdgR	BT4105	hexuronate transporter	RegPrecise	-	-	-	RegPrecise
228	BT0487	transcriptional regulator	KdgR	BT0487	transcriptional regulator	RegPrecise	CAAAGATACAACAATTTTCGTAATTACAAAAATTGTTATATATTTGTATCG	-	-	RegPrecise
229	BT0487	transcriptional regulator	KdgR	BT0486	altronate hydrolase	RegPrecise	-	-	-	RegPrecise
230	BT0595	integrase	Integrase_CPS3	BT0596	putative transcriptional regulator	Prediction	-	-	-	10.1016/j.chom.2017.08.020, 10.1074/jbc.M109.008094
231	BT0595	integrase	Integrase_CPS3	BT0597	conserved hypothetical protein	Prediction	-	-	-	10.1016/j.chom.2017.08.020, 10.1074/jbc.M109.008094
232	BT0596	putative transcriptional regulator	UpcY_CPS3	BT0598	putative nucleoside-diphosphate sugar epimerases/dehydrase	Prediction	-	-	-	10.1016/j.chom.2017.08.020, 10.1074/jbc.M109.008094
233	BT0596	putative transcriptional regulator	UpcY_CPS3	BT0599	UDP-glucose 6-dehydrogenase	Prediction	-	-	-	10.1016/j.chom.2017.08.020, 10.1074/jbc.M109.008094
234	BT0596	putative transcriptional regulator	UpcY_CPS3	BT0600	nucleotide sugar epimerase	Prediction	-	-	ACATTTTCCAAAGAGATTAACTTTATGGTAACATACAATGTTAGTTTAGAG	10.1016/j.chom.2017.08.020, 10.1074/jbc.M109.008094
235	BT0596	putative transcriptional regulator	UpcY_CPS3	BT0601	UDP-N-acetylglucosamine 2-epimerase	Prediction	-	-	-	10.1016/j.chom.2017.08.020, 10.1074/jbc.M109.008094
236	BT0596	putative transcriptional regulator	UpcY_CPS3	BT0602	UDP-N-acetyl-D-mannosaminuronic acid dehydrogenase	Prediction	-	-	-	10.1016/j.chom.2017.08.020, 10.1074/jbc.M109.008094
237	BT0596	putative transcriptional regulator	UpcY_CPS3	BT0603	conserved hypothetical protein	Prediction	-	-	-	10.1016/j.chom.2017.08.020, 10.1074/jbc.M109.008094
238	BT0596	putative transcriptional regulator	UpcY_CPS3	BT0604	putative coenzyme F420-reducing hydrogenase	Prediction	-	-	-	10.1016/j.chom.2017.08.020, 10.1074/jbc.M109.008094
239	BT0596	putative transcriptional regulator	UpcY_CPS3	BT0605	putative polysaccharide export protein	Prediction	-	-	AGAAATACTTCTATCTTAAAGTTTTTCCAAAAATTCTTAGTTTTGTTCTCG	10.1016/j.chom.2017.08.020, 10.1074/jbc.M109.008094
240	BT0596	putative transcriptional regulator	UpcY_CPS3	BT0606	hypothetical protein	Prediction	-	-	-	10.1016/j.chom.2017.08.020, 10.1074/jbc.M109.008094
241	BT0596	putative transcriptional regulator	UpcY_CPS3	BT0607	serine O-acetyltransferase	Prediction	-	-	-	10.1016/j.chom.2017.08.020, 10.1074/jbc.M109.008094
242	BT0596	putative transcriptional regulator	UpcY_CPS3	BT0608	glycoside transferase family 4	Prediction	-	-	-	10.1016/j.chom.2017.08.020, 10.1074/jbc.M109.008094
243	BT0596	putative transcriptional regulator	UpcY_CPS3	BT0609	glycoside transferase family 4	Prediction	-	-	-	10.1016/j.chom.2017.08.020, 10.1074/jbc.M109.008094
244	BT0596	putative transcriptional regulator	UpcY_CPS3	BT0610	lipopolysaccharide biosynthesis protein putative glycosyltransferase	Prediction	-	-	-	10.1016/j.chom.2017.08.020, 10.1074/jbc.M109.008094
245	BT0596	putative transcriptional regulator	UpcY_CPS3	BT0611	glycosyltransferase	Prediction	-	-	-	10.1016/j.chom.2017.08.020, 10.1074/jbc.M109.008094
246	BT0596	putative transcriptional regulator	UpcY_CPS3	BT0612	putative aminotransferase	Prediction	-	-	-	10.1016/j.chom.2017.08.020, 10.1074/jbc.M109.008094
247	BT0596	putative transcriptional regulator	UpcY_CPS3	BT0613	putative membrane protein involved in polysaccharide export	Prediction	-	-	-	10.1016/j.chom.2017.08.020, 10.1074/jbc.M109.008094
248	BT0596	putative transcriptional regulator	UpcY_CPS3	BT0614	putative tyrosine-protein kinase in cps region	Prediction	-	-	-	10.1016/j.chom.2017.08.020, 10.1074/jbc.M109.008094
249	BT0596	putative transcriptional regulator	UpcY_CPS3	BT0615	putative non-specific DNA binding protein	Prediction	CAAGGGGCTTTTCTTTTTGTTATCTGAAATAAAAGCCTCACCTTTGCATTG	-	-	10.1016/j.chom.2017.08.020, 10.1074/jbc.M109.008094
250	BT0597	conserved hypothetical protein	UpcZ_CPS3	BT0598	putative nucleoside-diphosphate sugar epimerases/dehydrase	Prediction	-	-	-	10.1016/j.chom.2017.08.020, 10.1074/jbc.M109.008094
251	BT0597	conserved hypothetical protein	UpcZ_CPS3	BT0599	UDP-glucose 6-dehydrogenase	Prediction	-	-	-	10.1016/j.chom.2017.08.020, 10.1074/jbc.M109.008094
252	BT0597	conserved hypothetical protein	UpcZ_CPS3	BT0600	nucleotide sugar epimerase	Prediction	-	-	ACATTTTCCAAAGAGATTAACTTTATGGTAACATACAATGTTAGTTTAGAG	10.1016/j.chom.2017.08.020, 10.1074/jbc.M109.008094
253	BT0597	conserved hypothetical protein	UpcZ_CPS3	BT0601	UDP-N-acetylglucosamine 2-epimerase	Prediction	-	-	-	10.1016/j.chom.2017.08.020, 10.1074/jbc.M109.008094
254	BT0597	conserved hypothetical protein	UpcZ_CPS3	BT0602	UDP-N-acetyl-D-mannosaminuronic acid dehydrogenase	Prediction	-	-	-	10.1016/j.chom.2017.08.020, 10.1074/jbc.M109.008094
255	BT0597	conserved hypothetical protein	UpcZ_CPS3	BT0603	conserved hypothetical protein	Prediction	-	-	-	10.1016/j.chom.2017.08.020, 10.1074/jbc.M109.008094
256	BT0597	conserved hypothetical protein	UpcZ_CPS3	BT0604	putative coenzyme F420-reducing hydrogenase	Prediction	-	-	-	10.1016/j.chom.2017.08.020, 10.1074/jbc.M109.008094
257	BT0597	conserved hypothetical protein	UpcZ_CPS3	BT0605	putative polysaccharide export protein	Prediction	-	-	AGAAATACTTCTATCTTAAAGTTTTTCCAAAAATTCTTAGTTTTGTTCTCG	10.1016/j.chom.2017.08.020, 10.1074/jbc.M109.008094
258	BT0597	conserved hypothetical protein	UpcZ_CPS3	BT0606	hypothetical protein	Prediction	-	-	-	10.1016/j.chom.2017.08.020, 10.1074/jbc.M109.008094
259	BT0597	conserved hypothetical protein	UpcZ_CPS3	BT0607	serine O-acetyltransferase	Prediction	-	-	-	10.1016/j.chom.2017.08.020, 10.1074/jbc.M109.008094
260	BT0597	conserved hypothetical protein	UpcZ_CPS3	BT0608	glycoside transferase family 4	Prediction	-	-	-	10.1016/j.chom.2017.08.020, 10.1074/jbc.M109.008094
261	BT0597	conserved hypothetical protein	UpcZ_CPS3	BT0609	glycoside transferase family 4	Prediction	-	-	-	10.1016/j.chom.2017.08.020, 10.1074/jbc.M109.008094
262	BT0597	conserved hypothetical protein	UpcZ_CPS3	BT0610	lipopolysaccharide biosynthesis protein putative glycosyltransferase	Prediction	-	-	-	10.1016/j.chom.2017.08.020, 10.1074/jbc.M109.008094
263	BT0597	conserved hypothetical protein	UpcZ_CPS3	BT0611	glycosyltransferase	Prediction	-	-	-	10.1016/j.chom.2017.08.020, 10.1074/jbc.M109.008094
264	BT0597	conserved hypothetical protein	UpcZ_CPS3	BT0612	putative aminotransferase	Prediction	-	-	-	10.1016/j.chom.2017.08.020, 10.1074/jbc.M109.008094
265	BT0597	conserved hypothetical protein	UpcZ_CPS3	BT0613	putative membrane protein involved in polysaccharide export	Prediction	-	-	-	10.1016/j.chom.2017.08.020, 10.1074/jbc.M109.008094
266	BT0597	conserved hypothetical protein	UpcZ_CPS3	BT0614	putative tyrosine-protein kinase in cps region	Prediction	-	-	-	10.1016/j.chom.2017.08.020, 10.1074/jbc.M109.008094
267	BT0597	conserved hypothetical protein	UpcZ_CPS3	BT0615	putative non-specific DNA binding protein	Prediction	CAAGGGGCTTTTCTTTTTGTTATCTGAAATAAAAGCCTCACCTTTGCATTG	-	-	10.1016/j.chom.2017.08.020, 10.1074/jbc.M109.008094
268	BT0688	cAMP-binding domain (catabolite gene activator) transcriptional regulator	HcpR	BT0678	cation efflux system protein czcC	RegPrecise	ATAATCGCTTTTATCCAGCCTCTACCGTTGCAGAGTTGTACTTTTGTCGGA	-	-	RegPrecise
269	BT0752	putative RNA polymerase ECF-type sigma factor	ECF_PUL11	BT0753	putative anti-sigma factor	Prediction	AAAAAAACGGTTTTCTTTTAAACGTTTCTTTTTTTATTGCGTATCTAGTTA	-	-	10.1016/j.chom.2008.09.007
270	BT0752	putative RNA polymerase ECF-type sigma factor	ECF_PUL11	BT0754	SusC homolog	Prediction	-	-	-	10.1016/j.chom.2008.09.007
271	BT0752	putative RNA polymerase ECF-type sigma factor	ECF_PUL11	BT0755	SusD homolog	Prediction	-	-	-	10.1016/j.chom.2008.09.007
272	BT0752	putative RNA polymerase ECF-type sigma factor	ECF_PUL11	BT0756	iduronate 2-sulfatase precursor	Prediction	TTTTGAGTAAAAACAGAGGCAAGACCTGTAATATTTTGTATATTGCAGGTC	-	-	10.1016/j.chom.2008.09.007
273	BT0752	putative RNA polymerase ECF-type sigma factor	ECF_PUL11	BT0757	beta-galactosidase	Prediction	-	-	-	10.1016/j.chom.2008.09.007
274	BT0791	NUDIX hydrolase	XylR	BT0347	transketolase	RegPrecise	GATAGCTCTTTTGGATGGTTAATTACACATAAAGAGCTATCTTTGCCAACA	AAAGGAATTATGAAGGTAAAACTACCGGCTAAGTCAATTGTTACTTTAGAG	-	RegPrecise
275	BT0791	NUDIX hydrolase	XylR	BT0346	ribose 5-phosphate isomerase B	RegPrecise	-	-	-	RegPrecise
276	BT0791	NUDIX hydrolase	XylR	BT0791	NUDIX hydrolase	RegPrecise	GCATGTCATTTGTTATTGTTCGAATCATAAAGCGCCCCTATATTTGCATCG	-	-	RegPrecise
277	BT0791	NUDIX hydrolase	XylR	BT0792	xylulose kinase (xylulokinase)	RegPrecise	-	-	-	RegPrecise
278	BT0791	NUDIX hydrolase	XylR	BT0793	xylose isomerase	RegPrecise	-	-	AATTTGAAGGTAAAGATAGTAAGAACCCGATGGCATTCCGTTATTACGATG	RegPrecise
279	BT0791	NUDIX hydrolase	XylR	BT0794	D-xylose-proton symporter (D-xylose transporter)	RegPrecise	-	-	AGTTCTTTTCTTCGAATACGGAAAACCGAATATGGATTTGTTGATAGCATT	RegPrecise
280	BT0824	transcriptional regulator (LacI family)	UxaR	BT0823	uronate isomerase	RegPrecise	AATATACGAATTATTTTGTTACTCCAAGTAAATTTTCTATTTTTGTGTTCG	-	-	RegPrecise
281	BT0824	transcriptional regulator (LacI family)	UxaR	BT0824	transcriptional regulator (LacI family)	RegPrecise	AAAAATAGAAAATTTACTTGGAGTAACAAAATAATTCGTATATTTGCAGCG	-	-	RegPrecise
282	BT0824	transcriptional regulator (LacI family)	UxaR	BT0825	altronate oxidoreductase	RegPrecise	-	-	CGAGTTTATGAAGCTGGCTGAACAACCGGAAATGCGCTTTGTTATCTCGAA	RegPrecise
283	BT1052	putative anti-sigma factor	aECF_PUL14	BT1032	alpha-12-mannosidase family protein	Experimental	-	-	TAATCGTACCGGATCGGAAACTCTTTATATAAATAAGGTGTTATTGGATGG	10.1074/jbc.M109.008094
284	BT1052	putative anti-sigma factor	aECF_PUL14	BT1033	Glycosidase PH117-related	Experimental	TTTTACGTATGATGATTCAAAAAAGAAAAAATAAATTGCTATTTTTGAGTG	-	-	10.1074/jbc.M109.008094
285	BT1052	putative anti-sigma factor	aECF_PUL14	BT1034	putative signal transducer	Experimental	-	-	-	10.1074/jbc.M109.008094
286	BT1052	putative anti-sigma factor	aECF_PUL14	BT1035	Coagulation factor 5/8 type C-terminal	Experimental	-	-	-	10.1074/jbc.M109.008094
287	BT1052	putative anti-sigma factor	aECF_PUL14	BT1036	Coagulation factor 5/8 type C-terminal	Experimental	-	-	GTAGGAGCAGATATAGGCGAGAATAAAGTTATATATATTGTTTATAAAACA	10.1074/jbc.M109.008094
288	BT1052	putative anti-sigma factor	aECF_PUL14	BT1037	Concanavalin A-like lectin/glucanase	Experimental	-	-	-	10.1074/jbc.M109.008094
289	BT1052	putative anti-sigma factor	aECF_PUL14	BT1038	putative secreted endoglycosidase	Experimental	-	-	-	10.1074/jbc.M109.008094
290	BT1052	putative anti-sigma factor	aECF_PUL14	BT1039	SusD homolog	Experimental	-	-	-	10.1074/jbc.M109.008094
291	BT1052	putative anti-sigma factor	aECF_PUL14	BT1040	SusC homolog	Experimental	-	-	-	10.1074/jbc.M109.008094
292	BT1052	putative anti-sigma factor	aECF_PUL14	BT1041	integrase	Experimental	ATAGAGCATTAAGTAGTTCTGAAAAACTATTCAATTTATTACATTTGCATG	-	-	10.1074/jbc.M109.008094
293	BT1052	putative anti-sigma factor	aECF_PUL14	BT1042	SusC homolog	Experimental	AAAATCTTATTTTCGTTTAGTATGGTTGCAGTATCAAATGTATTACTGATG	AAATGCTTAGTCTAACCATTTTTTACGAAAAAAAATCTTATTTTCGTTTAG	-	10.1074/jbc.M109.008094
294	BT1052	putative anti-sigma factor	aECF_PUL14	BT1043	SusD homolog	Experimental	-	-	-	10.1074/jbc.M109.008094
295	BT1052	putative anti-sigma factor	aECF_PUL14	BT1044	putative secreted endoglycosidase GH family 18	Experimental	-	-	-	10.1074/jbc.M109.008094
296	BT1052	putative anti-sigma factor	aECF_PUL14	BT1045	Concanavalin A-like lectin/glucanase	Experimental	-	-	-	10.1074/jbc.M109.008094
297	BT1052	putative anti-sigma factor	aECF_PUL14	BT1046	SusC homolog	Experimental	-	-	-	10.1074/jbc.M109.008094
298	BT1052	putative anti-sigma factor	aECF_PUL14	BT1047	SusD homolog	Experimental	-	-	-	10.1074/jbc.M109.008094
299	BT1052	putative anti-sigma factor	aECF_PUL14	BT1048	putative secreted endoglycosidase	Experimental	-	-	-	10.1074/jbc.M109.008094
300	BT1052	putative anti-sigma factor	aECF_PUL14	BT1049	putative patatin-like protein	Experimental	-	-	-	10.1074/jbc.M109.008094
301	BT1052	putative anti-sigma factor	aECF_PUL14	BT1050	Coagulation factor 5/8 type C-terminal	Experimental	-	-	-	10.1074/jbc.M109.008094
302	BT1052	putative anti-sigma factor	aECF_PUL14	BT1051	beta-hexosaminidase precursor	Experimental	AAATATCGGACAAGAGCAGACTTACAAGAAAAATGTATAAGTTTGCTCTTG	-	-	10.1074/jbc.M109.008094
303	BT1052	putative anti-sigma factor	aECF_PUL14	BT1053	RNA polymerase ECF-type sigma factor	Experimental	TTTCTCCCGTTTTATTTCGTTTCTTTCATTGCTTTCATTATTTTTGCTCTG	-	-	10.1074/jbc.M109.008094
304	BT1053	RNA polymerase ECF-type sigma factor	ECF_PUL14	BT1032	alpha-12-mannosidase family protein	Experimental	-	-	TAATCGTACCGGATCGGAAACTCTTTATATAAATAAGGTGTTATTGGATGG	10.1016/j.chom.2008.09.007, 10.1074/jbc.M109.008094
305	BT1053	RNA polymerase ECF-type sigma factor	ECF_PUL14	BT1033	Glycosidase PH117-related	Experimental	TTTTACGTATGATGATTCAAAAAAGAAAAAATAAATTGCTATTTTTGAGTG	-	-	10.1016/j.chom.2008.09.007, 10.1074/jbc.M109.008094
306	BT1053	RNA polymerase ECF-type sigma factor	ECF_PUL14	BT1034	putative signal transducer	Experimental	-	-	-	10.1016/j.chom.2008.09.007, 10.1074/jbc.M109.008094
307	BT1053	RNA polymerase ECF-type sigma factor	ECF_PUL14	BT1035	Coagulation factor 5/8 type C-terminal	Experimental	-	-	-	10.1016/j.chom.2008.09.007, 10.1074/jbc.M109.008094
308	BT1053	RNA polymerase ECF-type sigma factor	ECF_PUL14	BT1036	Coagulation factor 5/8 type C-terminal	Experimental	-	-	GTAGGAGCAGATATAGGCGAGAATAAAGTTATATATATTGTTTATAAAACA	10.1016/j.chom.2008.09.007, 10.1074/jbc.M109.008094
309	BT1053	RNA polymerase ECF-type sigma factor	ECF_PUL14	BT1037	Concanavalin A-like lectin/glucanase	Experimental	-	-	-	10.1016/j.chom.2008.09.007, 10.1074/jbc.M109.008094
310	BT1053	RNA polymerase ECF-type sigma factor	ECF_PUL14	BT1038	putative secreted endoglycosidase	Experimental	-	-	-	10.1016/j.chom.2008.09.007, 10.1074/jbc.M109.008094
311	BT1053	RNA polymerase ECF-type sigma factor	ECF_PUL14	BT1039	SusD homolog	Experimental	-	-	-	10.1016/j.chom.2008.09.007, 10.1074/jbc.M109.008094
312	BT1053	RNA polymerase ECF-type sigma factor	ECF_PUL14	BT1040	SusC homolog	Experimental	-	-	-	10.1016/j.chom.2008.09.007, 10.1074/jbc.M109.008094
313	BT1053	RNA polymerase ECF-type sigma factor	ECF_PUL14	BT1041	integrase	Experimental	ATAGAGCATTAAGTAGTTCTGAAAAACTATTCAATTTATTACATTTGCATG	-	-	10.1016/j.chom.2008.09.007, 10.1074/jbc.M109.008094
314	BT1053	RNA polymerase ECF-type sigma factor	ECF_PUL14	BT1042	SusC homolog	Experimental	AAAATCTTATTTTCGTTTAGTATGGTTGCAGTATCAAATGTATTACTGATG	AAATGCTTAGTCTAACCATTTTTTACGAAAAAAAATCTTATTTTCGTTTAG	-	10.1016/j.chom.2008.09.007, 10.1074/jbc.M109.008094
315	BT1053	RNA polymerase ECF-type sigma factor	ECF_PUL14	BT1043	SusD homolog	Experimental	-	-	-	10.1016/j.chom.2008.09.007, 10.1074/jbc.M109.008094
316	BT1053	RNA polymerase ECF-type sigma factor	ECF_PUL14	BT1044	putative secreted endoglycosidase GH family 18	Experimental	-	-	-	10.1016/j.chom.2008.09.007, 10.1074/jbc.M109.008094
317	BT1053	RNA polymerase ECF-type sigma factor	ECF_PUL14	BT1045	Concanavalin A-like lectin/glucanase	Experimental	-	-	-	10.1016/j.chom.2008.09.007, 10.1074/jbc.M109.008094
318	BT1053	RNA polymerase ECF-type sigma factor	ECF_PUL14	BT1046	SusC homolog	Experimental	-	-	-	10.1016/j.chom.2008.09.007, 10.1074/jbc.M109.008094
319	BT1053	RNA polymerase ECF-type sigma factor	ECF_PUL14	BT1047	SusD homolog	Experimental	-	-	-	10.1016/j.chom.2008.09.007, 10.1074/jbc.M109.008094
320	BT1053	RNA polymerase ECF-type sigma factor	ECF_PUL14	BT1048	putative secreted endoglycosidase	Experimental	-	-	-	10.1016/j.chom.2008.09.007, 10.1074/jbc.M109.008094
321	BT1053	RNA polymerase ECF-type sigma factor	ECF_PUL14	BT1049	putative patatin-like protein	Experimental	-	-	-	10.1016/j.chom.2008.09.007, 10.1074/jbc.M109.008094
322	BT1053	RNA polymerase ECF-type sigma factor	ECF_PUL14	BT1050	Coagulation factor 5/8 type C-terminal	Experimental	-	-	-	10.1016/j.chom.2008.09.007, 10.1074/jbc.M109.008094
323	BT1053	RNA polymerase ECF-type sigma factor	ECF_PUL14	BT1051	beta-hexosaminidase precursor	Experimental	AAATATCGGACAAGAGCAGACTTACAAGAAAAATGTATAAGTTTGCTCTTG	-	-	10.1016/j.chom.2008.09.007, 10.1074/jbc.M109.008094
324	BT1053	RNA polymerase ECF-type sigma factor	ECF_PUL14	BT1052	putative anti-sigma factor	Prediction	TAAAACGGGAGAAAATATTTTTTTCTTTTTTAGTTTAGTATATTTGCGCTG	TTTTTTCTTTTTTAGTTTAGTATATTTGCGCTGCCAACTGTATTAATAACA	-	10.1016/j.chom.2008.09.007
325	BT1272	FucR	FucR	BT1272	FucR	RegPrecise	ACATATTAAAACAGTTCTCTACTTCTGAATAAATTTCTTTTCTTTGCAACA	-	-	RegPrecise
326	BT1272	FucR	FucR	BT1273	L-fucose isomerase	RegPrecise	-	-	-	RegPrecise
327	BT1272	FucR	FucR	BT1274	L-fuculose-1-phosphate aldolase	RegPrecise	ATAAACAAGAATCTTTCGTCCTATTTGATTTAATAATTTAACTTTGCCGTA	-	-	RegPrecise
328	BT1272	FucR	FucR	BT1275	L-fuculose kinase	RegPrecise	-	-	-	RegPrecise
329	BT1272	FucR	FucR	BT1276	Rhamnose mutarotase	RegPrecise	-	-	-	RegPrecise
330	BT1272	FucR	FucR	BT1277	L-fucose permease	RegPrecise	-	-	-	RegPrecise
331	BT1278	RNA polymerase ECF-type sigma factor	ECF_PUL16	BT1279	putative anti-sigma factor	Prediction	-	-	-	10.1016/j.chom.2008.09.007
332	BT1278	RNA polymerase ECF-type sigma factor	ECF_PUL16	BT1280	SusC homolog	Prediction	-	-	-	10.1016/j.chom.2008.09.007
333	BT1278	RNA polymerase ECF-type sigma factor	ECF_PUL16	BT1281	SusD homolog	Prediction	-	-	-	10.1016/j.chom.2008.09.007
334	BT1278	RNA polymerase ECF-type sigma factor	ECF_PUL16	BT1282	conserved hypothetical protein	Prediction	-	-	-	10.1016/j.chom.2008.09.007
335	BT1278	RNA polymerase ECF-type sigma factor	ECF_PUL16	BT1283	putative patatin-like protein	Prediction	-	-	-	10.1016/j.chom.2008.09.007
336	BT1278	RNA polymerase ECF-type sigma factor	ECF_PUL16	BT1284	putative endo-beta-N-acetylglucosaminidase F1 precursor (mannosyl-glycoprotein endo-beta-N-acetyl-glucosaminidase F1)	Prediction	-	-	-	10.1016/j.chom.2008.09.007
337	BT1278	RNA polymerase ECF-type sigma factor	ECF_PUL16	BT1285	endo-beta-N-acetylglucosaminidase	Prediction	-	-	-	10.1016/j.chom.2008.09.007
338	BT1357	conserved hypothetical protein	UpxZ_CPS4	BT0462	putative transcriptional regulator	Experimental	TAAAAGCTGTAAAAGTATGTTCTTTTATTAAATTGTATTACTTTTGCATCG	TCATAAATGGATTTCATTTATGAAAGTCAGGGCGCTTTTGTCTTTTAAGTA	-	10.1128/mBio.00729-20
339	BT1357	conserved hypothetical protein	UpxZ_CPS4	BT0463	glucose-1-phosphate thymidylyltransferase	Experimental	-	-	-	10.1128/mBio.00729-20
340	BT1357	conserved hypothetical protein	UpxZ_CPS4	BT0464	dTDP-4-dehydrorhamnose 35-epimerase	Experimental	-	-	TTCAGAAGCCTCCTTATGCACAAAGTAAATTAGTTCGTGTTATTAAAGGTG	10.1128/mBio.00729-20
341	BT1357	conserved hypothetical protein	UpxZ_CPS4	BT0465	dTDP-4-dehydrorhamnose reductase	Experimental	-	-	-	10.1128/mBio.00729-20
342	BT1357	conserved hypothetical protein	UpxZ_CPS4	BT0466	dTDP-glucose 46-dehydratase	Experimental	-	-	-	10.1128/mBio.00729-20
343	BT1357	conserved hypothetical protein	UpxZ_CPS4	BT0467	putative flippase	Experimental	-	-	-	10.1128/mBio.00729-20
344	BT1357	conserved hypothetical protein	UpxZ_CPS4	BT0468	putative F420H2-dehydrogenase 40 kDa subunit	Experimental	-	-	-	10.1128/mBio.00729-20
345	BT1357	conserved hypothetical protein	UpxZ_CPS4	BT0469	hypothetical protein	Experimental	-	-	-	10.1128/mBio.00729-20
346	BT1357	conserved hypothetical protein	UpxZ_CPS4	BT0470	hypothetical protein	Experimental	-	-	-	10.1128/mBio.00729-20
347	BT1357	conserved hypothetical protein	UpxZ_CPS4	BT0471	glycoside transferase family 4	Experimental	-	-	-	10.1128/mBio.00729-20
348	BT1357	conserved hypothetical protein	UpxZ_CPS4	BT0472	putative acyltransferase in colanic acid biosynthesis	Experimental	-	-	AAATGTTGAAACGATAATGAGATTATGAATTTATCGGTTGTTCTGTTTATA	10.1128/mBio.00729-20
349	BT1357	conserved hypothetical protein	UpxZ_CPS4	BT0473	glycoside transferase family 2	Experimental	-	-	-	10.1128/mBio.00729-20
350	BT1357	conserved hypothetical protein	UpxZ_CPS4	BT0474	D-glycero-D-manno-heptose 1-phosphate kinase	Experimental	-	-	-	10.1128/mBio.00729-20
351	BT1357	conserved hypothetical protein	UpxZ_CPS4	BT0475	putative phosphoheptose isomerase	Experimental	-	-	-	10.1128/mBio.00729-20
352	BT1357	conserved hypothetical protein	UpxZ_CPS4	BT0476	D-mannose-1-phosphate guanyltransferase	Experimental	-	-	-	10.1128/mBio.00729-20
353	BT1357	conserved hypothetical protein	UpxZ_CPS4	BT0477	putative phosphatase	Experimental	-	-	-	10.1128/mBio.00729-20
354	BT1357	conserved hypothetical protein	UpxZ_CPS4	BT0478	glycoside transferase family 4	Experimental	-	-	-	10.1128/mBio.00729-20
355	BT1357	conserved hypothetical protein	UpxZ_CPS4	BT0479	glycoside transferase family 2	Experimental	-	-	-	10.1128/mBio.00729-20
356	BT1357	conserved hypothetical protein	UpxZ_CPS4	BT0480	glycosyltransferase	Experimental	-	-	AATCTATTATATAACATCGTTCTATGCAGGAGATCCAACGTTTTAATAAAG	10.1128/mBio.00729-20
357	BT1357	conserved hypothetical protein	UpxZ_CPS4	BT0481	polysaccharide export outer membrane protein	Experimental	-	-	-	10.1128/mBio.00729-20
358	BT1357	conserved hypothetical protein	UpxZ_CPS4	BT0482	tyrosine-protein kinase ptk	Experimental	-	-	-	10.1128/mBio.00729-20
359	BT1357	conserved hypothetical protein	UpxZ_CPS4	BT1336	putative translation initiation inhibitor	Prediction	CTTGCAAAATTCGTTTTGCGAGAGGCATTTTTTTACTACCTTTGAGGATTG	CCTCTTGCAAAATTCGTTTTGCGAGAGGCATTTTTTTACTACCTTTGAGGA	-	10.1016/j.chom.2017.08.020, 10.1074/jbc.M109.008094
360	BT1357	conserved hypothetical protein	UpxZ_CPS4	BT1337	putative aminopeptidase C	Prediction	TTTTGACATAAAAGCTTTCTTTATTTAATTTATTTTATATCTTTGCTAGCA	-	ATATTTCCTGTCTGGTATTATCGGTGGTATCGTTTTTGGTGTTGCCTATTC	10.1016/j.chom.2017.08.020, 10.1074/jbc.M109.008094
361	BT1357	conserved hypothetical protein	UpxZ_CPS4	BT1338	dTDP-4-dehydrorhamnose 35-epimerase	Prediction	-	-	-	10.1016/j.chom.2017.08.020, 10.1074/jbc.M109.008094
362	BT1357	conserved hypothetical protein	UpxZ_CPS4	BT1339	undecaprenyl-phosphate alpha-N-acetylglucosaminyltransferase	Prediction	-	-	-	10.1016/j.chom.2017.08.020, 10.1074/jbc.M109.008094
363	BT1357	conserved hypothetical protein	UpxZ_CPS4	BT1340	putative lipopolysaccharide biosynthesis glycosyltransferase	Prediction	-	-	-	10.1016/j.chom.2017.08.020, 10.1074/jbc.M109.008094
364	BT1357	conserved hypothetical protein	UpxZ_CPS4	BT1341	UDP-glucose 6-dehydrogenase	Prediction	-	-	-	10.1016/j.chom.2017.08.020, 10.1074/jbc.M109.008094
365	BT1357	conserved hypothetical protein	UpxZ_CPS4	BT1342	putative UDP-glucuronic acid epimerase	Prediction	-	-	-	10.1016/j.chom.2017.08.020, 10.1074/jbc.M109.008094
366	BT1357	conserved hypothetical protein	UpxZ_CPS4	BT1343	putative capsule biosynthesis protein	Prediction	-	-	TTTTACAACACTGAAACAGATTATTTTGTGTGTGTTGTGTTATATCTATTG	10.1016/j.chom.2017.08.020, 10.1074/jbc.M109.008094
367	BT1357	conserved hypothetical protein	UpxZ_CPS4	BT1344	glycoside transferase family 4	Prediction	-	-	-	10.1016/j.chom.2017.08.020, 10.1074/jbc.M109.008094
368	BT1357	conserved hypothetical protein	UpxZ_CPS4	BT1345	glycosyltransferase	Prediction	-	-	-	10.1016/j.chom.2017.08.020, 10.1074/jbc.M109.008094
369	BT1357	conserved hypothetical protein	UpxZ_CPS4	BT1346	capsule biosynthesis protein capA	Prediction	-	-	-	10.1016/j.chom.2017.08.020, 10.1074/jbc.M109.008094
370	BT1357	conserved hypothetical protein	UpxZ_CPS4	BT1347	glycoside transferase family 2	Prediction	-	-	-	10.1016/j.chom.2017.08.020, 10.1074/jbc.M109.008094
371	BT1357	conserved hypothetical protein	UpxZ_CPS4	BT1348	CDP-abequose synthase	Prediction	-	-	AGCTACCGGATTTGTTGGAAGAAATCTTGTTCCTTATTTGTTTAGTCATGG	10.1016/j.chom.2017.08.020, 10.1074/jbc.M109.008094
372	BT1357	conserved hypothetical protein	UpxZ_CPS4	BT1349	dTDP-4-dehydrorhamnose epimerase-like protein	Prediction	-	-	-	10.1016/j.chom.2017.08.020, 10.1074/jbc.M109.008094
373	BT1357	conserved hypothetical protein	UpxZ_CPS4	BT1350	CDP-glucose 46-dehydratase	Prediction	-	-	-	10.1016/j.chom.2017.08.020, 10.1074/jbc.M109.008094
374	BT1357	conserved hypothetical protein	UpxZ_CPS4	BT1351	glucose-1-phosphate cytidylyltransferase	Prediction	-	-	-	10.1016/j.chom.2017.08.020, 10.1074/jbc.M109.008094
375	BT1357	conserved hypothetical protein	UpxZ_CPS4	BT1352	glycoside transferase family 4	Prediction	-	-	-	10.1016/j.chom.2017.08.020, 10.1074/jbc.M109.008094
376	BT1357	conserved hypothetical protein	UpxZ_CPS4	BT1353	glycoside transferase family 2	Prediction	-	-	-	10.1016/j.chom.2017.08.020, 10.1074/jbc.M109.008094
377	BT1357	conserved hypothetical protein	UpxZ_CPS4	BT1354	putative flippase	Prediction	-	-	-	10.1016/j.chom.2017.08.020, 10.1074/jbc.M109.008094
378	BT1357	conserved hypothetical protein	UpxZ_CPS4	BT1355	putative protein involved in capsular polysaccharide biosynthesis	Prediction	GTTATTCTGATAATGCAAGGAAGAGTAAGAAGTTCATTGTTTACATGAATG	-	-	10.1016/j.chom.2017.08.020, 10.1074/jbc.M109.008094
379	BT1357	conserved hypothetical protein	UpxZ_CPS4	BT1356	putative capsule polysaccharide export protein	Prediction	-	-	GTTATTCTGATAATGCAAGGAAGAGTAAGAAGTTCATTGTTTACATGAATG	10.1016/j.chom.2017.08.020, 10.1074/jbc.M109.008094
380	BT1358	putative transcriptional regulator	UpxZ_CPS4	BT1336	putative translation initiation inhibitor	Prediction	CTTGCAAAATTCGTTTTGCGAGAGGCATTTTTTTACTACCTTTGAGGATTG	CCTCTTGCAAAATTCGTTTTGCGAGAGGCATTTTTTTACTACCTTTGAGGA	-	10.1016/j.chom.2017.08.020, 10.1074/jbc.M109.008094
381	BT1358	putative transcriptional regulator	UpxY_CPS4	BT1337	putative aminopeptidase C	Prediction	TTTTGACATAAAAGCTTTCTTTATTTAATTTATTTTATATCTTTGCTAGCA	-	ATATTTCCTGTCTGGTATTATCGGTGGTATCGTTTTTGGTGTTGCCTATTC	10.1016/j.chom.2017.08.020, 10.1074/jbc.M109.008094
382	BT1358	putative transcriptional regulator	UpxY_CPS4	BT1338	dTDP-4-dehydrorhamnose 35-epimerase	Prediction	-	-	-	10.1016/j.chom.2017.08.020, 10.1074/jbc.M109.008094
383	BT1358	putative transcriptional regulator	UpxY_CPS4	BT1339	undecaprenyl-phosphate alpha-N-acetylglucosaminyltransferase	Prediction	-	-	-	10.1016/j.chom.2017.08.020, 10.1074/jbc.M109.008094
384	BT1358	putative transcriptional regulator	UpxY_CPS4	BT1340	putative lipopolysaccharide biosynthesis glycosyltransferase	Prediction	-	-	-	10.1016/j.chom.2017.08.020, 10.1074/jbc.M109.008094
385	BT1358	putative transcriptional regulator	UpxY_CPS4	BT1341	UDP-glucose 6-dehydrogenase	Prediction	-	-	-	10.1016/j.chom.2017.08.020, 10.1074/jbc.M109.008094
386	BT1358	putative transcriptional regulator	UpxY_CPS4	BT1342	putative UDP-glucuronic acid epimerase	Prediction	-	-	-	10.1016/j.chom.2017.08.020, 10.1074/jbc.M109.008094
387	BT1358	putative transcriptional regulator	UpxY_CPS4	BT1343	putative capsule biosynthesis protein	Prediction	-	-	TTTTACAACACTGAAACAGATTATTTTGTGTGTGTTGTGTTATATCTATTG	10.1016/j.chom.2017.08.020, 10.1074/jbc.M109.008094
388	BT1358	putative transcriptional regulator	UpxY_CPS4	BT1344	glycoside transferase family 4	Prediction	-	-	-	10.1016/j.chom.2017.08.020, 10.1074/jbc.M109.008094
389	BT1358	putative transcriptional regulator	UpxY_CPS4	BT1345	glycosyltransferase	Prediction	-	-	-	10.1016/j.chom.2017.08.020, 10.1074/jbc.M109.008094
390	BT1358	putative transcriptional regulator	UpxY_CPS4	BT1346	capsule biosynthesis protein capA	Prediction	-	-	-	10.1016/j.chom.2017.08.020, 10.1074/jbc.M109.008094
391	BT1358	putative transcriptional regulator	UpxY_CPS4	BT1347	glycoside transferase family 2	Prediction	-	-	-	10.1016/j.chom.2017.08.020, 10.1074/jbc.M109.008094
392	BT1358	putative transcriptional regulator	UpxY_CPS4	BT1348	CDP-abequose synthase	Prediction	-	-	AGCTACCGGATTTGTTGGAAGAAATCTTGTTCCTTATTTGTTTAGTCATGG	10.1016/j.chom.2017.08.020, 10.1074/jbc.M109.008094
393	BT1358	putative transcriptional regulator	UpxY_CPS4	BT1349	dTDP-4-dehydrorhamnose epimerase-like protein	Prediction	-	-	-	10.1016/j.chom.2017.08.020, 10.1074/jbc.M109.008094
394	BT1358	putative transcriptional regulator	UpxY_CPS4	BT1350	CDP-glucose 46-dehydratase	Prediction	-	-	-	10.1016/j.chom.2017.08.020, 10.1074/jbc.M109.008094
395	BT1358	putative transcriptional regulator	UpxY_CPS4	BT1351	glucose-1-phosphate cytidylyltransferase	Prediction	-	-	-	10.1016/j.chom.2017.08.020, 10.1074/jbc.M109.008094
396	BT1358	putative transcriptional regulator	UpxY_CPS4	BT1352	glycoside transferase family 4	Prediction	-	-	-	10.1016/j.chom.2017.08.020, 10.1074/jbc.M109.008094
397	BT1358	putative transcriptional regulator	UpxY_CPS4	BT1353	glycoside transferase family 2	Prediction	-	-	-	10.1016/j.chom.2017.08.020, 10.1074/jbc.M109.008094
398	BT1358	putative transcriptional regulator	UpxY_CPS4	BT1354	putative flippase	Prediction	-	-	-	10.1016/j.chom.2017.08.020, 10.1074/jbc.M109.008094
399	BT1358	putative transcriptional regulator	UpxY_CPS4	BT1355	putative protein involved in capsular polysaccharide biosynthesis	Prediction	GTTATTCTGATAATGCAAGGAAGAGTAAGAAGTTCATTGTTTACATGAATG	-	-	10.1016/j.chom.2017.08.020, 10.1074/jbc.M109.008094
400	BT1358	putative transcriptional regulator	UpxY_CPS4	BT1356	putative capsule polysaccharide export protein	Prediction	-	-	GTTATTCTGATAATGCAAGGAAGAGTAAGAAGTTCATTGTTTACATGAATG	10.1016/j.chom.2017.08.020, 10.1074/jbc.M109.008094
401	BT1413	putative transcription regulator	NrfR	BT1418	quinol oxidase	RegPrecise	-	-	-	RegPrecise
402	BT1413	putative transcription regulator	NrfR	BT1417	cytochrome C552 precursor	RegPrecise	-	-	GGATGGCTGTTGTCCGGAGGTTCAATGGTCGTTGTTTTTGTTTTAGGATTA	RegPrecise
403	BT1413	putative transcription regulator	NrfR	BT1416	putative transmembrane protein	RegPrecise	-	-	-	RegPrecise
404	BT1413	putative transcription regulator	NrfR	BT1415	cytochrome c biogenesis protein ccsA	RegPrecise	-	-	-	RegPrecise
405	BT1413	putative transcription regulator	NrfR	BT1414	conserved hypothetical protein	RegPrecise	-	-	-	RegPrecise
406	BT1434	transcriptional regulator putative catabolite control protein A	UxuR	BT1434	transcriptional regulator putative catabolite control protein A	RegPrecise	-	-	-	RegPrecise
407	BT1434	transcriptional regulator putative catabolite control protein A	UxuR	BT1433	putative oxidoreductase	RegPrecise	-	-	-	RegPrecise
408	BT1434	transcriptional regulator putative catabolite control protein A	UxuR	BT1432	mannonate dehydratase	RegPrecise	-	-	-	RegPrecise
409	BT1617	RNA polymerase ECF-type sigma factor	ECF_PUL19	BT1618	putative anti-sigma factor	Prediction	-	-	-	10.1016/j.chom.2008.09.007
410	BT1617	RNA polymerase ECF-type sigma factor	ECF_PUL19	BT1619	SusC homolog	Prediction	-	-	-	10.1016/j.chom.2008.09.007
411	BT1617	RNA polymerase ECF-type sigma factor	ECF_PUL19	BT1620	SusD homolog	Prediction	-	-	-	10.1016/j.chom.2008.09.007
412	BT1617	RNA polymerase ECF-type sigma factor	ECF_PUL19	BT1621	beta-hexosaminidase precursor	Prediction	TTACTCAAAAGAATAATTGAGTACTTGAAATTTATTCGTATTTTTGAGACA	-	-	10.1016/j.chom.2008.09.007
413	BT1617	RNA polymerase ECF-type sigma factor	ECF_PUL19	BT1622	N-acetylgalactosamine-6-sulfatase precursor	Prediction	-	-	GCCGAACGCGGAGCAGTAAACAACTACGACTCGGTGTACGTTCATAAAGAG	10.1016/j.chom.2008.09.007
414	BT1635	two-component system sensor histidine kinase/response regulator hybrid (one-component system)	HTCS_PUL20	BT1623	putative membrane protein	Prediction	ACGCCAGTCTTTTTTTTAAACCAAACGTAGGTTTTCACTGTTATCATTCTA	-	-	10.1016/j.chom.2008.09.007
415	BT1635	two-component system sensor histidine kinase/response regulator hybrid (one-component system)	HTCS_PUL20	BT1624	putative secreted sulfatase	Prediction	-	-	CCACTGCTCAGGAGAAACAAACCCAGCGTCCGAATGTTGTTTTTATCTATG	10.1016/j.chom.2008.09.007
416	BT1635	two-component system sensor histidine kinase/response regulator hybrid (one-component system)	HTCS_PUL20	BT1625	putative exported fucosidase	Prediction	GCGCTTCGGGAAAGCCATGAAATTTGCTCCTTTATATTTATCTTTGTCTCA	-	-	10.1016/j.chom.2008.09.007
417	BT1635	two-component system sensor histidine kinase/response regulator hybrid (one-component system)	HTCS_PUL20	BT1626	beta-galactosidase	Prediction	-	-	AATCGTCCTTTCCAGTTTAGTATCATTCCTTTCTCGGATGTATTATTAGAG	10.1016/j.chom.2008.09.007
418	BT1635	two-component system sensor histidine kinase/response regulator hybrid (one-component system)	HTCS_PUL20	BT1627	beta-hexosaminidase precursor	Prediction	-	-	-	10.1016/j.chom.2008.09.007
419	BT1635	two-component system sensor histidine kinase/response regulator hybrid (one-component system)	HTCS_PUL20	BT1628	putative sulfatase yidJ	Prediction	-	-	ATTAGCTATTTGTAGACATACTTTTTACATATCTTCCCTATCTTTGCCATG	10.1016/j.chom.2008.09.007
420	BT1635	two-component system sensor histidine kinase/response regulator hybrid (one-component system)	HTCS_PUL20	BT1629	hypothetical protein	Prediction	-	-	-	10.1016/j.chom.2008.09.007
421	BT1635	two-component system sensor histidine kinase/response regulator hybrid (one-component system)	HTCS_PUL20	BT1630	SusD homolog	Prediction	-	-	-	10.1016/j.chom.2008.09.007
422	BT1635	two-component system sensor histidine kinase/response regulator hybrid (one-component system)	HTCS_PUL20	BT1631	SusC homolog	Prediction	-	-	-	10.1016/j.chom.2008.09.007
423	BT1635	two-component system sensor histidine kinase/response regulator hybrid (one-component system)	HTCS_PUL20	BT1632	chitinase	Prediction	ATAGCCAAAATCGAACATCTTAAATCTTAGATATAACCTAAATTTGTGGCA	-	-	10.1016/j.chom.2008.09.007
424	BT1635	two-component system sensor histidine kinase/response regulator hybrid (one-component system)	HTCS_PUL20	BT1633	mannose-1-phosphate guanyltransferase	Prediction	-	-	TGATGAGTCGCTGTATAGAGAGTATGCCTTTAGCGGTATCCATGTTTTTTC	10.1016/j.chom.2008.09.007
425	BT1635	two-component system sensor histidine kinase/response regulator hybrid (one-component system)	HTCS_PUL20	BT1634	putative aminoglycoside phosphotransferase	Prediction	AGTTTTGAGCAAAGATGATATTAATTTATCTATAATCTTTATCTTTGCTCG	-	-	10.1016/j.chom.2008.09.007
426	BT1635	two-component system sensor histidine kinase/response regulator hybrid (one-component system)	HTCS_PUL20	BT1636	arylsulfatase precursor	Prediction	-	-	-	10.1016/j.chom.2008.09.007
427	BT1655	conserved hypothetical protein	UpcZ_CPS5	BT1642	conserved hypothetical protein	Prediction	TGAAGAATTGTTAAGTAATAGGTCAATCTGATATTTTTTCGTAGTTTTGTG	-	-	10.1016/j.chom.2017.08.020, 10.1074/jbc.M109.008094
428	BT1655	conserved hypothetical protein	UpcZ_CPS5	BT1643	hypothetical protein	Prediction	-	-	-	10.1016/j.chom.2017.08.020, 10.1074/jbc.M109.008094
429	BT1655	conserved hypothetical protein	UpcZ_CPS5	BT1644	putative CPS biosynthesis glycosyltransferase	Prediction	-	-	-	10.1016/j.chom.2017.08.020, 10.1074/jbc.M109.008094
430	BT1655	conserved hypothetical protein	UpcZ_CPS5	BT1645	glycoside transferase family 2	Prediction	-	-	-	10.1016/j.chom.2017.08.020, 10.1074/jbc.M109.008094
431	BT1655	conserved hypothetical protein	UpcZ_CPS5	BT1646	glycoside transferase family 2	Prediction	-	-	ATTCCTGTGTATAACGGAGAACGTTATATCTCTGCTTGTTTATATTCCTTG	10.1016/j.chom.2017.08.020, 10.1074/jbc.M109.008094
432	BT1655	conserved hypothetical protein	UpcZ_CPS5	BT1647	conserved hypothetical protein putative integral membrane protein	Prediction	-	-	ATTAATGTTCGTTTTAAAAATACTACTGGGAGTTATTTTGTTTTTTTTATG	10.1016/j.chom.2017.08.020, 10.1074/jbc.M109.008094
433	BT1655	conserved hypothetical protein	UpcZ_CPS5	BT1648	glycoside transferase family 2	Prediction	-	-	-	10.1016/j.chom.2017.08.020, 10.1074/jbc.M109.008094
434	BT1655	conserved hypothetical protein	UpcZ_CPS5	BT1649	glycoside transferase family 25	Prediction	-	-	CCGGGAGAAATTGGCTGTACGCTTAGTCATCAGAAATGTTATAGAAAATTA	10.1016/j.chom.2017.08.020, 10.1074/jbc.M109.008094
435	BT1655	conserved hypothetical protein	UpcZ_CPS5	BT1650	putative teichoic acid biosynthesis protein F	Prediction	-	-	-	10.1016/j.chom.2017.08.020, 10.1074/jbc.M109.008094
436	BT1655	conserved hypothetical protein	UpcZ_CPS5	BT1651	pyrophosphorylase	Prediction	-	-	GATATTTTTCTTTTAGATAAACTTTTTCAATTGCGTAGCATTAGGAACCAG	10.1016/j.chom.2017.08.020, 10.1074/jbc.M109.008094
437	BT1655	conserved hypothetical protein	UpcZ_CPS5	BT1652	lipopolysaccharide biosynthesis protein	Prediction	-	-	-	10.1016/j.chom.2017.08.020, 10.1074/jbc.M109.008094
438	BT1655	conserved hypothetical protein	UpcZ_CPS5	BT1653	Lipopolysaccharide biosynthesis protein	Prediction	-	-	-	10.1016/j.chom.2017.08.020, 10.1074/jbc.M109.008094
439	BT1655	conserved hypothetical protein	UpcZ_CPS5	BT1654	polysialic acid transport protein kpsD precursor	Prediction	-	-	-	10.1016/j.chom.2017.08.020, 10.1074/jbc.M109.008094
440	BT1656	putative transcriptional regulator	UpcY_CPS5	BT1642	conserved hypothetical protein	Prediction	TGAAGAATTGTTAAGTAATAGGTCAATCTGATATTTTTTCGTAGTTTTGTG	-	-	10.1016/j.chom.2017.08.020, 10.1074/jbc.M109.008094
441	BT1656	putative transcriptional regulator	UpcY_CPS5	BT1643	hypothetical protein	Prediction	-	-	-	10.1016/j.chom.2017.08.020, 10.1074/jbc.M109.008094
442	BT1656	putative transcriptional regulator	UpcY_CPS5	BT1644	putative CPS biosynthesis glycosyltransferase	Prediction	-	-	-	10.1016/j.chom.2017.08.020, 10.1074/jbc.M109.008094
443	BT1656	putative transcriptional regulator	UpcY_CPS5	BT1645	glycoside transferase family 2	Prediction	-	-	-	10.1016/j.chom.2017.08.020, 10.1074/jbc.M109.008094
444	BT1656	putative transcriptional regulator	UpcY_CPS5	BT1646	glycoside transferase family 2	Prediction	-	-	ATTCCTGTGTATAACGGAGAACGTTATATCTCTGCTTGTTTATATTCCTTG	10.1016/j.chom.2017.08.020, 10.1074/jbc.M109.008094
445	BT1656	putative transcriptional regulator	UpcY_CPS5	BT1647	conserved hypothetical protein putative integral membrane protein	Prediction	-	-	ATTAATGTTCGTTTTAAAAATACTACTGGGAGTTATTTTGTTTTTTTTATG	10.1016/j.chom.2017.08.020, 10.1074/jbc.M109.008094
446	BT1656	putative transcriptional regulator	UpcY_CPS5	BT1648	glycoside transferase family 2	Prediction	-	-	-	10.1016/j.chom.2017.08.020, 10.1074/jbc.M109.008094
447	BT1656	putative transcriptional regulator	UpcY_CPS5	BT1649	glycoside transferase family 25	Prediction	-	-	CCGGGAGAAATTGGCTGTACGCTTAGTCATCAGAAATGTTATAGAAAATTA	10.1016/j.chom.2017.08.020, 10.1074/jbc.M109.008094
448	BT1656	putative transcriptional regulator	UpcY_CPS5	BT1650	putative teichoic acid biosynthesis protein F	Prediction	-	-	-	10.1016/j.chom.2017.08.020, 10.1074/jbc.M109.008094
449	BT1656	putative transcriptional regulator	UpcY_CPS5	BT1651	pyrophosphorylase	Prediction	-	-	GATATTTTTCTTTTAGATAAACTTTTTCAATTGCGTAGCATTAGGAACCAG	10.1016/j.chom.2017.08.020, 10.1074/jbc.M109.008094
450	BT1656	putative transcriptional regulator	UpcY_CPS5	BT1652	lipopolysaccharide biosynthesis protein	Prediction	-	-	-	10.1016/j.chom.2017.08.020, 10.1074/jbc.M109.008094
451	BT1656	putative transcriptional regulator	UpcY_CPS5	BT1653	Lipopolysaccharide biosynthesis protein	Prediction	-	-	-	10.1016/j.chom.2017.08.020, 10.1074/jbc.M109.008094
452	BT1656	putative transcriptional regulator	UpcY_CPS5	BT1654	polysialic acid transport protein kpsD precursor	Prediction	-	-	-	10.1016/j.chom.2017.08.020, 10.1074/jbc.M109.008094
453	BT1657	integrase	Integrase_CPS5	BT1655	conserved hypothetical protein	Prediction	-	-	-	10.1016/j.chom.2017.08.020, 10.1074/jbc.M109.008094
454	BT1657	integrase	Integrase_CPS5	BT1656	putative transcriptional regulator	Prediction	-	-	-	10.1016/j.chom.2017.08.020, 10.1074/jbc.M109.008094
455	BT1724	conserved hypothetical protein	UpxZ_CPS6	BT1707	putative nucleotidyltransferase	Prediction	AAAAAGCAATATCTCTTTGATTATTGAAGGAAAATTTCTTTCTTTGTAATA	AAATATTTGTTTTGGCAAGAAGTTTTAGCAGAGAAAATTGTTGTATTTATA	-	10.1016/j.chom.2017.08.020, 10.1074/jbc.M109.008094
456	BT1724	conserved hypothetical protein	UpxZ_CPS6	BT1708	putative capsular polysaccharide biosynthesis glycosyltransferase	Prediction	-	-	GCATATTACTGATTATTTTTTCTCCTTTATTTTTAATCTGTTATATAGCTG	10.1016/j.chom.2017.08.020, 10.1074/jbc.M109.008094
457	BT1724	conserved hypothetical protein	UpxZ_CPS6	BT1709	glycoside transferase family 2	Prediction	-	-	-	10.1016/j.chom.2017.08.020, 10.1074/jbc.M109.008094
458	BT1724	conserved hypothetical protein	UpxZ_CPS6	BT1710	conserved hypothetical protein	Prediction	-	-	-	10.1016/j.chom.2017.08.020, 10.1074/jbc.M109.008094
459	BT1724	conserved hypothetical protein	UpxZ_CPS6	BT1711	conserved hypothetical protein	Prediction	-	-	-	10.1016/j.chom.2017.08.020, 10.1074/jbc.M109.008094
460	BT1724	conserved hypothetical protein	UpxZ_CPS6	BT1712	glycoside transferase family 4	Prediction	-	-	-	10.1016/j.chom.2017.08.020, 10.1074/jbc.M109.008094
461	BT1724	conserved hypothetical protein	UpxZ_CPS6	BT1713	putative acylneuraminate cytidylyltransferase	Prediction	-	-	-	10.1016/j.chom.2017.08.020, 10.1074/jbc.M109.008094
462	BT1724	conserved hypothetical protein	UpxZ_CPS6	BT1714	sialic acid synthase (N-acetylneuraminate synthase)	Prediction	-	-	-	10.1016/j.chom.2017.08.020, 10.1074/jbc.M109.008094
463	BT1724	conserved hypothetical protein	UpxZ_CPS6	BT1715	putative polysaccharide biosynthesis protein	Prediction	-	-	-	10.1016/j.chom.2017.08.020, 10.1074/jbc.M109.008094
464	BT1724	conserved hypothetical protein	UpxZ_CPS6	BT1716	putative teichoic acid biosynthesis protein B precursor	Prediction	-	-	-	10.1016/j.chom.2017.08.020, 10.1074/jbc.M109.008094
465	BT1724	conserved hypothetical protein	UpxZ_CPS6	BT1717	putative lipopolysaccharide biosynthesis protein	Prediction	TATTTTTCCCTTCGTGGTATACACTTCCATCCGGAAAGTGTTATTTCTGGA	AATATTGGAAAAATATAATTGATATCGGTAAATGTAGTTGTTTTTATACTG	-	10.1016/j.chom.2017.08.020, 10.1074/jbc.M109.008094
466	BT1724	conserved hypothetical protein	UpxZ_CPS6	BT1718	putative 2-aminoethylphosphonate pyruvate aminotransferase	Prediction	-	-	-	10.1016/j.chom.2017.08.020, 10.1074/jbc.M109.008094
467	BT1724	conserved hypothetical protein	UpxZ_CPS6	BT1719	sulfopyruvate decarboxylase subunit beta	Prediction	-	-	-	10.1016/j.chom.2017.08.020, 10.1074/jbc.M109.008094
468	BT1724	conserved hypothetical protein	UpxZ_CPS6	BT1720	phosphoenolpyruvate phosphomutase precursor	Prediction	-	-	-	10.1016/j.chom.2017.08.020, 10.1074/jbc.M109.008094
469	BT1724	conserved hypothetical protein	UpxZ_CPS6	BT1721	putative glucose-1-P-cytidylyltransferase	Prediction	-	-	-	10.1016/j.chom.2017.08.020, 10.1074/jbc.M109.008094
470	BT1724	conserved hypothetical protein	UpxZ_CPS6	BT1722	putative protein involved in capsular polysaccharide biosynthesis	Prediction	-	-	-	10.1016/j.chom.2017.08.020, 10.1074/jbc.M109.008094
471	BT1724	conserved hypothetical protein	UpxZ_CPS6	BT1723	polysialic acid transport protein kpsD precursor	Prediction	-	-	-	10.1016/j.chom.2017.08.020, 10.1074/jbc.M109.008094
472	BT1725	putative transcriptional regulator	UpxY_CPS6	BT1707	putative nucleotidyltransferase	Prediction	AAAAAGCAATATCTCTTTGATTATTGAAGGAAAATTTCTTTCTTTGTAATA	AAATATTTGTTTTGGCAAGAAGTTTTAGCAGAGAAAATTGTTGTATTTATA	-	10.1016/j.chom.2017.08.020, 10.1074/jbc.M109.008094
473	BT1725	putative transcriptional regulator	UpxY_CPS6	BT1708	putative capsular polysaccharide biosynthesis glycosyltransferase	Prediction	-	-	GCATATTACTGATTATTTTTTCTCCTTTATTTTTAATCTGTTATATAGCTG	10.1016/j.chom.2017.08.020, 10.1074/jbc.M109.008094
474	BT1725	putative transcriptional regulator	UpxY_CPS6	BT1709	glycoside transferase family 2	Prediction	-	-	-	10.1016/j.chom.2017.08.020, 10.1074/jbc.M109.008094
475	BT1725	putative transcriptional regulator	UpxY_CPS6	BT1710	conserved hypothetical protein	Prediction	-	-	-	10.1016/j.chom.2017.08.020, 10.1074/jbc.M109.008094
476	BT1725	putative transcriptional regulator	UpxY_CPS6	BT1711	conserved hypothetical protein	Prediction	-	-	-	10.1016/j.chom.2017.08.020, 10.1074/jbc.M109.008094
477	BT1725	putative transcriptional regulator	UpxY_CPS6	BT1712	glycoside transferase family 4	Prediction	-	-	-	10.1016/j.chom.2017.08.020, 10.1074/jbc.M109.008094
478	BT1725	putative transcriptional regulator	UpxY_CPS6	BT1713	putative acylneuraminate cytidylyltransferase	Prediction	-	-	-	10.1016/j.chom.2017.08.020, 10.1074/jbc.M109.008094
479	BT1725	putative transcriptional regulator	UpxY_CPS6	BT1714	sialic acid synthase (N-acetylneuraminate synthase)	Prediction	-	-	-	10.1016/j.chom.2017.08.020, 10.1074/jbc.M109.008094
480	BT1725	putative transcriptional regulator	UpxY_CPS6	BT1715	putative polysaccharide biosynthesis protein	Prediction	-	-	-	10.1016/j.chom.2017.08.020, 10.1074/jbc.M109.008094
481	BT1725	putative transcriptional regulator	UpxY_CPS6	BT1716	putative teichoic acid biosynthesis protein B precursor	Prediction	-	-	-	10.1016/j.chom.2017.08.020, 10.1074/jbc.M109.008094
482	BT1725	putative transcriptional regulator	UpxY_CPS6	BT1717	putative lipopolysaccharide biosynthesis protein	Prediction	TATTTTTCCCTTCGTGGTATACACTTCCATCCGGAAAGTGTTATTTCTGGA	AATATTGGAAAAATATAATTGATATCGGTAAATGTAGTTGTTTTTATACTG	-	10.1016/j.chom.2017.08.020, 10.1074/jbc.M109.008094
483	BT1725	putative transcriptional regulator	UpxY_CPS6	BT1718	putative 2-aminoethylphosphonate pyruvate aminotransferase	Prediction	-	-	-	10.1016/j.chom.2017.08.020, 10.1074/jbc.M109.008094
484	BT1725	putative transcriptional regulator	UpxY_CPS6	BT1719	sulfopyruvate decarboxylase subunit beta	Prediction	-	-	-	10.1016/j.chom.2017.08.020, 10.1074/jbc.M109.008094
485	BT1725	putative transcriptional regulator	UpxY_CPS6	BT1720	phosphoenolpyruvate phosphomutase precursor	Prediction	-	-	-	10.1016/j.chom.2017.08.020, 10.1074/jbc.M109.008094
486	BT1725	putative transcriptional regulator	UpxY_CPS6	BT1721	putative glucose-1-P-cytidylyltransferase	Prediction	-	-	-	10.1016/j.chom.2017.08.020, 10.1074/jbc.M109.008094
487	BT1725	putative transcriptional regulator	UpxY_CPS6	BT1722	putative protein involved in capsular polysaccharide biosynthesis	Prediction	-	-	-	10.1016/j.chom.2017.08.020, 10.1074/jbc.M109.008094
488	BT1725	putative transcriptional regulator	UpxY_CPS6	BT1723	polysialic acid transport protein kpsD precursor	Prediction	-	-	-	10.1016/j.chom.2017.08.020, 10.1074/jbc.M109.008094
489	BT1726	integrase	Integrase_CPS6	BT1724	conserved hypothetical protein	Prediction	-	-	-	10.1016/j.chom.2017.08.020, 10.1074/jbc.M109.008094
490	BT1726	integrase	Integrase_CPS6	BT1725	putative transcriptional regulator	Prediction	-	-	-	10.1016/j.chom.2017.08.020, 10.1074/jbc.M109.008094
491	BT1754	two-component system sensor histidine kinase/response regulator hybrid (one component system)	HTCS_Fru	BT1765	levanase precursor (26-beta-D-fructofuranosidase)	Experimental	TGAAACAAAGTTTATAGACGAAGGTGAAGATACCCCCTATCTTTGCCTCCG	-	-	10.1111/j.1365-2958.2012.08123.x
492	BT1754	two-component system sensor histidine kinase/response regulator hybrid (one component system)	HTCS_Fru	BT1757	fructokinase	RegPrecise	-	-	-	RegPrecise
493	BT1754	two-component system sensor histidine kinase/response regulator hybrid (one component system)	HTCS_Fru	BT1758	glucose/galactose transporter	RegPrecise	-	-	AAAACGCTTCTCTCTCCAAACTAGTCCCGGTGATGCTTTGTTTCTTCGCCA	RegPrecise
494	BT1754	two-component system sensor histidine kinase/response regulator hybrid (one component system)	HTCS_Fru	BT1759	levanase precursor (26-beta-D-fructofuranosidase)	RegPrecise	TTGAAACAAAAGTGATAGGCGCTAACCTTGGAAGCGCCTATCTTTGCACTG	-	TATTTTTGCCTGTCAAACAACTTCAGACCTTTCTGATTTGTTTTATTCTCA	RegPrecise
495	BT1754	two-component system sensor histidine kinase/response regulator hybrid (one component system)	HTCS_Fru	BT1760	glycoside hydrolase family 32	RegPrecise	-	-	-	RegPrecise
496	BT1754	two-component system sensor histidine kinase/response regulator hybrid (one component system)	HTCS_Fru	BT1761	conserved hypothetical protein	RegPrecise	-	-	GGTAAATATACCGCTATCTGGTGGCATTTCCACGCAGACAATGGTGACAAT	RegPrecise
497	BT1754	two-component system sensor histidine kinase/response regulator hybrid (one component system)	HTCS_Fru	BT1762	SusD homolog	RegPrecise	-	-	-	RegPrecise
498	BT1754	two-component system sensor histidine kinase/response regulator hybrid (one component system)	HTCS_Fru	BT1763	SusC homolog	RegPrecise	TTGAAACATTTTTTTCAGTCGGTTGACTTAAATCAACCGTAATTTGCATCA	-	ATGCCTGGTATCATGAAGAACAAAAAACTTCTTTGCAGCGTTTGTTTCCTG	RegPrecise
499	BT1754	two-component system sensor histidine kinase/response regulator hybrid (one component system)	HTCS_Fru	BT3082	26-beta-D-fructofuranosidase precursor	RegPrecise	GTGAATCATTTATTATATCAGAAATCGGTCGTATTGGCTACATTTACTCCG	-	-	RegPrecise
500	BT1844	transcriptional regulator putative iron uptake regulation protein	Fur	BT1592	putative ferrous iron transport protein	RegPrecise	AAAACATTCTAAATAATTTGCGTGCTCGGAAGTTATGAATTATCTTTGCCG	-	GGTAGGAGCTTTCTTCCCGAACAATGCGAGTTTGGTGTTGTTAAGTATTTA	RegPrecise
501	BT1877	RNA polymerase ECF-type sigma factor	ECF_PUL24	BT1871	putative alpha-glucosidase	Prediction	-	-	TTGTTCTTTCCTGGGTGATAAATCTTATCATGCTACTTTGTTTAAAGATGG	10.1016/j.chom.2008.09.007
502	BT1877	RNA polymerase ECF-type sigma factor	ECF_PUL24	BT1872	periplasmic beta-glucosidase precursor	Prediction	TTTTGCGGGTATATGTCTCATTATTTAGAAGGAAGTGTTAACTTTGGCGAA	-	-	10.1016/j.chom.2008.09.007
503	BT1877	RNA polymerase ECF-type sigma factor	ECF_PUL24	BT1873	endo-arabinase	Prediction	-	-	-	10.1016/j.chom.2008.09.007
504	BT1877	RNA polymerase ECF-type sigma factor	ECF_PUL24	BT1874	SusD homolog	Prediction	-	-	TTTCAGCTCAGAACGAAGGTAATAAAGAACTGATGTTTGTTGTGAGAGCTG	10.1016/j.chom.2008.09.007
505	BT1877	RNA polymerase ECF-type sigma factor	ECF_PUL24	BT1875	SusC homolog	Prediction	-	-	-	10.1016/j.chom.2008.09.007
506	BT1877	RNA polymerase ECF-type sigma factor	ECF_PUL24	BT1876	putative anti-sigma factor	Prediction	-	-	-	10.1016/j.chom.2008.09.007
507	BT1877	RNA polymerase ECF-type sigma factor	ECF_PUL24	BT1878	putative alpha-12-mannosidase	Prediction	TTCTATTGTATTTTAGTGTAGCATTGAGAATTATTCTCTAAATTTGTAGCA	-	-	10.1016/j.chom.2008.09.007
508	BT2096	putative transcriptional regulator	GalR	BT2096	putative transcriptional regulator	RegPrecise	-	-	-	RegPrecise
509	BT2096	putative transcriptional regulator	GalR	BT2097	Six-hairpin glycosidase	RegPrecise	ACATACAGACCAGTTCGTACTAGTCAAAAAGAATATTCTATCTTTGCGGCA	-	-	RegPrecise
510	BT2103	transcriptional regulator	ManR	BT2107	SusC homolog	RegPrecise	-	-	-	RegPrecise
511	BT2103	transcriptional regulator	ManR	BT2108	SusD homolog	RegPrecise	-	-	-	RegPrecise
512	BT2103	transcriptional regulator	ManR	BT2109	Galactose-binding-like protein	RegPrecise	-	-	-	RegPrecise
513	BT2103	transcriptional regulator	ManR	BT2110	putative chitobiase	RegPrecise	-	-	-	RegPrecise
514	BT2103	transcriptional regulator	ManR	BT2111	putative alpha-12-mannosidase	RegPrecise	-	-	TCGCTTTGGGATGCGATGCCTTCTGGAATACTTTTTGGAATCTGAATCAGG	RegPrecise
515	BT2103	transcriptional regulator	ManR	BT2112	beta-glucanase precursor	RegPrecise	-	-	-	RegPrecise
516	BT2103	transcriptional regulator	ManR	BT2113	glycosyl hydrolases 38-like protein	RegPrecise	-	-	-	RegPrecise
517	BT2103	transcriptional regulator	ManR	BT2104	ROK family member transcriptional repressor	RegPrecise	AACAGGCAATACTTTTTGTTCTTTTCAAGAAAAAGAATACATTTGCAAATG	-	CAACAGGCTTACAAACAACTATATTTTGTAGACTGGATTGTTCTTAATAAG	RegPrecise
518	BT2103	transcriptional regulator	ManR	BT2105	putative alpha-12-mannosidase	RegPrecise	-	-	-	RegPrecise
519	BT2103	transcriptional regulator	ManR	BT2106	putative transmembrane hexose transporter	RegPrecise	-	-	-	RegPrecise
520	BT2103	transcriptional regulator	ManR	BT2103	transcriptional regulator	RegPrecise	-	-	-	RegPrecise
521	BT2160	putative regulatory protein	SusR4	BT2159	putative oxidoreductase	RegPrecise	AAAGTTGTGTAGACTAAATAAAGCGTTATTTATTTGGCTAGTTTTGCGATA	-	-	RegPrecise
522	BT2160	putative regulatory protein	SusR4	BT2158	putative dehydrogenase	RegPrecise	-	-	-	RegPrecise
523	BT2160	putative regulatory protein	SusR4	BT2157	probable secreted glycosyl hydrolase	RegPrecise	-	-	-	RegPrecise
524	BT2160	putative regulatory protein	SusR4	BT2156	putative sugar phosphate isomerase/epimerase	RegPrecise	-	-	-	RegPrecise
525	BT2169	RNA polymerase ECF-type sigma factor	ECF_PUL27	BT2170	conserved hypothetical protein	Prediction	-	-	-	10.1016/j.chom.2008.09.007
526	BT2169	RNA polymerase ECF-type sigma factor	ECF_PUL27	BT2171	putative anti-sigma factor	Prediction	-	-	-	10.1016/j.chom.2008.09.007
527	BT2169	RNA polymerase ECF-type sigma factor	ECF_PUL27	BT2172	SusC homolog	Prediction	-	-	-	10.1016/j.chom.2008.09.007
528	BT2169	RNA polymerase ECF-type sigma factor	ECF_PUL27	BT2173	SusD homolog	Prediction	-	-	-	10.1016/j.chom.2008.09.007
529	BT2198	RNA polymerase ECF-type sigma factor	ECF_PUL28	BT2190	beta-galactosidase	Prediction	-	-	-	10.1016/j.chom.2008.09.007
530	BT2198	RNA polymerase ECF-type sigma factor	ECF_PUL28	BT2191	beta-galactosidase	Prediction	-	-	-	10.1016/j.chom.2008.09.007
531	BT2198	RNA polymerase ECF-type sigma factor	ECF_PUL28	BT2192	putative lipoprotein	Prediction	-	-	-	10.1016/j.chom.2008.09.007
532	BT2198	RNA polymerase ECF-type sigma factor	ECF_PUL28	BT2193	Peptidase S26A signal peptidase	Prediction	-	-	CATGAAAAAATACATTTATATACTTTTGACGTTCTGTCTGTTAATCTCCTG	10.1016/j.chom.2008.09.007
533	BT2198	RNA polymerase ECF-type sigma factor	ECF_PUL28	BT2194	sialidase precursor exo-alpha-sialidase	Prediction	-	-	-	10.1016/j.chom.2008.09.007
534	BT2198	RNA polymerase ECF-type sigma factor	ECF_PUL28	BT2195	SusD homolog	Prediction	-	-	-	10.1016/j.chom.2008.09.007
535	BT2198	RNA polymerase ECF-type sigma factor	ECF_PUL28	BT2196	SusC homolog	Prediction	-	-	-	10.1016/j.chom.2008.09.007
536	BT2198	RNA polymerase ECF-type sigma factor	ECF_PUL28	BT2197	putative anti-sigma factor	Prediction	-	-	-	10.1016/j.chom.2008.09.007
537	BT2204	putative transmembrane protein	TF_PUL29	BT2199	alpha-12-mannosidase	Prediction	-	-	AAACTTAAGCAAATAATAATAGATATGGTTACAAGATTGTTTTTCTTATCA	10.1016/j.chom.2008.09.007
538	BT2204	putative transmembrane protein	TF_PUL29	BT2200	conserved hypothetical protein	Prediction	-	-	-	10.1016/j.chom.2008.09.007
539	BT2204	putative transmembrane protein	TF_PUL29	BT2201	SusD homolog	Prediction	-	-	-	10.1016/j.chom.2008.09.007
540	BT2204	putative transmembrane protein	TF_PUL29	BT2202	putative outer membrane protein probably involved in nutrient binding	Prediction	-	-	-	10.1016/j.chom.2008.09.007
541	BT2204	putative transmembrane protein	TF_PUL29	BT2203	Concanavalin A-like lectin/glucanase	Prediction	TTAACCCATCACTAATAAGTTGTTTAACCTTGCTACATTATGTTTGCAGCG	GAAAACAAGATTCTTTATGAAACTTTGTTTATTCAGTTTGTTGGTTTGGTG	-	10.1016/j.chom.2008.09.007
542	BT2391	two-component system sensor histidine kinase/response regulator hybrid (one component system)	HTCS_PUL32	BT2392	NHL repeat-containing protein	Prediction	-	-	AACAACTATTTGGTCCATGCGATAATGCCAACTTCGGTTGTTTCTTATTCG	10.1016/j.chom.2008.09.007
543	BT2391	two-component system sensor histidine kinase/response regulator hybrid (one component system)	HTCS_PUL32	BT2393	SusC homolog	Prediction	-	-	-	10.1016/j.chom.2008.09.007
544	BT2391	two-component system sensor histidine kinase/response regulator hybrid (one component system)	HTCS_PUL32	BT2394	SusD homolog	Prediction	-	-	-	10.1016/j.chom.2008.09.007
545	BT2391	two-component system sensor histidine kinase/response regulator hybrid (one component system)	HTCS_PUL32	BT2395	hypothetical protein	Prediction	-	-	-	10.1016/j.chom.2008.09.007
546	BT2463	RNA polymerase ECF-type sigma factor	ECF_PUL33	BT2457	putative purple acid phosphatase	Prediction	-	-	-	10.1016/j.chom.2008.09.007
547	BT2463	RNA polymerase ECF-type sigma factor	ECF_PUL33	BT2458	putative pyridine nucleotide-disulphide oxidoreductase	Prediction	-	-	TCAGATTAATGATTCTGAACAAATACGTGACTATGGAATGTTAGTTATATA	10.1016/j.chom.2008.09.007
548	BT2463	RNA polymerase ECF-type sigma factor	ECF_PUL33	BT2459	beta-hexosaminidase precursor	Prediction	-	-	-	10.1016/j.chom.2008.09.007
549	BT2463	RNA polymerase ECF-type sigma factor	ECF_PUL33	BT2460	SusD homolog	Prediction	-	-	-	10.1016/j.chom.2008.09.007
550	BT2463	RNA polymerase ECF-type sigma factor	ECF_PUL33	BT2461	SusC homolog	Prediction	-	-	-	10.1016/j.chom.2008.09.007
551	BT2463	RNA polymerase ECF-type sigma factor	ECF_PUL33	BT2462	putative anti-sigma factor	Prediction	-	-	-	10.1016/j.chom.2008.09.007
552	BT2511	putative transcription regulator	Zur	BT1139	putative TonB-dependent outer membrane receptor	RegPrecise	AGGAGAATGAATGCAACTCAGTTGCAAGAGAAATGAATTAATTTTGTATCG	-	AATTTTGTATCGCAAAACTAAGTCCAAGAAAGAATGAAATATATAATAATG	RegPrecise
553	BT2511	putative transcription regulator	Zur	BT2038	cation efflux system protein	RegPrecise	-	-	AAACAGTAAAACTTAGTAGGAAAACAACATTTATGAAGAAACTTATCTTTA	RegPrecise
554	BT2511	putative transcription regulator	Zur	BT2039	cation efflux system protein AcrB/AcrD/AcrF family protein	RegPrecise	-	-	TTAACATCTACTTTCCTGAACGGTTTCATCGTTCCGATTGTTTATCTGATG	RegPrecise
555	BT2511	putative transcription regulator	Zur	BT2040	putative outer membrane efflux protein	RegPrecise	TTAACATCTACTTTCCTGAACGGTTTCATCGTTCCGATTGTTTATCTGATG	-	-	RegPrecise
556	BT2511	putative transcription regulator	Zur	BT2512	cation-transporting ATPase P-type putative zinc-transporting ATPase	RegPrecise	-	-	ATTCAGATATTATCCGGTGATAAACAAAGTATTGTTAGTAACTTTGCAGAG	RegPrecise
557	BT2511	putative transcription regulator	Zur	BT2511	putative transcription regulator	RegPrecise	-	-	-	RegPrecise
558	BT2562	putative RNA polymerase ECF-type sigma factor	ECF_PUL35	BT2559	SusD homolog	Prediction	TCTATTCAGTAGTAGGTGACCGTAACGGTATCTCCGAGCGTTATATGTACA	-	-	10.1016/j.chom.2008.09.007
559	BT2562	putative RNA polymerase ECF-type sigma factor	ECF_PUL35	BT2560	SusC homolog	Prediction	-	-	TCTATTCAGTAGTAGGTGACCGTAACGGTATCTCCGAGCGTTATATGTACA	10.1016/j.chom.2008.09.007
560	BT2562	putative RNA polymerase ECF-type sigma factor	ECF_PUL35	BT2561	putative anti-sigma factor	Prediction	-	-	-	10.1016/j.chom.2008.09.007
561	BT2628	two-component system sensor histidine kinase/response regulator hybrid (one-component system)	HTCS_Man-1	BT2615	reverse transcriptase	Prediction	-	-	-	10.1016/j.chom.2008.09.007
562	BT2628	two-component system sensor histidine kinase/response regulator hybrid (one-component system)	HTCS_Man-1	BT2616	hypothetical protein	Prediction	-	-	-	10.1016/j.chom.2008.09.007
563	BT2628	two-component system sensor histidine kinase/response regulator hybrid (one-component system)	HTCS_Man-1	BT2617	reverse transcriptase	Prediction	-	-	-	10.1016/j.chom.2008.09.007
564	BT2628	two-component system sensor histidine kinase/response regulator hybrid (one-component system)	HTCS_Man-1	BT2618	two-component system response regulator	Prediction	-	-	-	10.1016/j.chom.2008.09.007
565	BT2628	two-component system sensor histidine kinase/response regulator hybrid (one-component system)	HTCS_Man-1	BT2619	two-component system sensor histidine kinase	Prediction	TATTATACAAGTTAAATGACTAGAATGAAATTCGTTTGTGTTTTATATAAA	-	AGTTTCTGGTCCTTCCTTAAACGCAAGAAGAGAAAATCCGTTTATTCGGAA	10.1016/j.chom.2008.09.007
566	BT2628	two-component system sensor histidine kinase/response regulator hybrid (one-component system)	HTCS_Man-1	BT2620	alpha-glucosidase	Prediction	-	-	-	10.1016/j.chom.2008.09.007
567	BT2628	two-component system sensor histidine kinase/response regulator hybrid (one-component system)	HTCS_Man-1	BT2621	putative O-antigen related protein	Prediction	ATATAAGATGAAATCGGGACAGACATTATGGAATGAGCTTGTTAATCATTA	-	-	10.1016/j.chom.2008.09.007
568	BT2628	two-component system sensor histidine kinase/response regulator hybrid (one-component system)	HTCS_Man-1	BT2622	alpha-glucuronidase	Prediction	-	-	ATATAAGATGAAATCGGGACAGACATTATGGAATGAGCTTGTTAATCATTA	10.1016/j.chom.2008.09.007
569	BT2628	two-component system sensor histidine kinase/response regulator hybrid (one-component system)	HTCS_Man-1	BT2623	putative alpha-16-mannanase	RegPrecise	-	-	-	RegPrecise
570	BT2628	two-component system sensor histidine kinase/response regulator hybrid (one-component system)	HTCS_Man-1	BT2624	hypothetical protein	RegPrecise	-	-	AAAATATATAAAAGTAATGATGGCTTTCGTTTTGGGCCTGTTAATGATAGG	RegPrecise
571	BT2628	two-component system sensor histidine kinase/response regulator hybrid (one-component system)	HTCS_Man-1	BT2625	SusD homolog	RegPrecise	-	-	-	RegPrecise
572	BT2628	two-component system sensor histidine kinase/response regulator hybrid (one-component system)	HTCS_Man-1	BT2626	SusC homolog	RegPrecise	-	-	-	RegPrecise
573	BT2628	two-component system sensor histidine kinase/response regulator hybrid (one-component system)	HTCS_Man-1	BT2627	putative cell surface protein have conserved domain	RegPrecise	-	-	AGAATATAGAAATGACAATAATAAAATATATAAAGTTTGTAGTTATAATTG	RegPrecise
574	BT2628	two-component system sensor histidine kinase/response regulator hybrid (one-component system)	HTCS_Man-1	BT2629	putative alpha-12-mannosidase	RegPrecise	-	-	-	RegPrecise
575	BT2628	two-component system sensor histidine kinase/response regulator hybrid (one-component system)	HTCS_Man-1	BT2630	conserved hypothetical protein with endonuclease/exonuclease/phosphatase family domain	RegPrecise	AAGATGTACCTTACTCTCTTTCGTTTGAATAAAATATTGTACTTTTGGAGA	-	-	RegPrecise
576	BT2628	two-component system sensor histidine kinase/response regulator hybrid (one-component system)	HTCS_Man-1	BT2631	glycoside hydrolase family 73	RegPrecise	-	-	-	RegPrecise
577	BT2628	two-component system sensor histidine kinase/response regulator hybrid (one-component system)	HTCS_Man-1	BT2632	conserved hypothetical protein	RegPrecise	-	-	-	RegPrecise
578	BT2792	AraC/XylS family transcriptional regulator	BT2792	BT2793	putative MFS transporter	Experimental	-	-	-	10.1016/j.celrep.2021.108789
579	BT2792	AraC/XylS family transcriptional regulator	BT2792	BT2794	putative multidrug resistance protein	Experimental	-	-	-	10.1016/j.celrep.2021.108789
580	BT2792	AraC/XylS family transcriptional regulator	BT2792	BT2795	outer membrane efflux protein precursor	Experimental	-	-	-	10.1016/j.celrep.2021.108789
581	BT2802	conserved hypothetical protein	RusR	BT2803	ribokinase	Experimental	-	-	ACCAATTATTAATGTAGAAAACTATGCATGATTATTGCTTTCATTTGCATA	10.1016/j.chom.2019.11.009
582	BT2802	conserved hypothetical protein	RusR	BT2804	ribokinase	Experimental	-	-	GAATAGCTCTTCTGGCTAAACAAAAAGGTAAAAAGGTATTGTTTAATCCCG	10.1016/j.chom.2019.11.009
583	BT2802	conserved hypothetical protein	RusR	BT2805	SusC homolog	Experimental	-	-	-	10.1016/j.chom.2019.11.009
584	BT2802	conserved hypothetical protein	RusR	BT2806	SusD homolog	Experimental	-	-	GGGGGGCATATTCCGGCGGAGAAATTATTGATGCCACACGTTATAATATCC	10.1016/j.chom.2019.11.009
585	BT2802	conserved hypothetical protein	RusR	BT2807	Glycoside hydrolase family 35	Experimental	-	-	-	10.1016/j.chom.2019.11.009
586	BT2802	conserved hypothetical protein	RusR	BT2808	putative inosine-uridine preferring nucleoside hydrolase	Experimental	-	-	-	10.1016/j.chom.2019.11.009
587	BT2802	conserved hypothetical protein	RusR	BT2809	putative integral membrane protein	Experimental	-	-	-	10.1016/j.chom.2019.11.009
588	BT2826	two-component system sensor histidine kinase/response regulator hybrid (one component system)	HTCS_Ogl-1	BT2818	SusC homolog	RegPrecise	TTTGGTGAATATTGCACGTCCATTTTTCACATCACCCCTAATTTTGCATCA	-	-	RegPrecise
589	BT2826	two-component system sensor histidine kinase/response regulator hybrid (one component system)	HTCS_Ogl-1	BT2819	SusD homolog	RegPrecise	-	-	-	RegPrecise
590	BT2826	two-component system sensor histidine kinase/response regulator hybrid (one component system)	HTCS_Ogl-1	BT2820	SusC homolog	RegPrecise	-	-	-	RegPrecise
591	BT2826	two-component system sensor histidine kinase/response regulator hybrid (one component system)	HTCS_Ogl-1	BT2821	SusD homolog	RegPrecise	-	-	-	RegPrecise
592	BT2826	two-component system sensor histidine kinase/response regulator hybrid (one component system)	HTCS_Ogl-1	BT2822	conserved hypothetical protein	RegPrecise	-	-	-	RegPrecise
593	BT2826	two-component system sensor histidine kinase/response regulator hybrid (one component system)	HTCS_Ogl-1	BT2823	conserved hypothetical protein	RegPrecise	-	-	-	RegPrecise
594	BT2826	two-component system sensor histidine kinase/response regulator hybrid (one component system)	HTCS_Ogl-1	BT2824	beta-glucanase precursor	RegPrecise	-	-	-	RegPrecise
595	BT2826	two-component system sensor histidine kinase/response regulator hybrid (one component system)	HTCS_Ogl-1	BT2825	chitinase	RegPrecise	-	-	-	RegPrecise
596	BT2860	two-component system sensor histidine kinase/response regulator hybrid (one component system)	HTCS_PUL39	BT2851	alpha-galactosidase (melibiase)	Prediction	-	-	AAATGTATATCATGAAAGTGAGAATCCTTTTTTTAATCTGTTTCCTTAGTA	10.1016/j.chom.2008.09.007
597	BT2860	two-component system sensor histidine kinase/response regulator hybrid (one component system)	HTCS_PUL39	BT2852	putative beta-xylosidase	Prediction	-	-	-	10.1016/j.chom.2008.09.007
598	BT2860	two-component system sensor histidine kinase/response regulator hybrid (one component system)	HTCS_PUL39	BT2853	hypothetical protein	Prediction	-	-	-	10.1016/j.chom.2008.09.007
599	BT2860	two-component system sensor histidine kinase/response regulator hybrid (one component system)	HTCS_PUL39	BT2854	periplasmic beta-glucosidase precursor	Prediction	TTTTACGCTGATGCCGGGTGAAAATAAAGAGATTACTATTAACTTTGACAA	-	TGTCATCAAGGAAACGAATCCGTTGGCATTGATGACTTGTTATAGTGCTTA	10.1016/j.chom.2008.09.007
600	BT2860	two-component system sensor histidine kinase/response regulator hybrid (one component system)	HTCS_PUL39	BT2855	beta-mannosidase precursor	Prediction	-	-	TTTTACGCTGATGCCGGGTGAAAATAAAGAGATTACTATTAACTTTGACAA	10.1016/j.chom.2008.09.007
601	BT2860	two-component system sensor histidine kinase/response regulator hybrid (one component system)	HTCS_PUL39	BT2856	conserved hypothetical protein	Prediction	-	-	-	10.1016/j.chom.2008.09.007
602	BT2860	two-component system sensor histidine kinase/response regulator hybrid (one component system)	HTCS_PUL39	BT2857	Galactose-binding like protein	Prediction	-	-	-	10.1016/j.chom.2008.09.007
603	BT2860	two-component system sensor histidine kinase/response regulator hybrid (one component system)	HTCS_PUL39	BT2858	SusD homolog	Prediction	-	-	-	10.1016/j.chom.2008.09.007
604	BT2860	two-component system sensor histidine kinase/response regulator hybrid (one component system)	HTCS_PUL39	BT2859	SusC homolog	Prediction	-	-	-	10.1016/j.chom.2008.09.007
605	BT2886	putative transcriptional regulator	UpcY_CPS7	BT2862	tyrosine-protein kinase ptk	Prediction	-	-	-	10.1016/j.chom.2017.08.020, 10.1074/jbc.M109.008094
606	BT2886	putative transcriptional regulator	UpcY_CPS7	BT2863	putative polysaccharide export protein	Prediction	-	-	-	10.1016/j.chom.2017.08.020, 10.1074/jbc.M109.008094
607	BT2886	putative transcriptional regulator	UpcY_CPS7	BT2864	putative glycosyltransferase (family 4) involved in lipopolysaccharide biosynthesis	Prediction	-	-	-	10.1016/j.chom.2017.08.020, 10.1074/jbc.M109.008094
608	BT2886	putative transcriptional regulator	UpcY_CPS7	BT2865	glycoside transferase family 4	Prediction	-	-	CTTGACTATTAGCGGACAAGAAAATAAATATGCACAGTGGTTATATAAAAA	10.1016/j.chom.2017.08.020, 10.1074/jbc.M109.008094
609	BT2886	putative transcriptional regulator	UpcY_CPS7	BT2866	glycoside transferase family 4	Prediction	-	-	CAAATAAAGCCAATTATCTGGTCAGTCATGGATATGAAGTTGTTATTATTA	10.1016/j.chom.2017.08.020, 10.1074/jbc.M109.008094
610	BT2886	putative transcriptional regulator	UpcY_CPS7	BT2867	TonB box N-terminal	Prediction	-	-	-	10.1016/j.chom.2017.08.020, 10.1074/jbc.M109.008094
611	BT2886	putative transcriptional regulator	UpcY_CPS7	BT2868	glycoside transferase family 2	Prediction	-	-	-	10.1016/j.chom.2017.08.020, 10.1074/jbc.M109.008094
612	BT2886	putative transcriptional regulator	UpcY_CPS7	BT2869	putative succinyltransferase involved in succinoglycan biosynthesis	Prediction	-	-	-	10.1016/j.chom.2017.08.020, 10.1074/jbc.M109.008094
613	BT2886	putative transcriptional regulator	UpcY_CPS7	BT2870	glycoside transferase family 14	Prediction	-	-	-	10.1016/j.chom.2017.08.020, 10.1074/jbc.M109.008094
614	BT2886	putative transcriptional regulator	UpcY_CPS7	BT2871	glycoside transferase family 14	Prediction	-	-	-	10.1016/j.chom.2017.08.020, 10.1074/jbc.M109.008094
615	BT2886	putative transcriptional regulator	UpcY_CPS7	BT2872	putative capsular polysaccharide synthesis protein	Prediction	-	-	GCGCTCTGATGAAGAGAAGAACAAGAAGTACTGGGAAAATGTTTATGCTTA	10.1016/j.chom.2017.08.020, 10.1074/jbc.M109.008094
616	BT2886	putative transcriptional regulator	UpcY_CPS7	BT2873	putative stress protein	Prediction	-	-	-	10.1016/j.chom.2017.08.020, 10.1074/jbc.M109.008094
617	BT2886	putative transcriptional regulator	UpcY_CPS7	BT2874	putative colanic acid biosynthesis glycosyltransferase	Prediction	-	-	-	10.1016/j.chom.2017.08.020, 10.1074/jbc.M109.008094
618	BT2886	putative transcriptional regulator	UpcY_CPS7	BT2875	serine O-acetyltransferase	Prediction	-	-	-	10.1016/j.chom.2017.08.020, 10.1074/jbc.M109.008094
619	BT2886	putative transcriptional regulator	UpcY_CPS7	BT2876	glycoside transferase family 2	Prediction	-	-	-	10.1016/j.chom.2017.08.020, 10.1074/jbc.M109.008094
620	BT2886	putative transcriptional regulator	UpcY_CPS7	BT2877	putative acetyltransferase	Prediction	-	-	-	10.1016/j.chom.2017.08.020, 10.1074/jbc.M109.008094
621	BT2886	putative transcriptional regulator	UpcY_CPS7	BT2878	lipopolysaccharide biosynthesis protein	Prediction	-	-	-	10.1016/j.chom.2017.08.020, 10.1074/jbc.M109.008094
622	BT2886	putative transcriptional regulator	UpcY_CPS7	BT2879	CDP-glycerol glycerophosphotransferase	Prediction	-	-	GAGTCTTTTGTATTATAAAAATATGAATGCTTTATTTTGTTATACAAATTA	10.1016/j.chom.2017.08.020, 10.1074/jbc.M109.008094
623	BT2886	putative transcriptional regulator	UpcY_CPS7	BT2880	putative nucleotide-sugar dehydratase	Prediction	-	-	-	10.1016/j.chom.2017.08.020, 10.1074/jbc.M109.008094
624	BT2886	putative transcriptional regulator	UpcY_CPS7	BT2881	2-C-methyl-D-erythritol 4-phosphate cytidylyltransferase	Prediction	-	-	-	10.1016/j.chom.2017.08.020, 10.1074/jbc.M109.008094
625	BT2886	putative transcriptional regulator	UpcY_CPS7	BT2882	glycoside transferase family 2	Prediction	-	-	-	10.1016/j.chom.2017.08.020, 10.1074/jbc.M109.008094
626	BT2886	putative transcriptional regulator	UpcY_CPS7	BT2883	phosphoribosylglycinamide formyltransferase	Prediction	-	-	-	10.1016/j.chom.2017.08.020, 10.1074/jbc.M109.008094
627	BT2886	putative transcriptional regulator	UpcY_CPS7	BT2884	WbqC-like protein family	Prediction	-	-	-	10.1016/j.chom.2017.08.020, 10.1074/jbc.M109.008094
628	BT2886	putative transcriptional regulator	UpcY_CPS7	BT2885	nucleotide sugar transaminase	Prediction	-	-	-	10.1016/j.chom.2017.08.020, 10.1074/jbc.M109.008094
629	BT2897	two-component system sensor histidine kinase/response regulator hybrid (one-component system)	HTCS_PUL40	BT2892	glycoside hydrolase family 93	Prediction	-	-	-	10.1016/j.chom.2008.09.007
630	BT2897	two-component system sensor histidine kinase/response regulator hybrid (one-component system)	HTCS_PUL40	BT2893	SusD homolog	Prediction	-	-	-	10.1016/j.chom.2008.09.007
631	BT2897	two-component system sensor histidine kinase/response regulator hybrid (one-component system)	HTCS_PUL40	BT2894	SusC homolog	Prediction	-	-	TGGCGATAATGCATATAGTACAAACAGTCGTGTAAACCGTTATAATTATCG	10.1016/j.chom.2008.09.007
632	BT2897	two-component system sensor histidine kinase/response regulator hybrid (one-component system)	HTCS_PUL40	BT2895	endo-14-beta-xylanase	Prediction	-	-	AGAAATATATAGTCTATTGCTATTCTCCTTTGGGCTTTTGTTTACTTGTTG	10.1016/j.chom.2008.09.007
633	BT2897	two-component system sensor histidine kinase/response regulator hybrid (one-component system)	HTCS_PUL40	BT2896	NHL repeat protein	Prediction	-	-	-	10.1016/j.chom.2008.09.007
634	BT2910	transcriptional regulator	AraC_PUL41	BT2898	endo-14-beta-xylanase D precursor	Prediction	-	-	-	10.1016/j.chom.2008.09.007
635	BT2910	transcriptional regulator	AraC_PUL41	BT2899	hypothetical protein	Prediction	CGGTCAATTTGTGGCATTCTGAACAGCTGATGTTTGCTAACTTTGCCTTCG	-	-	10.1016/j.chom.2008.09.007
636	BT2910	transcriptional regulator	AraC_PUL41	BT2900	arabinan endo-15-alpha-L-arabinosidase A precursor	Prediction	-	-	-	10.1016/j.chom.2008.09.007
637	BT2910	transcriptional regulator	AraC_PUL41	BT2901	putative glycoside hydrolase	Prediction	-	-	-	10.1016/j.chom.2008.09.007
638	BT2910	transcriptional regulator	AraC_PUL41	BT2902	hypothetical protein	Prediction	-	-	-	10.1016/j.chom.2008.09.007
639	BT2910	transcriptional regulator	AraC_PUL41	BT2903	Galactose-binding like protein	Prediction	-	-	-	10.1016/j.chom.2008.09.007
640	BT2910	transcriptional regulator	AraC_PUL41	BT2904	SusD homolog	Prediction	-	-	-	10.1016/j.chom.2008.09.007
641	BT2910	transcriptional regulator	AraC_PUL41	BT2905	SusC homolog	Prediction	-	-	ATAGATGGTAATTTCACGATCGAAGTTGGCGAGAGTGATGTTTTGCAAATA	10.1016/j.chom.2008.09.007
642	BT2910	transcriptional regulator	AraC_PUL41	BT2906	conserved hypothetical protein	Prediction	-	-	-	10.1016/j.chom.2008.09.007
643	BT2910	transcriptional regulator	AraC_PUL41	BT2907	glycosyltransferase-like protein	Prediction	-	-	-	10.1016/j.chom.2008.09.007
644	BT2910	transcriptional regulator	AraC_PUL41	BT2908	conserved hypothetical protein	Prediction	-	-	AAAACTCTTTTTATGGAAAAGTTGAAGTATTCTCTTTTGTTTATGATTTCG	10.1016/j.chom.2008.09.007
645	BT2910	transcriptional regulator	AraC_PUL41	BT2909	putative L-arabinose isomerase	Prediction	-	-	-	10.1016/j.chom.2008.09.007
646	BT2923	two-component system sensor histidine kinase/response regulator hybrid (one-component system)	HTCS_PUL42	BT2911	putative Acetyl-CoA carboxylase biotin carboxylase	Prediction	-	-	-	10.1016/j.chom.2008.09.007
647	BT2923	two-component system sensor histidine kinase/response regulator hybrid (one-component system)	HTCS_PUL42	BT2912	putative glycosyslhydrolase	Prediction	-	-	-	10.1016/j.chom.2008.09.007
648	BT2923	two-component system sensor histidine kinase/response regulator hybrid (one-component system)	HTCS_PUL42	BT2913	unsaturated glucuronylhydrolase	Prediction	-	-	-	10.1016/j.chom.2008.09.007
649	BT2923	two-component system sensor histidine kinase/response regulator hybrid (one-component system)	HTCS_PUL42	BT2914	iduronate 2-sulfatase precursor	Prediction	-	-	TTCTGGAGGATGTGGCTATGAAATACACTCAATCTTTTTGTTTTGTAAGTG	10.1016/j.chom.2008.09.007
650	BT2923	two-component system sensor histidine kinase/response regulator hybrid (one-component system)	HTCS_PUL42	BT2915	putative secreted protein	Prediction	AAGACAGTTAATTAAGGGAACATTTGATAAAGACGGATGGTTGAACTTGGG	-	-	10.1016/j.chom.2008.09.007
651	BT2923	two-component system sensor histidine kinase/response regulator hybrid (one-component system)	HTCS_PUL42	BT2916	conserved hypothetical protein	Prediction	-	-	AAGACAGTTAATTAAGGGAACATTTGATAAAGACGGATGGTTGAACTTGGG	10.1016/j.chom.2008.09.007
652	BT2923	two-component system sensor histidine kinase/response regulator hybrid (one-component system)	HTCS_PUL42	BT2917	conserved hypothetical protein	Prediction	-	-	-	10.1016/j.chom.2008.09.007
653	BT2923	two-component system sensor histidine kinase/response regulator hybrid (one-component system)	HTCS_PUL42	BT2918	hypothetical protein	Prediction	-	-	-	10.1016/j.chom.2008.09.007
654	BT2923	two-component system sensor histidine kinase/response regulator hybrid (one-component system)	HTCS_PUL42	BT2919	SusD homolog	Prediction	-	-	-	10.1016/j.chom.2008.09.007
655	BT2923	two-component system sensor histidine kinase/response regulator hybrid (one-component system)	HTCS_PUL42	BT2920	SusC homolog	Prediction	-	-	-	10.1016/j.chom.2008.09.007
656	BT2923	two-component system sensor histidine kinase/response regulator hybrid (one-component system)	HTCS_PUL42	BT2921	glycosyl hydrolase family 88	Prediction	-	-	-	10.1016/j.chom.2008.09.007
657	BT2923	two-component system sensor histidine kinase/response regulator hybrid (one-component system)	HTCS_PUL42	BT2922	beta-galactosidase	Prediction	-	-	-	10.1016/j.chom.2008.09.007
658	BT2957	transcriptional regulator	AraC_PUL43	BT2948	putative alpha-12-mannosidase	Prediction	-	-	CATTCACAATTAAAACAAAGAATTTCGGCAAAGGCAATTGTTATGTACGCG	10.1016/j.chom.2008.09.007
659	BT2957	transcriptional regulator	AraC_PUL43	BT2949	putative alpha-16-mannanase	Prediction	-	-	-	10.1016/j.chom.2008.09.007
660	BT2957	transcriptional regulator	AraC_PUL43	BT2950	Concanavalin A-like lectin/glucanase	Prediction	-	-	-	10.1016/j.chom.2008.09.007
661	BT2957	transcriptional regulator	AraC_PUL43	BT2951	SusD homolog	Prediction	-	-	-	10.1016/j.chom.2008.09.007
662	BT2957	transcriptional regulator	AraC_PUL43	BT2952	SusC homolog	Prediction	-	-	-	10.1016/j.chom.2008.09.007
663	BT2957	transcriptional regulator	AraC_PUL43	BT2953	L-rhamnose-proton symporter	Prediction	-	-	TTATCTGTTTGCTTGCAGGAATATTCGGACCTATGATTAACTTTGCTTTCG	10.1016/j.chom.2008.09.007
664	BT2957	transcriptional regulator	AraC_PUL43	BT2954	conserved hypothetical protein	Prediction	-	-	-	10.1016/j.chom.2008.09.007
665	BT2957	transcriptional regulator	AraC_PUL43	BT2955	formate acetyltransferase 2	Prediction	-	-	-	10.1016/j.chom.2008.09.007
666	BT2957	transcriptional regulator	AraC_PUL43	BT2956	putative pyruvate formate-lyase 3 activating enzyme	Prediction	-	-	-	10.1016/j.chom.2008.09.007
667	BT2971	two-component system sensor histidine kinase/response regulator hybrid (one-component system)	HTCS_PUL44	BT2961	putative lipase	Prediction	TCTTGTTTTTATTCTTGCTACTTTCGCTTAAACTGTCTATTTTTGAGGCTG	-	-	10.1016/j.chom.2008.09.007
668	BT2971	two-component system sensor histidine kinase/response regulator hybrid (one-component system)	HTCS_PUL44	BT2962	hypothetical protein	Prediction	-	-	TCTTGTTTTTATTCTTGCTACTTTCGCTTAAACTGTCTATTTTTGAGGCTG	10.1016/j.chom.2008.09.007
669	BT2971	two-component system sensor histidine kinase/response regulator hybrid (one-component system)	HTCS_PUL44	BT2963	glycosyl hydrolase family 88	Prediction	-	-	-	10.1016/j.chom.2008.09.007
670	BT2971	two-component system sensor histidine kinase/response regulator hybrid (one-component system)	HTCS_PUL44	BT2964	chondroitinase AC precursor	Prediction	CCGCAGGAAAACGTATTGGATAAAATCTGGTCGAAACCTGTTAAATATACG	-	-	10.1016/j.chom.2008.09.007
671	BT2971	two-component system sensor histidine kinase/response regulator hybrid (one-component system)	HTCS_PUL44	BT2965	conserved hypothetical protein	Prediction	-	-	CCGCAGGAAAACGTATTGGATAAAATCTGGTCGAAACCTGTTAAATATACG	10.1016/j.chom.2008.09.007
672	BT2971	two-component system sensor histidine kinase/response regulator hybrid (one-component system)	HTCS_PUL44	BT2966	Galactose-binding like protein	Prediction	-	-	-	10.1016/j.chom.2008.09.007
673	BT2971	two-component system sensor histidine kinase/response regulator hybrid (one-component system)	HTCS_PUL44	BT2967	SusD homolog	Prediction	-	-	AAAAAAATCAAAATATGTATATTGTCATGTTTGTCGGTGTTTATATTGACA	10.1016/j.chom.2008.09.007
674	BT2971	two-component system sensor histidine kinase/response regulator hybrid (one-component system)	HTCS_PUL44	BT2968	SusC homolog	Prediction	-	-	-	10.1016/j.chom.2008.09.007
675	BT2971	two-component system sensor histidine kinase/response regulator hybrid (one-component system)	HTCS_PUL44	BT2969	beta-galactosidase	Prediction	-	-	-	10.1016/j.chom.2008.09.007
676	BT2971	two-component system sensor histidine kinase/response regulator hybrid (one-component system)	HTCS_PUL44	BT2970	alpha-L-fucosidase precursor	Prediction	-	-	-	10.1016/j.chom.2008.09.007
677	BT3010	RNA polymerase ECF-type sigma factor	ECF_PUL45	BT3011	putative anti-sigma factor	Prediction	TTTTTTTTATATCCGATAGGGGTAAATGTAATATGGGGAGTATTTAGTATG	-	-	10.1016/j.chom.2008.09.007
678	BT3010	RNA polymerase ECF-type sigma factor	ECF_PUL45	BT3012	SusC homolog	Prediction	-	-	-	10.1016/j.chom.2008.09.007
679	BT3010	RNA polymerase ECF-type sigma factor	ECF_PUL45	BT3013	SusD homolog	Prediction	-	-	-	10.1016/j.chom.2008.09.007
680	BT3010	RNA polymerase ECF-type sigma factor	ECF_PUL45	BT3014	putative chitobiase	Prediction	-	-	-	10.1016/j.chom.2008.09.007
681	BT3010	RNA polymerase ECF-type sigma factor	ECF_PUL45	BT3015	conserved hypothetical protein	Prediction	-	-	-	10.1016/j.chom.2008.09.007
682	BT3010	RNA polymerase ECF-type sigma factor	ECF_PUL45	BT3016	TonB-dependent receptor	Prediction	-	-	-	10.1016/j.chom.2008.09.007
683	BT3010	RNA polymerase ECF-type sigma factor	ECF_PUL45	BT3017	acid phosphatase	Prediction	-	-	-	10.1016/j.chom.2008.09.007
684	BT3049	two-component system sensor histidine kinase/response regulator hybrid (one-component system)	HTCS_Ara-2	BT3048	hypothetical protein	Prediction	CTGCATGATTTTTACAGCGAATAAAATAAAACAACTGTAATTTTGCAATCA	-	-	10.1016/j.chom.2008.09.007
685	BT3049	two-component system sensor histidine kinase/response regulator hybrid (one-component system)	HTCS_Ara-2	BT3043	putative xylanase	RegPrecise	TAACTGGCAGGTTTAAGGAATTCTTAAACCTGCCAGTTTGTTTTTATTCAG	-	-	RegPrecise
686	BT3049	two-component system sensor histidine kinase/response regulator hybrid (one-component system)	HTCS_Ara-2	BT3044	hypothetical protein	RegPrecise	-	-	-	RegPrecise
687	BT3049	two-component system sensor histidine kinase/response regulator hybrid (one-component system)	HTCS_Ara-2	BT3045	SusD homolog	RegPrecise	-	-	-	RegPrecise
688	BT3049	two-component system sensor histidine kinase/response regulator hybrid (one-component system)	HTCS_Ara-2	BT3046	SusC homolog	RegPrecise	-	-	-	RegPrecise
689	BT3049	two-component system sensor histidine kinase/response regulator hybrid (one-component system)	HTCS_Ara-2	BT3047	NHL repeat containing protein	RegPrecise	-	-	-	RegPrecise
690	BT3091	putative regulatory protein	SusR2	BT3086	alpha-glucosidase II	RegPrecise	-	-	-	RegPrecise
691	BT3091	putative regulatory protein	SusR2	BT3087	cycloisomaltooligosaccharide glucanotransferase	RegPrecise	-	-	-	RegPrecise
692	BT3091	putative regulatory protein	SusR2	BT3088	conserved hypothetical protein	RegPrecise	-	-	-	RegPrecise
693	BT3091	putative regulatory protein	SusR2	BT3089	SusD homolog	RegPrecise	-	-	-	RegPrecise
694	BT3091	putative regulatory protein	SusR2	BT3090	SusC homolog	RegPrecise	-	-	-	RegPrecise
695	BT3097	two-component system sensor histidine kinase/response regulator hybrid (one-component system)	HTCS_PUL49	BT3092	beta-galactosidase	Prediction	-	-	ATGTAACCAAATTGCTGAGAAAAGGTGGTTCGCAACTTGTTGAGGTTGCTG	10.1016/j.chom.2008.09.007
696	BT3097	two-component system sensor histidine kinase/response regulator hybrid (one-component system)	HTCS_PUL49	BT3093	arylsulfatase (aryl-sulfate sulphohydrolase)	Prediction	-	-	-	10.1016/j.chom.2008.09.007
697	BT3097	two-component system sensor histidine kinase/response regulator hybrid (one-component system)	HTCS_PUL49	BT3094	putative secreted xylosidase	Prediction	-	-	-	10.1016/j.chom.2008.09.007
698	BT3097	two-component system sensor histidine kinase/response regulator hybrid (one-component system)	HTCS_PUL49	BT3095	putative sulfatase	Prediction	-	-	-	10.1016/j.chom.2008.09.007
699	BT3097	two-component system sensor histidine kinase/response regulator hybrid (one-component system)	HTCS_PUL49	BT3096	alpha-L-arabinofuranosidase A precursor	Prediction	-	-	TGAACATGATGTTACGAATGTTTATTCTTTGAATTCTCTACATTTGTATCG	10.1016/j.chom.2008.09.007
700	BT3097	two-component system sensor histidine kinase/response regulator hybrid (one-component system)	HTCS_PUL49	BT3098	hypothetical protein	Prediction	-	-	-	10.1016/j.chom.2008.09.007
701	BT3097	two-component system sensor histidine kinase/response regulator hybrid (one-component system)	HTCS_PUL49	BT3099	hypothetical protein	Prediction	-	-	-	10.1016/j.chom.2008.09.007
702	BT3097	two-component system sensor histidine kinase/response regulator hybrid (one-component system)	HTCS_PUL49	BT3100	lipase putative esterase	Prediction	-	-	GGAATTCCGGTTCTCCTAAACAATTTGAATCACAAGCCAGTTATTTGAATA	10.1016/j.chom.2008.09.007
703	BT3097	two-component system sensor histidine kinase/response regulator hybrid (one-component system)	HTCS_PUL49	BT3101	N-sulphoglucosamine sulphohydrolase precursor	Prediction	-	-	TCACGCAGCCTAATTTGGTGTTGTTCATAGCCGATGATTGTTCATATTACG	10.1016/j.chom.2008.09.007
704	BT3097	two-component system sensor histidine kinase/response regulator hybrid (one-component system)	HTCS_PUL49	BT3102	SusD homolog	Prediction	-	-	-	10.1016/j.chom.2008.09.007
705	BT3097	two-component system sensor histidine kinase/response regulator hybrid (one-component system)	HTCS_PUL49	BT3103	SusC homolog	Prediction	-	-	-	10.1016/j.chom.2008.09.007
706	BT3097	two-component system sensor histidine kinase/response regulator hybrid (one-component system)	HTCS_PUL49	BT3104	hypothetical protein	Prediction	-	-	-	10.1016/j.chom.2008.09.007
707	BT3097	two-component system sensor histidine kinase/response regulator hybrid (one-component system)	HTCS_PUL49	BT3105	conserved hypothetical protein	Prediction	-	-	-	10.1016/j.chom.2008.09.007
708	BT3097	two-component system sensor histidine kinase/response regulator hybrid (one-component system)	HTCS_PUL49	BT3106	arylsulfatase (aryl-sulfate sulphohydrolase)	Prediction	-	-	ATAATATATAGCCATGAAAAGAATAGATTATACTTTTATGTTGACCCTTGG	10.1016/j.chom.2008.09.007
709	BT3097	two-component system sensor histidine kinase/response regulator hybrid (one-component system)	HTCS_PUL49	BT3107	arylsulfatase (aryl-sulfate sulphohydrolase)	Prediction	-	-	-	10.1016/j.chom.2008.09.007
710	BT3097	two-component system sensor histidine kinase/response regulator hybrid (one-component system)	HTCS_PUL49	BT3108	putative beta-xylosidase	Prediction	ATAAAACATATTTTCTATCGTCTACACCTTTTTTCTTTTACTTTTGCTGCA	-	-	10.1016/j.chom.2008.09.007
711	BT3097	two-component system sensor histidine kinase/response regulator hybrid (one-component system)	HTCS_PUL49	BT3109	arylsulfatase A precursor	Prediction	-	-	TATAATATTATGAAAAAAATAATCTATCTTGTTCCTGCGTTATCTTTAGCA	10.1016/j.chom.2008.09.007
712	BT3172	two-component system sensor histidine kinase/response regulator hybrid (one-component system)	HTCS_PUL51	BT3171	sialic acid-specific 9-O-acetylesterase	Prediction	-	-	-	10.1016/j.chom.2008.09.007
713	BT3172	two-component system sensor histidine kinase/response regulator hybrid (one-component system)	HTCS_PUL51	BT3173	glycoside hydrolase family 95	Prediction	-	-	-	10.1016/j.chom.2008.09.007
714	BT3172	two-component system sensor histidine kinase/response regulator hybrid (one-component system)	HTCS_PUL51	BT3174	SusC homolog	Prediction	-	-	GTATTATGAAAAAAAGGAAACAGATGAAAAAACAAAGTTGTTTTGTTAGTC	10.1016/j.chom.2008.09.007
715	BT3172	two-component system sensor histidine kinase/response regulator hybrid (one-component system)	HTCS_PUL51	BT3175	SusD homolog	Prediction	-	-	-	10.1016/j.chom.2008.09.007
716	BT3172	two-component system sensor histidine kinase/response regulator hybrid (one-component system)	HTCS_PUL51	BT3176	Aldehyde dehydrogenase	Prediction	-	-	-	10.1016/j.chom.2008.09.007
717	BT3172	two-component system sensor histidine kinase/response regulator hybrid (one-component system)	HTCS_PUL51	BT3177	mucin-desulfating sulfatase	Prediction	-	-	-	10.1016/j.chom.2008.09.007
718	BT3172	two-component system sensor histidine kinase/response regulator hybrid (one-component system)	HTCS_PUL51	BT3178	beta-hexosaminidase precursor	Prediction	-	-	AACCTCAAACCTACTTTGGTAATAATACGTTGAAGGATATTTATGATTATG	10.1016/j.chom.2008.09.007
719	BT3172	two-component system sensor histidine kinase/response regulator hybrid (one-component system)	HTCS_PUL51	BT3179	beta-galactosidase	Prediction	-	-	-	10.1016/j.chom.2008.09.007
720	BT3172	two-component system sensor histidine kinase/response regulator hybrid (one-component system)	HTCS_PUL51	BT3180	putative transmembrane protein	Prediction	-	-	-	10.1016/j.chom.2008.09.007
721	BT3269	RNA polymerase ECF-type sigma factor	ECF_PUL53	BT3270	putative anti-sigma factor	Prediction	-	-	-	10.1016/j.chom.2008.09.007
722	BT3269	RNA polymerase ECF-type sigma factor	ECF_PUL53	BT3271	SusC homolog	Prediction	-	-	TTTAGCAGGTTCGAACCCGAATAATGTTCCGGAATTGTATATTCGTGGACG	10.1016/j.chom.2008.09.007
723	BT3269	RNA polymerase ECF-type sigma factor	ECF_PUL53	BT3272	SusD homolog	Prediction	-	-	-	10.1016/j.chom.2008.09.007
724	BT3269	RNA polymerase ECF-type sigma factor	ECF_PUL53	BT3273	hypothetical protein	Prediction	-	-	-	10.1016/j.chom.2008.09.007
725	BT3269	RNA polymerase ECF-type sigma factor	ECF_PUL53	BT3274	hypothetical protein	Prediction	-	-	TAGAATAGCAATTGAAATATGAAAATAAAGATATTATTTGTTGTAATGTTC	10.1016/j.chom.2008.09.007
726	BT3269	RNA polymerase ECF-type sigma factor	ECF_PUL53	BT3275	conserved hypothetical protein	Prediction	-	-	-	10.1016/j.chom.2008.09.007
727	BT3269	RNA polymerase ECF-type sigma factor	ECF_PUL53	BT3276	conserved hypothetical protein	Prediction	-	-	-	10.1016/j.chom.2008.09.007
728	BT3277	RNA polymerase ECF-type sigma factor	ECF_PUL54	BT3278	putative anti-sigma factor	Prediction	-	-	-	10.1016/j.chom.2008.09.007
729	BT3277	RNA polymerase ECF-type sigma factor	ECF_PUL54	BT3279	SusC homolog	Prediction	-	-	AGAAAGATGAAGAAGGAAATGCTGTGGTTCATTCTTTGCAGGAGATGTATG	10.1016/j.chom.2008.09.007
730	BT3277	RNA polymerase ECF-type sigma factor	ECF_PUL54	BT3280	SusD homolog	Prediction	-	-	-	10.1016/j.chom.2008.09.007
731	BT3277	RNA polymerase ECF-type sigma factor	ECF_PUL54	BT3281	hypothetical protein	Prediction	-	-	-	10.1016/j.chom.2008.09.007
732	BT3277	RNA polymerase ECF-type sigma factor	ECF_PUL54	BT3282	conserved hypothetical protein	Prediction	-	-	TAAAAACAGCATGATATGAACAAAATTTTCACCTTATTACTTGTAGGAGCA	10.1016/j.chom.2008.09.007
733	BT3302	two-component system sensor histidine kinase/response regulator hybrid (one-component system)	HTCS_Man-2	BT3292	beta-glucuronidase	Prediction	-	-	-	10.1016/j.chom.2008.09.007
734	BT3302	two-component system sensor histidine kinase/response regulator hybrid (one-component system)	HTCS_Man-2	BT3293	beta-galactosidase	Prediction	TGTCACAAATTTATGGTATGAAATAGGTAAAAGCCGCTACATTTGTAATCG	-	-	10.1016/j.chom.2008.09.007
735	BT3302	two-component system sensor histidine kinase/response regulator hybrid (one-component system)	HTCS_Man-2	BT3294	putative alpha-glucosidase	Prediction	-	-	-	10.1016/j.chom.2008.09.007
736	BT3302	two-component system sensor histidine kinase/response regulator hybrid (one-component system)	HTCS_Man-2	BT3295	hypothetical protein	RegPrecise	-	-	-	RegPrecise
737	BT3302	two-component system sensor histidine kinase/response regulator hybrid (one-component system)	HTCS_Man-2	BT3296	SusD homolog	RegPrecise	-	-	-	RegPrecise
738	BT3302	two-component system sensor histidine kinase/response regulator hybrid (one-component system)	HTCS_Man-2	BT3297	SusC homolog	RegPrecise	-	-	-	RegPrecise
739	BT3302	two-component system sensor histidine kinase/response regulator hybrid (one-component system)	HTCS_Man-2	BT3298	conserved hypothetical protein with a conserved domain	RegPrecise	-	-	-	RegPrecise
740	BT3302	two-component system sensor histidine kinase/response regulator hybrid (one-component system)	HTCS_Man-2	BT3299	alpha-glucosidase II	RegPrecise	-	-	-	RegPrecise
741	BT3302	two-component system sensor histidine kinase/response regulator hybrid (one-component system)	HTCS_Man-2	BT3300	beta-glucosidase	RegPrecise	-	-	-	RegPrecise
742	BT3302	two-component system sensor histidine kinase/response regulator hybrid (one-component system)	HTCS_Man-2	BT3301	putative alpha-16-mannanase	RegPrecise	TTAACATAACAGGAGTACGCTTTTACGACACATATATATATTTTTGCGACA	-	-	RegPrecise
743	BT3309	transcriptional regulator	SusR3	BT3310	SusC homolog	RegPrecise	TATTATACCCTCATTGTCAAATCACTTCAGTTTCTTTATACTTTTGACCTG	-	-	RegPrecise
744	BT3309	transcriptional regulator	SusR3	BT3311	SusD homolog	RegPrecise	-	-	-	RegPrecise
745	BT3309	transcriptional regulator	SusR3	BT3312	glucosylceramidase precursor	RegPrecise	-	-	-	RegPrecise
746	BT3309	transcriptional regulator	SusR3	BT3313	hypothetical protein	RegPrecise	-	-	-	RegPrecise
747	BT3309	transcriptional regulator	SusR3	BT3314	thermostable beta-glucosidase B	RegPrecise	-	-	ATACAGAAATCATTTATGAACATGAAATTTAAAGCAACGTTACTTGGCTTG	RegPrecise
748	BT3334	two-component system sensor histidine kinase/response regulator hybrid (one-component system)	HTCS_Hya	BT3324	chondroitinase (chondroitin lyase) precursor	Prediction	-	-	-	10.1016/j.chom.2008.09.007
749	BT3334	two-component system sensor histidine kinase/response regulator hybrid (one-component system)	HTCS_Hya	BT3348	putative unsaturated glucuronyl hydrolase	Prediction	-	-	-	10.1016/j.chom.2008.09.007
750	BT3334	two-component system sensor histidine kinase/response regulator hybrid (one-component system)	HTCS_Hya	BT3349	putative sulfatase yidJ	Prediction	-	-	-	10.1016/j.chom.2008.09.007
751	BT3334	two-component system sensor histidine kinase/response regulator hybrid (one-component system)	HTCS_Hya	BT3350	putative chondroitinase (chondroitin lyase)	Prediction	-	-	ACAATTAATGATCATGAAAGCTGTTTGTTTTATATTTCTGTTCTTGTTTTG	10.1016/j.chom.2008.09.007
752	BT3334	two-component system sensor histidine kinase/response regulator hybrid (one-component system)	HTCS_Hya	BT3328	conserved hypothetical protein	RegPrecise	-	-	-	RegPrecise
753	BT3334	two-component system sensor histidine kinase/response regulator hybrid (one-component system)	HTCS_Hya	BT3329	hypothetical protein	RegPrecise	-	-	-	RegPrecise
754	BT3334	two-component system sensor histidine kinase/response regulator hybrid (one-component system)	HTCS_Hya	BT3330	hypothetical protein	RegPrecise	-	-	-	RegPrecise
755	BT3334	two-component system sensor histidine kinase/response regulator hybrid (one-component system)	HTCS_Hya	BT3331	SusD homolog	RegPrecise	-	-	-	RegPrecise
756	BT3334	two-component system sensor histidine kinase/response regulator hybrid (one-component system)	HTCS_Hya	BT3332	SusC homolog	RegPrecise	-	-	-	RegPrecise
757	BT3334	two-component system sensor histidine kinase/response regulator hybrid (one-component system)	HTCS_Hya	BT3333	arylsulfatase A precursor (ASA)	RegPrecise	-	-	-	RegPrecise
758	BT3465	two-component system sensor histidine kinase/response regulator hybrid (one-component system)	HTCS_PUL59	BT3461	deoxyuridine 5'-triphosphate nucleotidohydrolase	Prediction	TTTAACTGCAAACTTAACTAATTTTCAGTTCAAAATGTGTATTTTCGCCCG	-	-	10.1016/j.chom.2008.09.007
759	BT3465	two-component system sensor histidine kinase/response regulator hybrid (one-component system)	HTCS_PUL59	BT3462	TPR domain protein	Prediction	-	-	CATAAAAAGAGAAAATGAACAAGAAAAATAGTATATGGCTTTTGGTTGCTG	10.1016/j.chom.2008.09.007
760	BT3465	two-component system sensor histidine kinase/response regulator hybrid (one-component system)	HTCS_PUL59	BT3463	conserved hypothetical protein	Prediction	-	-	AAATACATTGCAGAATGAAAAGAATCGCTTATTTTTTGTTGATTGCAGTCG	10.1016/j.chom.2008.09.007
761	BT3465	two-component system sensor histidine kinase/response regulator hybrid (one-component system)	HTCS_PUL59	BT3464	putative peptidase	Prediction	-	-	-	10.1016/j.chom.2008.09.007
762	BT3465	two-component system sensor histidine kinase/response regulator hybrid (one-component system)	HTCS_PUL59	BT3465	two-component system sensor histidine kinase/response regulator hybrid (one-component system)	Prediction	-	-	-	10.1016/j.chom.2008.09.007
763	BT3465	two-component system sensor histidine kinase/response regulator hybrid (one-component system)	HTCS_PUL59	BT3466	hypothetical protein	Prediction	-	-	TATTAACCCTTTATATACTTCCTCCGAATCATTTATTAATAAATTCGTTCA	10.1016/j.chom.2008.09.007
764	BT3465	two-component system sensor histidine kinase/response regulator hybrid (one-component system)	HTCS_PUL59	BT3467	putatuve glycosylhydrolase	Prediction	TATTTTCGCTTTATTAACTATTAATGAAAAAAAAGTCTTTTCTTTGTATCA	-	-	10.1016/j.chom.2008.09.007
765	BT3465	two-component system sensor histidine kinase/response regulator hybrid (one-component system)	HTCS_PUL59	BT3468	ApbE-like lipoprotein	Prediction	-	-	-	10.1016/j.chom.2008.09.007
766	BT3465	two-component system sensor histidine kinase/response regulator hybrid (one-component system)	HTCS_PUL59	BT3469	probable secreted glycosyl hydrolase	Prediction	-	-	-	10.1016/j.chom.2008.09.007
767	BT3465	two-component system sensor histidine kinase/response regulator hybrid (one-component system)	HTCS_PUL59	BT3470	putative dehydrogenase	Prediction	-	-	-	10.1016/j.chom.2008.09.007
768	BT3465	two-component system sensor histidine kinase/response regulator hybrid (one-component system)	HTCS_PUL59	BT3471	hypothetical protein	Prediction	-	-	-	10.1016/j.chom.2008.09.007
769	BT3465	two-component system sensor histidine kinase/response regulator hybrid (one-component system)	HTCS_PUL59	BT3472	putative hydrogenase	Prediction	AAAGAAGAGTGAATTTTATAGAAAGTTTACTCTTCTTTCTATATTTGCATA	-	AAATATTCTTCACAGGTCAACAGCGTCTGTTCGATCCTCGTTATATCAAAG	10.1016/j.chom.2008.09.007
770	BT3465	two-component system sensor histidine kinase/response regulator hybrid (one-component system)	HTCS_PUL59	BT3473	hypothetical protein	Prediction	-	-	-	10.1016/j.chom.2008.09.007
771	BT3465	two-component system sensor histidine kinase/response regulator hybrid (one-component system)	HTCS_PUL59	BT3474	SusD homolog	Prediction	-	-	-	10.1016/j.chom.2008.09.007
772	BT3465	two-component system sensor histidine kinase/response regulator hybrid (one-component system)	HTCS_PUL59	BT3475	SusC homolog	Prediction	-	-	ATACATTTATATGATGAAAAACTTTTTATTTATATGCATGTTGTTGCTTGG	10.1016/j.chom.2008.09.007
773	BT3465	two-component system sensor histidine kinase/response regulator hybrid (one-component system)	HTCS_PUL59	BT3476	conserved hypothetical protein	Prediction	-	-	-	10.1016/j.chom.2008.09.007
774	BT3465	two-component system sensor histidine kinase/response regulator hybrid (one-component system)	HTCS_PUL59	BT3477	glutaminase A	Prediction	TTGAACACAGATTTTCCTTGTTTCTTTTATTAATTCCATTATTTTGTGTCA	-	-	10.1016/j.chom.2008.09.007
775	BT3465	two-component system sensor histidine kinase/response regulator hybrid (one-component system)	HTCS_PUL59	BT3478	integrase	Prediction	TTCAAACGTTCTTTTAACATACGGAATAGGGGCTCTGACGTTGTTTGAGCA	-	TTAACAAAAGAGATATTGGTCATTTCAGATAGCTTTCGTAAATTTGCAACA	10.1016/j.chom.2008.09.007
776	BT3465	two-component system sensor histidine kinase/response regulator hybrid (one-component system)	HTCS_PUL59	BT3479	integrase	Prediction	-	-	-	10.1016/j.chom.2008.09.007
777	BT3465	two-component system sensor histidine kinase/response regulator hybrid (one-component system)	HTCS_PUL59	BT3480	conserved hypothetical protein	Prediction	-	-	AAGAAGTACAACTATTACAGTGATGATGAACGAATGTCTTATATTCGTGAG	10.1016/j.chom.2008.09.007
778	BT3465	two-component system sensor histidine kinase/response regulator hybrid (one-component system)	HTCS_PUL59	BT3481	putative glutaminase A	Prediction	-	-	-	10.1016/j.chom.2008.09.007
779	BT3465	two-component system sensor histidine kinase/response regulator hybrid (one-component system)	HTCS_PUL59	BT3482	conserved hypothetical protein containing NHL repeat	Prediction	-	-	ATAATTATTCATCCAACAGGAAATTATGCTTACCTTATGGTTATTAACAAG	10.1016/j.chom.2008.09.007
780	BT3465	two-component system sensor histidine kinase/response regulator hybrid (one-component system)	HTCS_PUL59	BT3483	SusC homolog	Prediction	-	-	-	10.1016/j.chom.2008.09.007
781	BT3465	two-component system sensor histidine kinase/response regulator hybrid (one-component system)	HTCS_PUL59	BT3484	SusD homolog	Prediction	-	-	-	10.1016/j.chom.2008.09.007
782	BT3465	two-component system sensor histidine kinase/response regulator hybrid (one-component system)	HTCS_PUL59	BT3485	hypothetical protein	Prediction	-	-	-	10.1016/j.chom.2008.09.007
783	BT3465	two-component system sensor histidine kinase/response regulator hybrid (one-component system)	HTCS_PUL59	BT3486	N-acetylgalactosamine-6-sulfatase precursor	Prediction	GAGATAGAGAAGAACATATGACCGGAGTTCTTCTCTATCTTTATTCTTTTG	-	-	10.1016/j.chom.2008.09.007
784	BT3465	two-component system sensor histidine kinase/response regulator hybrid (one-component system)	HTCS_PUL59	BT3487	arylsulfatase (aryl-sulfate sulphohydrolase)	Prediction	-	-	-	10.1016/j.chom.2008.09.007
785	BT3465	two-component system sensor histidine kinase/response regulator hybrid (one-component system)	HTCS_PUL59	BT3488	arylsulfatase (aryl-sulfate sulphohydrolase)	Prediction	-	-	-	10.1016/j.chom.2008.09.007
786	BT3465	two-component system sensor histidine kinase/response regulator hybrid (one-component system)	HTCS_PUL59	BT3489	arylsulfatase B precursor	Prediction	-	-	TCCGGAACGTGCGTATGACGGAATCAGTATACTTCCGTTGTTAATAGGTAG	10.1016/j.chom.2008.09.007
787	BT3465	two-component system sensor histidine kinase/response regulator hybrid (one-component system)	HTCS_PUL59	BT3490	putative ATPase	Prediction	ATTTGCATGCTAAAATTGATTGTTCTCAATTTATTTTGTATTTTCGCAACA	-	-	10.1016/j.chom.2008.09.007
788	BT3465	two-component system sensor histidine kinase/response regulator hybrid (one-component system)	HTCS_PUL59	BT3491	glutaminase A	Prediction	-	-	-	10.1016/j.chom.2008.09.007
789	BT3465	two-component system sensor histidine kinase/response regulator hybrid (one-component system)	HTCS_PUL59	BT3492	conserved hypothetical protein with a conserved domain	Prediction	-	-	-	10.1016/j.chom.2008.09.007
790	BT3465	two-component system sensor histidine kinase/response regulator hybrid (one-component system)	HTCS_PUL59	BT3493	putative outer membrane protein probably involved in nutrient binding	Prediction	-	-	GAAAGAAGTAATGGTTAAAGAACAACGTACAATAAACGTTGTTATGAAAGA	10.1016/j.chom.2008.09.007
791	BT3465	two-component system sensor histidine kinase/response regulator hybrid (one-component system)	HTCS_PUL59	BT3494	SusC homolog	Prediction	-	-	-	10.1016/j.chom.2008.09.007
792	BT3465	two-component system sensor histidine kinase/response regulator hybrid (one-component system)	HTCS_PUL59	BT3495	SusD homolog	Prediction	-	-	TGTATGATGAGAATACTAAACAAGGTATGTGGGAAAGATGTTATCAGGGAA	10.1016/j.chom.2008.09.007
793	BT3465	two-component system sensor histidine kinase/response regulator hybrid (one-component system)	HTCS_PUL59	BT3496	hypothetical protein	Prediction	-	-	-	10.1016/j.chom.2008.09.007
794	BT3465	two-component system sensor histidine kinase/response regulator hybrid (one-component system)	HTCS_PUL59	BT3497	Peptidase aspartic active site	Prediction	-	-	-	10.1016/j.chom.2008.09.007
795	BT3465	two-component system sensor histidine kinase/response regulator hybrid (one-component system)	HTCS_PUL59	BT3498	conserved hypothetical protein	Prediction	-	-	-	10.1016/j.chom.2008.09.007
796	BT3465	two-component system sensor histidine kinase/response regulator hybrid (one-component system)	HTCS_PUL59	BT3499	conserved hypothetical protein	Prediction	-	-	CACGTGGAAATGAATAAGAAACTTTTTTTGGCAGGTTTGTTTTGTCTTGTA	10.1016/j.chom.2008.09.007
797	BT3465	two-component system sensor histidine kinase/response regulator hybrid (one-component system)	HTCS_PUL59	BT3500	hypothetical protein	Prediction	-	-	-	10.1016/j.chom.2008.09.007
798	BT3465	two-component system sensor histidine kinase/response regulator hybrid (one-component system)	HTCS_PUL59	BT3501	putative alpha-16-mannanase	Prediction	-	-	-	10.1016/j.chom.2008.09.007
799	BT3465	two-component system sensor histidine kinase/response regulator hybrid (one-component system)	HTCS_PUL59	BT3502	hypothetical protein	Prediction	-	-	-	10.1016/j.chom.2008.09.007
800	BT3465	two-component system sensor histidine kinase/response regulator hybrid (one-component system)	HTCS_PUL59	BT3503	glutaminase A	Prediction	-	-	-	10.1016/j.chom.2008.09.007
801	BT3465	two-component system sensor histidine kinase/response regulator hybrid (one-component system)	HTCS_PUL59	BT3504	hypothetical protein	Prediction	-	-	-	10.1016/j.chom.2008.09.007
802	BT3465	two-component system sensor histidine kinase/response regulator hybrid (one-component system)	HTCS_PUL59	BT3505	SusC homolog	Prediction	-	-	-	10.1016/j.chom.2008.09.007
803	BT3465	two-component system sensor histidine kinase/response regulator hybrid (one-component system)	HTCS_PUL59	BT3506	SusD homolog	Prediction	-	-	-	10.1016/j.chom.2008.09.007
804	BT3465	two-component system sensor histidine kinase/response regulator hybrid (one-component system)	HTCS_PUL59	BT3507	hypothetical protein	Prediction	-	-	-	10.1016/j.chom.2008.09.007
805	BT3517	RNA polymerase ECF-type sigma factor	ECF_PUL60	BT3518	putative anti-sigma factor	Prediction	ATAGTTTGAGAAAAGTGAGTATAAAATCAAAGTAGAACTGTTATCCTAATG	GCTATGATGTCCTCCTTAACCACCAGGCAACGTGAAATTGTTTATTATCGG	-	10.1016/j.chom.2008.09.007
806	BT3517	RNA polymerase ECF-type sigma factor	ECF_PUL60	BT3519	SusC homolog	Prediction	-	-	-	10.1016/j.chom.2008.09.007
807	BT3517	RNA polymerase ECF-type sigma factor	ECF_PUL60	BT3520	SusD homolog	Prediction	-	-	-	10.1016/j.chom.2008.09.007
808	BT3517	RNA polymerase ECF-type sigma factor	ECF_PUL60	BT3521	alpha-16-mannanase	Prediction	-	-	-	10.1016/j.chom.2008.09.007
809	BT3517	RNA polymerase ECF-type sigma factor	ECF_PUL60	BT3522	Concanavalin A-like lectin/glucanase	Prediction	-	-	ATTATTCAGATTACTCAAAACCGATGACTGCATTTGGTCGTTACATGAGAG	10.1016/j.chom.2008.09.007
810	BT3517	RNA polymerase ECF-type sigma factor	ECF_PUL60	BT3523	Concanavalin A-like lectin/glucanase	Prediction	ATTATTCAGATTACTCAAAACCGATGACTGCATTTGGTCGTTACATGAGAG	-	TAAGTCAGGGGAAGACAATAGTACCTTCCTTGCTGCATTTGTTAATTCTCC	10.1016/j.chom.2008.09.007
811	BT3517	RNA polymerase ECF-type sigma factor	ECF_PUL60	BT3524	alpha-16-mannanase	Prediction	-	-	-	10.1016/j.chom.2008.09.007
812	BT3517	RNA polymerase ECF-type sigma factor	ECF_PUL60	BT3525	conserved hypothetical protein	Prediction	-	-	-	10.1016/j.chom.2008.09.007
813	BT3517	RNA polymerase ECF-type sigma factor	ECF_PUL60	BT3526	glutaminase	Prediction	-	-	ATTTTCCCGGAAAAAGTTGCTGAGACAGAAATTGCTTATTATCTTACGAAG	10.1016/j.chom.2008.09.007
814	BT3517	RNA polymerase ECF-type sigma factor	ECF_PUL60	BT3527	alpha-12-mannosidase	Prediction	ATTTTCCCGGAAAAAGTTGCTGAGACAGAAATTGCTTATTATCTTACGAAG	-	-	10.1016/j.chom.2008.09.007
815	BT3517	RNA polymerase ECF-type sigma factor	ECF_PUL60	BT3528	conserved hypothetical protein	Prediction	-	-	-	10.1016/j.chom.2008.09.007
816	BT3517	RNA polymerase ECF-type sigma factor	ECF_PUL60	BT3529	aldose 1-epimerase precursor	Prediction	-	-	-	10.1016/j.chom.2008.09.007
817	BT3517	RNA polymerase ECF-type sigma factor	ECF_PUL60	BT3530	putative alpha-12-mannosidase	Prediction	-	-	-	10.1016/j.chom.2008.09.007
818	BT3517	RNA polymerase ECF-type sigma factor	ECF_PUL60	BT3531	conserved hypothetical protein	Prediction	-	-	-	10.1016/j.chom.2008.09.007
819	BT3517	RNA polymerase ECF-type sigma factor	ECF_PUL60	BT3532	aldose 1-epimerase precursor	Prediction	CAAAGGAGTAACTGGTGATGGAATCAGTTTACTTGAATTTGTTATAAGATA	-	-	10.1016/j.chom.2008.09.007
820	BT3609	transcriptional regulator	AraC_PUL62	BT3581	putative dehydrogenase	Prediction	-	-	-	10.1016/j.chom.2008.09.007
821	BT3609	transcriptional regulator	AraC_PUL62	BT3582	hypothetical protein	Prediction	-	-	-	10.1016/j.chom.2008.09.007
822	BT3609	transcriptional regulator	AraC_PUL62	BT3583	putative dehydrogenase	Prediction	-	-	-	10.1016/j.chom.2008.09.007
823	BT3609	transcriptional regulator	AraC_PUL62	BT3584	thiamine biosynthesis lipoprotein ApbE	Prediction	-	-	-	10.1016/j.chom.2008.09.007
824	BT3609	transcriptional regulator	AraC_PUL62	BT3585	putative oxidoreductase	Prediction	-	-	-	10.1016/j.chom.2008.09.007
825	BT3609	transcriptional regulator	AraC_PUL62	BT3586	putative dehydrogenase	Prediction	TCCGGCCAGTATATTACGCAAAAAAGAAAATTCTTGTTTATATTTGGATCC	-	ATTCTCCTCACAAGGTAGAACCGACTCACCCCGATTTCGGTTTTTATGGCA	10.1016/j.chom.2008.09.007
826	BT3609	transcriptional regulator	AraC_PUL62	BT3587	glucosamine-6-phosphate isomerase	Prediction	-	-	TCCGGCCAGTATATTACGCAAAAAAGAAAATTCTTGTTTATATTTGGATCC	10.1016/j.chom.2008.09.007
827	BT3609	transcriptional regulator	AraC_PUL62	BT3588	N-acetylglucosamine-6-phosphate deacetylase	Prediction	-	-	-	10.1016/j.chom.2008.09.007
828	BT3609	transcriptional regulator	AraC_PUL62	BT3589	glucose/galactose transporter	Prediction	-	-	-	10.1016/j.chom.2008.09.007
829	BT3609	transcriptional regulator	AraC_PUL62	BT3590	alpha-N-acetylglucosaminidase precursor	Prediction	-	-	CTTGAAGGCTTTGATGTAAACCCTCTTATGTACGAATTTGTTTTTGACCAG	10.1016/j.chom.2008.09.007
830	BT3609	transcriptional regulator	AraC_PUL62	BT3591	hypothetical protein	Prediction	-	-	-	10.1016/j.chom.2008.09.007
831	BT3609	transcriptional regulator	AraC_PUL62	BT3592	alpha-galactosidase precursor	Prediction	-	-	-	10.1016/j.chom.2008.09.007
832	BT3609	transcriptional regulator	AraC_PUL62	BT3593	putative hydrolase lipoprotein	Prediction	-	-	-	10.1016/j.chom.2008.09.007
833	BT3609	transcriptional regulator	AraC_PUL62	BT3594	conserved hypothetical protein with fibronectin type III-like fold	Prediction	-	-	-	10.1016/j.chom.2008.09.007
834	BT3609	transcriptional regulator	AraC_PUL62	BT3595	hypothetical protein	Prediction	-	-	-	10.1016/j.chom.2008.09.007
835	BT3609	transcriptional regulator	AraC_PUL62	BT3596	hypothetical protein	Prediction	-	-	TTTGGGGTAAAACGCAAAACTGAAATAGATGAAATCTCATTATTACAATTA	10.1016/j.chom.2008.09.007
836	BT3609	transcriptional regulator	AraC_PUL62	BT3597	sialic acid-specific 9-O-acetylesterase	Prediction	-	-	-	10.1016/j.chom.2008.09.007
837	BT3609	transcriptional regulator	AraC_PUL62	BT3598	beta-hexosaminidase precursor	Prediction	-	-	-	10.1016/j.chom.2008.09.007
838	BT3609	transcriptional regulator	AraC_PUL62	BT3599	beta-mannosidase precursor	Prediction	-	-	-	10.1016/j.chom.2008.09.007
839	BT3609	transcriptional regulator	AraC_PUL62	BT3600	ROK family transcriptional repressor	Prediction	-	-	-	10.1016/j.chom.2008.09.007
840	BT3609	transcriptional regulator	AraC_PUL62	BT3601	glucosamine--fructose-6-phosphate aminotransferase	Prediction	-	-	GAAAGGAAGAAAAAACGTCAACAAAAACATTCATAACCTGTTATCAAGTAG	10.1016/j.chom.2008.09.007
841	BT3609	transcriptional regulator	AraC_PUL62	BT3602	hypothetical protein	Prediction	-	-	-	10.1016/j.chom.2008.09.007
842	BT3609	transcriptional regulator	AraC_PUL62	BT3603	SusD homolog	Prediction	-	-	-	10.1016/j.chom.2008.09.007
843	BT3609	transcriptional regulator	AraC_PUL62	BT3604	SusC homolog	Prediction	-	-	-	10.1016/j.chom.2008.09.007
844	BT3609	transcriptional regulator	AraC_PUL62	BT3605	N-acylglucosamine 2-epimerase	Prediction	-	-	-	10.1016/j.chom.2008.09.007
845	BT3609	transcriptional regulator	AraC_PUL62	BT3606	sugar-proton symporter	Prediction	-	-	TCGGCTGTGCTTTTTGCATTGACTTTAACCAGTTAGTTGTTTATAGAATCA	10.1016/j.chom.2008.09.007
846	BT3609	transcriptional regulator	AraC_PUL62	BT3607	hypothetical protein	Prediction	-	-	-	10.1016/j.chom.2008.09.007
847	BT3609	transcriptional regulator	AraC_PUL62	BT3608	probable sialidase	Prediction	-	-	-	10.1016/j.chom.2008.09.007
848	BT3613	LacI family transcriptional regulator	LgoR	BT4159	hypothetical protein	RegPrecise	-	-	-	RegPrecise
849	BT3613	LacI family transcriptional regulator	LgoR	BT4160	beta-galactosidase precursor	RegPrecise	-	-	-	RegPrecise
850	BT3613	LacI family transcriptional regulator	LgoR	BT3614	putative oxidoreductase	RegPrecise	-	-	-	RegPrecise
851	BT3613	LacI family transcriptional regulator	LgoR	BT3615	conserved hypothetical protein	RegPrecise	-	-	-	RegPrecise
852	BT3613	LacI family transcriptional regulator	LgoR	BT3616	fucose permease	RegPrecise	-	-	-	RegPrecise
853	BT3613	LacI family transcriptional regulator	LgoR	BT3617	sorbitol dehydrogenase	RegPrecise	-	-	-	RegPrecise
854	BT3613	LacI family transcriptional regulator	LgoR	BT3613	LacI family transcriptional regulator	RegPrecise	TATTTCTTTAAATGCGGAGATTTATCAGGGAATATGCTTTCTTTGCAGATA	-	-	RegPrecise
855	BT3667	transcriptional regulator	AraC_PUL64	BT3662	putative endo-14-beta-xylanase	Prediction	AAATCGTATTTATCCTATTAAACTTACCAGAAAAAAAGTACGTTTGCATTG	-	-	10.1016/j.chom.2008.09.007
856	BT3667	transcriptional regulator	AraC_PUL64	BT3663	putative beta-xylosidase	Prediction	-	-	-	10.1016/j.chom.2008.09.007
857	BT3667	transcriptional regulator	AraC_PUL64	BT3664	putative alpha-glucosidase	Prediction	-	-	-	10.1016/j.chom.2008.09.007
858	BT3667	transcriptional regulator	AraC_PUL64	BT3665	alpha-L-fucosidase precursor	Prediction	AATCGTATTCATCCTATTTTTTTTCACTAAAAAAGCGCTACGTTTGCATTA	-	GTACACTTGATGTAATAAACCGTTATAATCCGGATTTGTTGTATTTTGATG	10.1016/j.chom.2008.09.007
859	BT3667	transcriptional regulator	AraC_PUL64	BT3666	conserved hypothetical protein	Prediction	-	-	-	10.1016/j.chom.2008.09.007
860	BT3667	transcriptional regulator	AraC_PUL64	BT3668	conserved hypothetical protein	Prediction	-	-	-	10.1016/j.chom.2008.09.007
861	BT3667	transcriptional regulator	AraC_PUL64	BT3669	conserved hypothetical protein	Prediction	-	-	-	10.1016/j.chom.2008.09.007
862	BT3667	transcriptional regulator	AraC_PUL64	BT3670	SusC homolog	Prediction	-	-	-	10.1016/j.chom.2008.09.007
863	BT3667	transcriptional regulator	AraC_PUL64	BT3671	SusD homolog	Prediction	-	-	-	10.1016/j.chom.2008.09.007
864	BT3667	transcriptional regulator	AraC_PUL64	BT3672	hypothetical protein	Prediction	-	-	ATTATAATCCAGAAGAAAAGCAATTCTACTTATATTATCGTTTTGATAATG	10.1016/j.chom.2008.09.007
865	BT3678	two-component system sensor histidine kinase/response regulator hybrid (one-component system)	HTCS_PUL65	BT3674	Six-hairpin glycosidase	Prediction	-	-	-	10.1016/j.chom.2008.09.007
866	BT3678	two-component system sensor histidine kinase/response regulator hybrid (one-component system)	HTCS_PUL65	BT3675	endo-14-beta-xylanase D precursor	Prediction	TTGACAGATATGTAACCTTTTTATTTAGGTGGATCCCCTATCTTTGTCGTA	-	-	10.1016/j.chom.2008.09.007
867	BT3678	two-component system sensor histidine kinase/response regulator hybrid (one-component system)	HTCS_PUL65	BT3676	conserved hypothetical protein	Prediction	-	-	TACCATGAGAGCGAAGCTGATTTTACCTTTTCTGATTTTATATTTGTTCTG	10.1016/j.chom.2008.09.007
868	BT3678	two-component system sensor histidine kinase/response regulator hybrid (one-component system)	HTCS_PUL65	BT3677	conserved hypothetical protein	Prediction	-	-	-	10.1016/j.chom.2008.09.007
869	BT3678	two-component system sensor histidine kinase/response regulator hybrid (one-component system)	HTCS_PUL65	BT3679	conserved hypothetical protein with a conserved domain	Prediction	-	-	-	10.1016/j.chom.2008.09.007
870	BT3678	two-component system sensor histidine kinase/response regulator hybrid (one-component system)	HTCS_PUL65	BT3680	SusC homolog	Prediction	-	-	-	10.1016/j.chom.2008.09.007
871	BT3678	two-component system sensor histidine kinase/response regulator hybrid (one-component system)	HTCS_PUL65	BT3681	SusD homolog	Prediction	-	-	AAGAAAACAAATATTATAAAGACTTTATTTCTGTCGATGGTTTGTAGTATA	10.1016/j.chom.2008.09.007
872	BT3678	two-component system sensor histidine kinase/response regulator hybrid (one-component system)	HTCS_PUL65	BT3682	hypothetical protein	Prediction	-	-	-	10.1016/j.chom.2008.09.007
873	BT3678	two-component system sensor histidine kinase/response regulator hybrid (one-component system)	HTCS_PUL65	BT3683	beta-glucanase precursor	Prediction	-	-	-	10.1016/j.chom.2008.09.007
874	BT3678	two-component system sensor histidine kinase/response regulator hybrid (one-component system)	HTCS_PUL65	BT3685	beta-glucanase precursor	Prediction	TTTGACGGATATTTGAACTCTTTTCTTTATGGTATAGGTTATCTTTGTGAG	-	AGAAACATCAAAAATAATGAAATATATATGGTAAGAATGTTATTACTGGTA	10.1016/j.chom.2008.09.007
875	BT3678	two-component system sensor histidine kinase/response regulator hybrid (one-component system)	HTCS_PUL65	BT3686	Neuraminidase	Prediction	-	-	-	10.1016/j.chom.2008.09.007
876	BT3678	two-component system sensor histidine kinase/response regulator hybrid (one-component system)	HTCS_PUL65	BT3687	glycosyl hydrolase family 88	Prediction	-	-	-	10.1016/j.chom.2008.09.007
877	BT3705	regulatory protein SusR	SusR	BT3698	alpha-amylase susG	RegPrecise	-	-	-	RegPrecise
878	BT3705	regulatory protein SusR	SusR	BT3699	outer membrane protein SusF	RegPrecise	-	-	GTAATTAACTTTAAAAAGAACGATTCATCATGAAAAAACATTTAATATACA	RegPrecise
879	BT3705	regulatory protein SusR	SusR	BT3700	outer membrane protein SusE	RegPrecise	-	-	-	RegPrecise
880	BT3705	regulatory protein SusR	SusR	BT3701	SusD	RegPrecise	-	-	-	RegPrecise
881	BT3705	regulatory protein SusR	SusR	BT3702	SusC	RegPrecise	-	-	-	RegPrecise
882	BT3705	regulatory protein SusR	SusR	BT3703	alpha-glucosidase SusB	RegPrecise	TTTTTATTCTAGACAACCCAAAGTCTCAAGATGGTTGCTATATTTGCAATA	-	-	RegPrecise
883	BT3705	regulatory protein SusR	SusR	BT3704	alpha-amylase (neopullulanase) SusA	RegPrecise	TTTTCTTTCTAACTGCCATACGGCATACCCGATTCACCTACATTTGCATCA	-	-	RegPrecise
884	BT3748	RNA polymerase ECF-type sigma factor	ECF_PUL67	BT3749	putative anti-sigma factor	Prediction	-	-	-	10.1016/j.chom.2008.09.007
885	BT3748	RNA polymerase ECF-type sigma factor	ECF_PUL67	BT3750	SusC homolog	Prediction	-	-	-	10.1016/j.chom.2008.09.007
886	BT3748	RNA polymerase ECF-type sigma factor	ECF_PUL67	BT3751	SusC homolog	Prediction	-	-	-	10.1016/j.chom.2008.09.007
887	BT3748	RNA polymerase ECF-type sigma factor	ECF_PUL67	BT3752	SusD homolog	Prediction	-	-	-	10.1016/j.chom.2008.09.007
888	BT3748	RNA polymerase ECF-type sigma factor	ECF_PUL67	BT3753	endo-beta-N-acetylglucosaminidase F2 precursor (mannosyl-glycoprotein endo-beta-N-acetyl-glucosaminidase F2)	Prediction	-	-	ATTATTATATATCATATTTGGAGTAATGGGTGCACTGATGTTTATACAGTG	10.1016/j.chom.2008.09.007
889	BT3748	RNA polymerase ECF-type sigma factor	ECF_PUL67	BT3754	Concanavalin A-like lectin/glucanase	Prediction	-	-	-	10.1016/j.chom.2008.09.007
890	BT3762	arginine repressor transcriptional regulator of arginine metabolism	ArgR	BT3762	arginine repressor transcriptional regulator of arginine metabolism	RegPrecise	AAAGCATGATTTATGCATGTTTTCTCCGAAATAATGCATAATTTTGCGCCA	-	-	RegPrecise
891	BT3762	arginine repressor transcriptional regulator of arginine metabolism	ArgR	BT3761	hypothetical protein	RegPrecise	-	-	-	RegPrecise
892	BT3762	arginine repressor transcriptional regulator of arginine metabolism	ArgR	BT3760	argininosuccinate synthase	RegPrecise	-	-	CTAAGGGCTTTATTAAGGTAACTTCTACTCCGCTACGTGTTTACTACAATA	RegPrecise
893	BT3762	arginine repressor transcriptional regulator of arginine metabolism	ArgR	BT3759	N-acetyl-gamma-glutamyl-phosphate reductase	RegPrecise	CTAAGGGCTTTATTAAGGTAACTTCTACTCCGCTACGTGTTTACTACAATA	-	-	RegPrecise
894	BT3762	arginine repressor transcriptional regulator of arginine metabolism	ArgR	BT3758	acetylornithine aminotransferase	RegPrecise	-	-	-	RegPrecise
895	BT3768	transcriptional regulator	RhaR	BT3763	rhamnulose kinase/L-fuculose kinase	Experimental	-	-	-	10.1016/j.resmic.2008.09.002
896	BT3768	transcriptional regulator	RhaR	BT3764	L-rhamnose isomerase	Experimental	-	-	-	10.1016/j.resmic.2008.09.002
897	BT3768	transcriptional regulator	RhaR	BT3765	L-rhamnose/H+ symporter	Experimental	-	-	-	10.1016/j.resmic.2008.09.002
898	BT3768	transcriptional regulator	RhaR	BT3766	rhamnulose-1-phosphate aldolase	Experimental	-	-	-	10.1016/j.resmic.2008.09.002
899	BT3768	transcriptional regulator	RhaR	BT3767	lactaldehyde reductase	Experimental	TTCCTAAATAATACTTGTATTAATCACTGAATTTATCTACTTTAGCGACCG	-	-	10.1016/j.resmic.2008.09.002
900	BT3786	two-component system sensor histidine kinase/response regulator hybrid (one-component system)	HTCS_Man-3	BT3773	Alpha-12-mannosidase putative	Prediction	AAACTCTGGCGACAGCCTGATAGTTCCGGAATAGAGTTTATATTTGCATCA	-	-	10.1016/j.chom.2008.09.007
901	BT3786	two-component system sensor histidine kinase/response regulator hybrid (one-component system)	HTCS_Man-3	BT3780	putative glycosidase PH117-related	Prediction	-	-	-	10.1016/j.chom.2008.09.007
902	BT3786	two-component system sensor histidine kinase/response regulator hybrid (one-component system)	HTCS_Man-3	BT3774	alpha-mannosidase	RegPrecise	ATTGGCACTACAAAGGACAGCTAATCATTCGAAATCCGCTATATTTGGACA	-	-	RegPrecise
903	BT3786	two-component system sensor histidine kinase/response regulator hybrid (one-component system)	HTCS_Man-3	BT3775	glycoside transferase family 32	RegPrecise	-	-	-	RegPrecise
904	BT3786	two-component system sensor histidine kinase/response regulator hybrid (one-component system)	HTCS_Man-3	BT3776	glycoside transferase family 32	RegPrecise	-	-	-	RegPrecise
905	BT3786	two-component system sensor histidine kinase/response regulator hybrid (one-component system)	HTCS_Man-3	BT3777	hypothetical protein	RegPrecise	-	-	-	RegPrecise
906	BT3786	two-component system sensor histidine kinase/response regulator hybrid (one-component system)	HTCS_Man-3	BT3778	conserved hypothetical protein	RegPrecise	-	-	AAAAAATATGGATTATCCAATTACGGAAGTAGCTTAAATGTTTTTAAGCTA	RegPrecise
907	BT3786	two-component system sensor histidine kinase/response regulator hybrid (one-component system)	HTCS_Man-3	BT3779	conserved hypothetical protein	RegPrecise	-	-	-	RegPrecise
908	BT3786	two-component system sensor histidine kinase/response regulator hybrid (one-component system)	HTCS_Man-3	BT3781	conserved hypothetical protein	RegPrecise	-	-	-	RegPrecise
909	BT3786	two-component system sensor histidine kinase/response regulator hybrid (one-component system)	HTCS_Man-3	BT3782	glycoside hydrolase family 73	RegPrecise	-	-	-	RegPrecise
910	BT3786	two-component system sensor histidine kinase/response regulator hybrid (one-component system)	HTCS_Man-3	BT3784	putative alpha-12-mannosidase	RegPrecise	AGTGTTTCGACTTCCGGTAGCGGCATTCCTTTTCTCTCTATTTTCGTCACA	-	TCATTTGTTCATGAAAACACATTTTTCATTTAAACACCTGTTATTTATTGG	RegPrecise
911	BT3786	two-component system sensor histidine kinase/response regulator hybrid (one-component system)	HTCS_Man-3	BT3787	conserved hypothetical protein with NHL repeat	RegPrecise	CACAAAGAAGGAAAACTAAAAATCTTGGCAAACACATTAATTTTGCTGGTG	-	-	RegPrecise
912	BT3786	two-component system sensor histidine kinase/response regulator hybrid (one-component system)	HTCS_Man-3	BT3788	SusC homolog	RegPrecise	-	-	AAAGATATATTCATGAAAAATACACAGAAATATTTCATATTACTTTTGATG	RegPrecise
913	BT3786	two-component system sensor histidine kinase/response regulator hybrid (one-component system)	HTCS_Man-3	BT3789	SusD homolog	RegPrecise	-	-	GAAAAAACAGATCATGAAAAAACTAGTATATTATATATTGTTATCCATAAG	RegPrecise
914	BT3786	two-component system sensor histidine kinase/response regulator hybrid (one-component system)	HTCS_Man-3	BT3790	hypothetical protein	RegPrecise	-	-	-	RegPrecise
915	BT3786	two-component system sensor histidine kinase/response regulator hybrid (one-component system)	HTCS_Man-3	BT3791	Concanavalin A-like lectin/glucanase	RegPrecise	-	-	-	RegPrecise
916	BT3786	two-component system sensor histidine kinase/response regulator hybrid (one-component system)	HTCS_Man-3	BT3792	putative alpha-16-mannanase	RegPrecise	-	-	-	RegPrecise
917	BT3853	hypothetical protein	TF_PUL69	BT3854	SusC homolog	Prediction	TTAATCTAAAATTAATATGGCATTAAGGACTGGAATTCTATATTTGCTTCA	-	-	10.1016/j.chom.2008.09.007
918	BT3853	hypothetical protein	TF_PUL69	BT3855	SusD homolog	Prediction	-	-	-	10.1016/j.chom.2008.09.007
919	BT3853	hypothetical protein	TF_PUL69	BT3856	conserved hypothetical protein	Prediction	-	-	-	10.1016/j.chom.2008.09.007
920	BT3853	hypothetical protein	TF_PUL69	BT3857	Flavodoxin-like protein	Prediction	-	-	-	10.1016/j.chom.2008.09.007
921	BT3853	hypothetical protein	TF_PUL69	BT3858	alpha-12-mannosidase	Prediction	-	-	-	10.1016/j.chom.2008.09.007
922	BT3853	hypothetical protein	TF_PUL69	BT3859	conserved hypothetical protein	Prediction	-	-	-	10.1016/j.chom.2008.09.007
923	BT3853	hypothetical protein	TF_PUL69	BT3860	Concanavalin A-like lectin/glucanase	Prediction	-	-	-	10.1016/j.chom.2008.09.007
924	BT3853	hypothetical protein	TF_PUL69	BT3861	Concanavalin A-like lectin/glucanase	Prediction	-	-	-	10.1016/j.chom.2008.09.007
925	BT3853	hypothetical protein	TF_PUL69	BT3862	endo-alpha-mannosidase	Prediction	-	-	GAAATCCATGCAGCAATGGGCAAAGGCACATAATAAATTGTTTATTCCGAG	10.1016/j.chom.2008.09.007
926	BT3951	transcriptional regulator	HTCS_PUL70	BT3952	SusC homolog	Prediction	-	-	GAAAAAACATCGCATCAGGTCATTATGGCTACTACTATTGTTACTTACGTG	10.1016/j.chom.2008.09.007
927	BT3951	transcriptional regulator	HTCS_PUL70	BT3953	SusD homolog	Prediction	-	-	-	10.1016/j.chom.2008.09.007
928	BT3951	transcriptional regulator	HTCS_PUL70	BT3954	hypothetical protein	Prediction	-	-	-	10.1016/j.chom.2008.09.007
929	BT3951	transcriptional regulator	HTCS_PUL70	BT3955	hypothetical protein	Prediction	-	-	-	10.1016/j.chom.2008.09.007
930	BT3951	transcriptional regulator	HTCS_PUL70	BT3956	alpha-L-fucosidase-like precursor	Prediction	-	-	-	10.1016/j.chom.2008.09.007
931	BT3957	transcriptional regulator	HTCS_PUL71	BT3958	SusC homolog	Prediction	TGTCACTTCTGCGGAATATTCTTAATATTAAAAGTTTTTAATTTGCTTCCG	-	-	10.1016/j.chom.2008.09.007
932	BT3957	transcriptional regulator	HTCS_PUL71	BT3959	SusD homolog	Prediction	-	-	AAATATATTTAAAATAGGAACTTTGGCGCTGTGTTTGGTGGTCGGACTTAG	10.1016/j.chom.2008.09.007
933	BT3957	transcriptional regulator	HTCS_PUL71	BT3960	alpha-12-mannosidase-like protein	Prediction	-	-	-	10.1016/j.chom.2008.09.007
934	BT3957	transcriptional regulator	HTCS_PUL71	BT3961	hypothetical protein	Prediction	-	-	GACTTTAAGGGAATCTTCCACTCTGGTGTGGAGTTTGATGATCGTAATCCG	10.1016/j.chom.2008.09.007
935	BT3957	transcriptional regulator	HTCS_PUL71	BT3962	glycoside hydrolase family 92	Prediction	TTGTCACGTCAGAGTATAGTTATTAATTTTCTATTGCGTTAATTTGTAACG	-	-	10.1016/j.chom.2008.09.007
936	BT3957	transcriptional regulator	HTCS_PUL71	BT3963	glycoside hydrolase family 92	Prediction	-	-	-	10.1016/j.chom.2008.09.007
937	BT3957	transcriptional regulator	HTCS_PUL71	BT3964	putative secretory protein	Prediction	-	-	-	10.1016/j.chom.2008.09.007
938	BT3957	transcriptional regulator	HTCS_PUL71	BT3965	putative alpha-12-mannosidase	Prediction	-	-	-	10.1016/j.chom.2008.09.007
939	BT3992	putative anti-sigma factor	aECF_PUL72	BT3983	SusC homolog	Experimental	TTTTTCAAAAACCTCTAAGTGTTTTTCAAGGTATGGGTTGTTATATAAATG	-	-	10.1074/jbc.M109.008094
940	BT3992	putative anti-sigma factor	aECF_PUL72	BT3984	SusD homolog	Experimental	-	-	-	10.1074/jbc.M109.008094
941	BT3992	putative anti-sigma factor	aECF_PUL72	BT3985	conserved hypothetical protein	Experimental	-	-	-	10.1074/jbc.M109.008094
942	BT3992	putative anti-sigma factor	aECF_PUL72	BT3986	putative patatin-like protein	Experimental	-	-	-	10.1074/jbc.M109.008094
943	BT3992	putative anti-sigma factor	aECF_PUL72	BT3987	endo-beta-N-acetylglucosaminidase F1 precursor	Experimental	-	-	-	10.1074/jbc.M109.008094
944	BT3992	putative anti-sigma factor	aECF_PUL72	BT3988	putative peptidoglycan bound protein	Experimental	-	-	ATGTGGATAAAGTACTTAGAAACTTTAAATATTTGTCTGTTATAGGTAGTA	10.1074/jbc.M109.008094
945	BT3993	RNA polymerase ECF-type sigma factor	ECF_PUL72	BT3983	SusC homolog	Experimental	TTTTTCAAAAACCTCTAAGTGTTTTTCAAGGTATGGGTTGTTATATAAATG	-	-	10.1016/j.chom.2008.09.007, 10.1074/jbc.M109.008094
946	BT3993	RNA polymerase ECF-type sigma factor	ECF_PUL72	BT3984	SusD homolog	Experimental	-	-	-	10.1016/j.chom.2008.09.007, 10.1074/jbc.M109.008094
947	BT3993	RNA polymerase ECF-type sigma factor	ECF_PUL72	BT3985	conserved hypothetical protein	Experimental	-	-	-	10.1016/j.chom.2008.09.007, 10.1074/jbc.M109.008094
948	BT3993	RNA polymerase ECF-type sigma factor	ECF_PUL72	BT3986	putative patatin-like protein	Experimental	-	-	-	10.1016/j.chom.2008.09.007, 10.1074/jbc.M109.008094
949	BT3993	RNA polymerase ECF-type sigma factor	ECF_PUL72	BT3987	endo-beta-N-acetylglucosaminidase F1 precursor	Experimental	-	-	-	10.1016/j.chom.2008.09.007, 10.1074/jbc.M109.008094
950	BT3993	RNA polymerase ECF-type sigma factor	ECF_PUL72	BT3988	putative peptidoglycan bound protein	Experimental	-	-	ATGTGGATAAAGTACTTAGAAACTTTAAATATTTGTCTGTTATAGGTAGTA	10.1016/j.chom.2008.09.007, 10.1074/jbc.M109.008094
951	BT3993	RNA polymerase ECF-type sigma factor	ECF_PUL72	BT3989	hypothetical protein	Prediction	CTTCTTTACTTTCAGGCTATTTTTCAGTTAGTATTCACTACTTTTGCCGGA	-	ATTGCGGAGCAACTCATCTACAAAACTTTGATGCATACGTTGAAGATTATG	10.1016/j.chom.2008.09.007
952	BT3993	RNA polymerase ECF-type sigma factor	ECF_PUL72	BT3990	putative alpha-12-mannosidase	Prediction	-	-	-	10.1016/j.chom.2008.09.007
953	BT3993	RNA polymerase ECF-type sigma factor	ECF_PUL72	BT3991	putative alpha-12-mannosidase	Prediction	-	-	-	10.1016/j.chom.2008.09.007
954	BT3993	RNA polymerase ECF-type sigma factor	ECF_PUL72	BT3992	putative anti-sigma factor	Prediction	TTTATTGGATTAAAGATAAGTGTTTTTGGGGTTTCAGTTGTATTACTTATA	TGAGCGAAGAAATAATAAACAAATATCTGACTGGTCAGTGTTCTGAAGAAG	-	10.1016/j.chom.2008.09.007
955	BT4069	conserved hypothetical protein putative regulatory protein	SusR_PUL74	BT4071	hypothetical protein	Prediction	-	-	-	10.1016/j.chom.2008.09.007
956	BT4069	conserved hypothetical protein putative regulatory protein	SusR_PUL74	BT4072	alpha-mannosidase	Prediction	-	-	-	10.1016/j.chom.2008.09.007
957	BT4069	conserved hypothetical protein putative regulatory protein	SusR_PUL74	BT4073	Alpha-12-mannosidase putative	Prediction	-	-	-	10.1016/j.chom.2008.09.007
958	BT4069	conserved hypothetical protein putative regulatory protein	SusR_PUL74	BT4074	beta-mannosidase precursor	Prediction	-	-	GAAAGAATCCTTCCTGTTATCATGTCTGATAATTATATAACTTTGATGCCG	10.1016/j.chom.2008.09.007
959	BT4069	conserved hypothetical protein putative regulatory protein	SusR_PUL74	BT4075	putative lipolytic enzyme G-D-S-L family	Prediction	-	-	ACGTAAAGGTCTTTTTCCTGCTATTTCTAATCTGTGTTTGTTCTAATAGCC	10.1016/j.chom.2008.09.007
960	BT4069	conserved hypothetical protein putative regulatory protein	SusR_PUL74	BT4076	alpha-rhamnosidase	Prediction	-	-	-	10.1016/j.chom.2008.09.007
961	BT4069	conserved hypothetical protein putative regulatory protein	SusR_PUL74	BT4077	endo-14-beta-xylanase Z precursor	Prediction	-	-	TGATTTCTTATCGGTAACGAACTGTCTTTTACATAACACGTTGTTACAGCA	10.1016/j.chom.2008.09.007
962	BT4069	conserved hypothetical protein putative regulatory protein	SusR_PUL74	BT4078	Lipolytic enzyme G-D-S-L family	Prediction	TATTTTTTTATTTCTTTTTAGTGGTATTTGCTTGCTTACTCGTTCTTAATA	-	TTCAGAAGTGTGGATCTAAACCAAAAATTATTATATGTCGTTGTATTCCGG	10.1016/j.chom.2008.09.007
963	BT4069	conserved hypothetical protein putative regulatory protein	SusR_PUL74	BT4079	conserved hypothetical protein	Prediction	TTCAGAAGTGTGGATCTAAACCAAAAATTATTATATGTCGTTGTATTCCGG	-	-	10.1016/j.chom.2008.09.007
964	BT4069	conserved hypothetical protein putative regulatory protein	SusR_PUL74	BT4080	putative cell surface protein	Prediction	-	-	AAAAACGGTATTTTCTATGAGAAACTTATTACAAAAATGTTTTAAATGGCA	10.1016/j.chom.2008.09.007
965	BT4069	conserved hypothetical protein putative regulatory protein	SusR_PUL74	BT4081	SusC homolog	Prediction	-	-	ATTTTTCAGGAACGTAAACAAATTCCTGATTATGTAGGTTTGATTCAAATG	10.1016/j.chom.2008.09.007
966	BT4069	conserved hypothetical protein putative regulatory protein	SusR_PUL74	BT4082	SusD homolog	Prediction	-	-	AACAGAATGGTCCAATGATTTTGTTAGGTGATGAAATTGTTAGTAATAATG	10.1016/j.chom.2008.09.007
967	BT4069	conserved hypothetical protein putative regulatory protein	SusR_PUL74	BT4083	hypothetical protein	Prediction	-	-	-	10.1016/j.chom.2008.09.007
968	BT4069	conserved hypothetical protein putative regulatory protein	SusR_PUL74	BT4084	conserved hypothetical protein	Prediction	-	-	CTTATGAAAACAAGAAATATATATAGTCTTCTATATGTAACTTTCGTTGCA	10.1016/j.chom.2008.09.007
969	BT4069	conserved hypothetical protein putative regulatory protein	SusR_PUL74	BT4085	SusD homolog	Prediction	-	-	TTGGAGAATTGCATATCGAAATATTCGTCGAGTAAATGTGTTTTTTAAATA	10.1016/j.chom.2008.09.007
970	BT4069	conserved hypothetical protein putative regulatory protein	SusR_PUL74	BT4086	hypothetical protein	Prediction	-	-	-	10.1016/j.chom.2008.09.007
971	BT4069	conserved hypothetical protein putative regulatory protein	SusR_PUL74	BT4087	hypothetical protein	Prediction	-	-	-	10.1016/j.chom.2008.09.007
972	BT4069	conserved hypothetical protein putative regulatory protein	SusR_PUL74	BT4088	SusC homolog	Prediction	-	-	TATATGCGTAATATTTTGAATAAAAGAAATAGTCGGTACTGTTTCACATGT	10.1016/j.chom.2008.09.007
973	BT4069	conserved hypothetical protein putative regulatory protein	SusR_PUL74	BT4089	SusD homolog	Prediction	-	-	-	10.1016/j.chom.2008.09.007
974	BT4069	conserved hypothetical protein putative regulatory protein	SusR_PUL74	BT4090	SusC homolog	Prediction	-	-	ATTTCCAATTAAATGTAAACAAAGGTGCTGTATTGGAGTTTTCTTATATCG	10.1016/j.chom.2008.09.007
975	BT4069	conserved hypothetical protein putative regulatory protein	SusR_PUL74	BT4091	sialic acid-specific 9-O-acetylesterase	Prediction	-	-	-	10.1016/j.chom.2008.09.007
976	BT4069	conserved hypothetical protein putative regulatory protein	SusR_PUL74	BT4092	putative alpha-12-mannosidase	Prediction	-	-	-	10.1016/j.chom.2008.09.007
977	BT4069	conserved hypothetical protein putative regulatory protein	SusR_PUL74	BT4093	alpha-12-mannosidase family protein	Prediction	-	-	-	10.1016/j.chom.2008.09.007
978	BT4069	conserved hypothetical protein putative regulatory protein	SusR_PUL74	BT4094	glycosidase	Prediction	-	-	-	10.1016/j.chom.2008.09.007
979	BT4069	conserved hypothetical protein putative regulatory protein	SusR_PUL74	BT4095	beta-xylosidase (14-beta-D-xylan xylosidase)	Prediction	-	-	TAAGAAATAAAATGCAATGAAAAAGATAGGACTCTTTTTGTTTGATATTTG	10.1016/j.chom.2008.09.007
980	BT4069	conserved hypothetical protein putative regulatory protein	SusR_PUL74	BT4096	lipolytic enzyme G-D-S-L family	Prediction	-	-	-	10.1016/j.chom.2008.09.007
981	BT4070	RNA polymerase ECF-type sigma factor	ECF_PUL74	BT4071	hypothetical protein	Prediction	-	-	-	10.1016/j.chom.2008.09.007
982	BT4070	RNA polymerase ECF-type sigma factor	ECF_PUL74	BT4072	alpha-mannosidase	Prediction	-	-	-	10.1016/j.chom.2008.09.007
983	BT4070	RNA polymerase ECF-type sigma factor	ECF_PUL74	BT4073	Alpha-12-mannosidase putative	Prediction	-	-	-	10.1016/j.chom.2008.09.007
984	BT4070	RNA polymerase ECF-type sigma factor	ECF_PUL74	BT4074	beta-mannosidase precursor	Prediction	-	-	GAAAGAATCCTTCCTGTTATCATGTCTGATAATTATATAACTTTGATGCCG	10.1016/j.chom.2008.09.007
985	BT4070	RNA polymerase ECF-type sigma factor	ECF_PUL74	BT4075	putative lipolytic enzyme G-D-S-L family	Prediction	-	-	ACGTAAAGGTCTTTTTCCTGCTATTTCTAATCTGTGTTTGTTCTAATAGCC	10.1016/j.chom.2008.09.007
986	BT4070	RNA polymerase ECF-type sigma factor	ECF_PUL74	BT4076	alpha-rhamnosidase	Prediction	-	-	-	10.1016/j.chom.2008.09.007
987	BT4070	RNA polymerase ECF-type sigma factor	ECF_PUL74	BT4077	endo-14-beta-xylanase Z precursor	Prediction	-	-	TGATTTCTTATCGGTAACGAACTGTCTTTTACATAACACGTTGTTACAGCA	10.1016/j.chom.2008.09.007
988	BT4070	RNA polymerase ECF-type sigma factor	ECF_PUL74	BT4078	Lipolytic enzyme G-D-S-L family	Prediction	TATTTTTTTATTTCTTTTTAGTGGTATTTGCTTGCTTACTCGTTCTTAATA	-	TTCAGAAGTGTGGATCTAAACCAAAAATTATTATATGTCGTTGTATTCCGG	10.1016/j.chom.2008.09.007
989	BT4070	RNA polymerase ECF-type sigma factor	ECF_PUL74	BT4079	conserved hypothetical protein	Prediction	TTCAGAAGTGTGGATCTAAACCAAAAATTATTATATGTCGTTGTATTCCGG	-	-	10.1016/j.chom.2008.09.007
990	BT4070	RNA polymerase ECF-type sigma factor	ECF_PUL74	BT4080	putative cell surface protein	Prediction	-	-	AAAAACGGTATTTTCTATGAGAAACTTATTACAAAAATGTTTTAAATGGCA	10.1016/j.chom.2008.09.007
991	BT4070	RNA polymerase ECF-type sigma factor	ECF_PUL74	BT4081	SusC homolog	Prediction	-	-	ATTTTTCAGGAACGTAAACAAATTCCTGATTATGTAGGTTTGATTCAAATG	10.1016/j.chom.2008.09.007
992	BT4070	RNA polymerase ECF-type sigma factor	ECF_PUL74	BT4082	SusD homolog	Prediction	-	-	AACAGAATGGTCCAATGATTTTGTTAGGTGATGAAATTGTTAGTAATAATG	10.1016/j.chom.2008.09.007
993	BT4070	RNA polymerase ECF-type sigma factor	ECF_PUL74	BT4083	hypothetical protein	Prediction	-	-	-	10.1016/j.chom.2008.09.007
994	BT4070	RNA polymerase ECF-type sigma factor	ECF_PUL74	BT4084	conserved hypothetical protein	Prediction	-	-	CTTATGAAAACAAGAAATATATATAGTCTTCTATATGTAACTTTCGTTGCA	10.1016/j.chom.2008.09.007
995	BT4070	RNA polymerase ECF-type sigma factor	ECF_PUL74	BT4085	SusD homolog	Prediction	-	-	TTGGAGAATTGCATATCGAAATATTCGTCGAGTAAATGTGTTTTTTAAATA	10.1016/j.chom.2008.09.007
996	BT4070	RNA polymerase ECF-type sigma factor	ECF_PUL74	BT4086	hypothetical protein	Prediction	-	-	-	10.1016/j.chom.2008.09.007
997	BT4070	RNA polymerase ECF-type sigma factor	ECF_PUL74	BT4087	hypothetical protein	Prediction	-	-	-	10.1016/j.chom.2008.09.007
998	BT4070	RNA polymerase ECF-type sigma factor	ECF_PUL74	BT4088	SusC homolog	Prediction	-	-	TATATGCGTAATATTTTGAATAAAAGAAATAGTCGGTACTGTTTCACATGT	10.1016/j.chom.2008.09.007
999	BT4070	RNA polymerase ECF-type sigma factor	ECF_PUL74	BT4089	SusD homolog	Prediction	-	-	-	10.1016/j.chom.2008.09.007
1000	BT4070	RNA polymerase ECF-type sigma factor	ECF_PUL74	BT4090	SusC homolog	Prediction	-	-	ATTTCCAATTAAATGTAAACAAAGGTGCTGTATTGGAGTTTTCTTATATCG	10.1016/j.chom.2008.09.007
1001	BT4070	RNA polymerase ECF-type sigma factor	ECF_PUL74	BT4091	sialic acid-specific 9-O-acetylesterase	Prediction	-	-	-	10.1016/j.chom.2008.09.007
1002	BT4070	RNA polymerase ECF-type sigma factor	ECF_PUL74	BT4092	putative alpha-12-mannosidase	Prediction	-	-	-	10.1016/j.chom.2008.09.007
1003	BT4070	RNA polymerase ECF-type sigma factor	ECF_PUL74	BT4093	alpha-12-mannosidase family protein	Prediction	-	-	-	10.1016/j.chom.2008.09.007
1004	BT4070	RNA polymerase ECF-type sigma factor	ECF_PUL74	BT4094	glycosidase	Prediction	-	-	-	10.1016/j.chom.2008.09.007
1005	BT4070	RNA polymerase ECF-type sigma factor	ECF_PUL74	BT4095	beta-xylosidase (14-beta-D-xylan xylosidase)	Prediction	-	-	TAAGAAATAAAATGCAATGAAAAAGATAGGACTCTTTTTGTTTGATATTTG	10.1016/j.chom.2008.09.007
1006	BT4070	RNA polymerase ECF-type sigma factor	ECF_PUL74	BT4096	lipolytic enzyme G-D-S-L family	Prediction	-	-	-	10.1016/j.chom.2008.09.007
1007	BT4111	two-component system sensor histidine kinase/response regulator hybrid (one-component system)	HTCS_Rgu-1a	BT4108	glycoside hydrolase family 15	RegPrecise	TTAACTAAAAAATCCCACTCTGTTTGGAGGAAATACACTACTTTCGTAGCA	-	-	RegPrecise
1008	BT4111	two-component system sensor histidine kinase/response regulator hybrid (one-component system)	HTCS_Rgu-1a	BT4109	putative pectinesterase precursor	RegPrecise	-	-	-	RegPrecise
1009	BT4111	two-component system sensor histidine kinase/response regulator hybrid (one-component system)	HTCS_Rgu-1a	BT4110	putative pectinesterase precursor	RegPrecise	-	-	AGGAGGGATTCCTGTGTTGTTCAACTCCATTGTTCGTCGTAATTTTGTACA	RegPrecise
1010	BT4111	two-component system sensor histidine kinase/response regulator hybrid (one-component system)	HTCS_Rgu-1a	BT4187	exo-poly-alpha-D-galacturonosidase precursor	RegPrecise	CTATCAATAACTCCACATCTGCCTGAAGTTTCCCCCTTATCTTTGCCAATG	-	-	RegPrecise
1011	BT4111	two-component system sensor histidine kinase/response regulator hybrid (one-component system)	HTCS_Rgu-1a	BT4186	conserved hypothetical protein	RegPrecise	-	-	-	RegPrecise
1012	BT4111	two-component system sensor histidine kinase/response regulator hybrid (one-component system)	HTCS_Rgu-1a	BT4185	xylosidase/arabinosidase	RegPrecise	CTGCACAATTATTACTCCTTTGTGCGGAGTCTTTTTTTTACCTTTGCCCCA	-	-	RegPrecise
1013	BT4111	two-component system sensor histidine kinase/response regulator hybrid (one-component system)	HTCS_Rgu-1a	BT4119	pectate lyase	RegPrecise	-	-	-	RegPrecise
1014	BT4111	two-component system sensor histidine kinase/response regulator hybrid (one-component system)	HTCS_Rgu-1a	BT4120	Fibronectin type III	RegPrecise	-	-	-	RegPrecise
1015	BT4111	two-component system sensor histidine kinase/response regulator hybrid (one-component system)	HTCS_Rgu-1a	BT4121	SusC homolog	RegPrecise	-	-	-	RegPrecise
1016	BT4111	two-component system sensor histidine kinase/response regulator hybrid (one-component system)	HTCS_Rgu-1a	BT4122	SusD homolog	RegPrecise	-	-	-	RegPrecise
1017	BT4111	two-component system sensor histidine kinase/response regulator hybrid (one-component system)	HTCS_Rgu-1a	BT4123	exo-poly-alpha-D-galacturonosidase precursor	RegPrecise	-	-	-	RegPrecise
1018	BT4111	two-component system sensor histidine kinase/response regulator hybrid (one-component system)	HTCS_Rgu-1a	BT4116	pectate lyase	RegPrecise	-	-	AGTTTCAACAAAAGATTTGCTTGTATCTTTGCGTTTTCCTATCTTAGATGA	RegPrecise
1019	BT4111	two-component system sensor histidine kinase/response regulator hybrid (one-component system)	HTCS_Rgu-1a	BT4115	pectate lyase	RegPrecise	-	-	-	RegPrecise
1020	BT4111	two-component system sensor histidine kinase/response regulator hybrid (one-component system)	HTCS_Rgu-1a	BT4114	SusC homolog	RegPrecise	-	-	-	RegPrecise
1021	BT4111	two-component system sensor histidine kinase/response regulator hybrid (one-component system)	HTCS_Rgu-1a	BT4113	SusD homolog	RegPrecise	-	-	-	RegPrecise
1022	BT4111	two-component system sensor histidine kinase/response regulator hybrid (one-component system)	HTCS_Rgu-1a	BT4112	putative Fibronectin	RegPrecise	-	-	-	RegPrecise
1023	BT4124	two-component system sensor histidine kinase/response regulator hybrid (one-component system)	HTCS_Rgu-1b	BT4108	glycoside hydrolase family 15	Prediction	TTAACTAAAAAATCCCACTCTGTTTGGAGGAAATACACTACTTTCGTAGCA	-	-	10.1016/j.chom.2008.09.007
1024	BT4124	two-component system sensor histidine kinase/response regulator hybrid (one-component system)	HTCS_Rgu-1b	BT4109	putative pectinesterase precursor	Prediction	-	-	-	10.1016/j.chom.2008.09.007
1025	BT4124	two-component system sensor histidine kinase/response regulator hybrid (one-component system)	HTCS_Rgu-1b	BT4110	putative pectinesterase precursor	Prediction	-	-	AGGAGGGATTCCTGTGTTGTTCAACTCCATTGTTCGTCGTAATTTTGTACA	10.1016/j.chom.2008.09.007
1026	BT4124	two-component system sensor histidine kinase/response regulator hybrid (one-component system)	HTCS_Rgu-1b	BT4111	two-component system sensor histidine kinase/response regulator hybrid (one-component system)	Prediction	ATAAACACCGAATATAGATGTAAGTTCAGCTAAATCATTATCTTTACACCA	-	-	10.1016/j.chom.2008.09.007
1027	BT4124	two-component system sensor histidine kinase/response regulator hybrid (one-component system)	HTCS_Rgu-1b	BT4117	conserved hypothetical protein	Prediction	ATCATCTGAAAAGCCTGTAAGAGCACAAAGAAATGATGTATCTTTGAACCA	-	-	10.1016/j.chom.2008.09.007
1028	BT4124	two-component system sensor histidine kinase/response regulator hybrid (one-component system)	HTCS_Rgu-1b	BT4118	putative two-component system response regulator no kinase domain	Prediction	-	-	-	10.1016/j.chom.2008.09.007
1029	BT4124	two-component system sensor histidine kinase/response regulator hybrid (one-component system)	HTCS_Rgu-1b	BT4112	putative Fibronectin	RegPrecise	-	-	-	RegPrecise
1030	BT4124	two-component system sensor histidine kinase/response regulator hybrid (one-component system)	HTCS_Rgu-1b	BT4113	SusD homolog	RegPrecise	-	-	-	RegPrecise
1031	BT4124	two-component system sensor histidine kinase/response regulator hybrid (one-component system)	HTCS_Rgu-1b	BT4114	SusC homolog	RegPrecise	-	-	-	RegPrecise
1032	BT4124	two-component system sensor histidine kinase/response regulator hybrid (one-component system)	HTCS_Rgu-1b	BT4115	pectate lyase	RegPrecise	-	-	-	RegPrecise
1033	BT4124	two-component system sensor histidine kinase/response regulator hybrid (one-component system)	HTCS_Rgu-1b	BT4116	pectate lyase	RegPrecise	-	-	AGTTTCAACAAAAGATTTGCTTGTATCTTTGCGTTTTCCTATCTTAGATGA	RegPrecise
1034	BT4124	two-component system sensor histidine kinase/response regulator hybrid (one-component system)	HTCS_Rgu-1b	BT4119	pectate lyase	RegPrecise	-	-	-	RegPrecise
1035	BT4124	two-component system sensor histidine kinase/response regulator hybrid (one-component system)	HTCS_Rgu-1b	BT4120	Fibronectin type III	RegPrecise	-	-	-	RegPrecise
1036	BT4124	two-component system sensor histidine kinase/response regulator hybrid (one-component system)	HTCS_Rgu-1b	BT4121	SusC homolog	RegPrecise	-	-	-	RegPrecise
1037	BT4124	two-component system sensor histidine kinase/response regulator hybrid (one-component system)	HTCS_Rgu-1b	BT4122	SusD homolog	RegPrecise	-	-	-	RegPrecise
1038	BT4124	two-component system sensor histidine kinase/response regulator hybrid (one-component system)	HTCS_Rgu-1b	BT4123	exo-poly-alpha-D-galacturonosidase precursor	RegPrecise	-	-	-	RegPrecise
1039	BT4137	two-component system sensor histidine kinase/response regulator hybrid (one-component system)	HTCS_Ogl-2	BT4132	putative chitobiase	RegPrecise	-	-	-	RegPrecise
1040	BT4137	two-component system sensor histidine kinase/response regulator hybrid (one-component system)	HTCS_Ogl-2	BT4133	hypothetical protein	RegPrecise	-	-	TGTATGGGCTTATGACCATAACAATTTAAAAAAATATGTTATCTATGGTTG	RegPrecise
1041	BT4137	two-component system sensor histidine kinase/response regulator hybrid (one-component system)	HTCS_Ogl-2	BT4134	SusD homolog	RegPrecise	-	-	-	RegPrecise
1042	BT4137	two-component system sensor histidine kinase/response regulator hybrid (one-component system)	HTCS_Ogl-2	BT4135	SusC homolog	RegPrecise	ATAGTGGTGGAAGAATACTACAAATATTAATCCTGTTTTGTTTGTATGGTA	-	-	RegPrecise
1043	BT4137	two-component system sensor histidine kinase/response regulator hybrid (one-component system)	HTCS_Ogl-2	BT4136	putative exported fucosidase	RegPrecise	AAATTAGTGATTTTTGAAACATACTGCACCATTCATTCTCCTACTTTTGCA	-	CTTCGAAAGGCATGCAAAAAATATGGCATGAGGTTTGGACTATACCTCTCT	RegPrecise
1044	BT4178	two-component system sensor histidine kinase/response regulator hybrid (one-component system)	HTCS_Rgu-2b	BT4156	beta-galactosidase	Prediction	-	-	-	10.1016/j.chom.2008.09.007
1045	BT4178	two-component system sensor histidine kinase/response regulator hybrid (one-component system)	HTCS_Rgu-2b	BT4157	alpha-galactosidase precursor	Prediction	-	-	CCTGCTACGACGATCTGGGAAAGAAATCCAAACCAATTGTTTATGTACCTG	10.1016/j.chom.2008.09.007
1046	BT4178	two-component system sensor histidine kinase/response regulator hybrid (one-component system)	HTCS_Rgu-2b	BT4158	Lipolytic enzyme G-D-S-L family	Prediction	-	-	-	10.1016/j.chom.2008.09.007
1047	BT4178	two-component system sensor histidine kinase/response regulator hybrid (one-component system)	HTCS_Rgu-2b	BT4159	hypothetical protein	Prediction	-	-	-	10.1016/j.chom.2008.09.007
1048	BT4178	two-component system sensor histidine kinase/response regulator hybrid (one-component system)	HTCS_Rgu-2b	BT4160	beta-galactosidase precursor	Prediction	-	-	-	10.1016/j.chom.2008.09.007
1049	BT4178	two-component system sensor histidine kinase/response regulator hybrid (one-component system)	HTCS_Rgu-2b	BT4161	Histone-like bacterial DNA-binding protein	Prediction	AAAACGTTCATTAAGTTGTTTAGAAGCTTAGATTAATGTATCTTTGTAGTG	-	-	10.1016/j.chom.2008.09.007
1050	BT4178	two-component system sensor histidine kinase/response regulator hybrid (one-component system)	HTCS_Rgu-2b	BT4162	putative helicase	Prediction	TAATGAATAGAAAGGTTGTTTACTGTCTGTTTTATGCCTACCTTTGAGGGA	-	-	10.1016/j.chom.2008.09.007
1051	BT4178	two-component system sensor histidine kinase/response regulator hybrid (one-component system)	HTCS_Rgu-2b	BT4179	polysaccharide deacetylase	Prediction	GAACACTCTTTTTTATCTTGTTTTTTGTATTAGGCTTTTGTTATATTCAGG	-	-	10.1016/j.chom.2008.09.007
1052	BT4178	two-component system sensor histidine kinase/response regulator hybrid (one-component system)	HTCS_Rgu-2b	BT4180	acetyl xylan esterase A	Prediction	-	-	AATCAATAAAATAATGAAAACAAATTATCTATGTGGCCTCTTCCTTTTATG	10.1016/j.chom.2008.09.007
1053	BT4178	two-component system sensor histidine kinase/response regulator hybrid (one-component system)	HTCS_Rgu-2b	BT4183	pectate lyase L precursor	Prediction	TGTGTACGCATGTACATTCTAAACTATAAAGAAAGCTGTAATTTAGCGGCA	-	AAAGGCACAAGCAGCTTATACGATTGAAGATTGCTGGGCGTTTTATAATGG	10.1016/j.chom.2008.09.007
1054	BT4178	two-component system sensor histidine kinase/response regulator hybrid (one-component system)	HTCS_Rgu-2b	BT4145	Glycoside hydrolase family 2 sugar binding protein	RegPrecise	-	-	-	RegPrecise
1055	BT4178	two-component system sensor histidine kinase/response regulator hybrid (one-component system)	HTCS_Rgu-2b	BT4146	exo-poly-alpha-D-galacturonosidase precursor	RegPrecise	-	-	-	RegPrecise
1056	BT4178	two-component system sensor histidine kinase/response regulator hybrid (one-component system)	HTCS_Rgu-2b	BT4147	hypothetical protein	RegPrecise	CTTCGGGCTGGAATGATACATTGCGTCTGGAAAACTTCTATCTTTACGGCA	-	-	RegPrecise
1057	BT4178	two-component system sensor histidine kinase/response regulator hybrid (one-component system)	HTCS_Rgu-2b	BT4148	hypothetical protein	RegPrecise	-	-	CTTCGGGCTGGAATGATACATTGCGTCTGGAAAACTTCTATCTTTACGGCA	RegPrecise
1058	BT4178	two-component system sensor histidine kinase/response regulator hybrid (one-component system)	HTCS_Rgu-2b	BT4149	exo-poly-alpha-D-galacturonosidase precursor	RegPrecise	-	-	-	RegPrecise
1059	BT4178	two-component system sensor histidine kinase/response regulator hybrid (one-component system)	HTCS_Rgu-2b	BT4150	putative rhamnogalacturonan acetylesterase	RegPrecise	-	-	-	RegPrecise
1060	BT4178	two-component system sensor histidine kinase/response regulator hybrid (one-component system)	HTCS_Rgu-2b	BT4151	beta-glucuronidase	RegPrecise	-	-	-	RegPrecise
1061	BT4178	two-component system sensor histidine kinase/response regulator hybrid (one-component system)	HTCS_Rgu-2b	BT4152	beta-galactosidase I	RegPrecise	TCCATCATCATTCATTTCTGAAATTCTGGGGGATACCATATCTTTGCGAAG	-	-	RegPrecise
1062	BT4178	two-component system sensor histidine kinase/response regulator hybrid (one-component system)	HTCS_Rgu-2b	BT4153	Exopolygalacturonase precursor	RegPrecise	-	-	TGGACCTTGATGTTTGTAATAATGTGCTGATAAAGAATTGTTATATGTCTG	RegPrecise
1063	BT4178	two-component system sensor histidine kinase/response regulator hybrid (one-component system)	HTCS_Rgu-2b	BT4154	chitin deacetylase	RegPrecise	-	-	AAGAGATAAAAGAGGATATTTTTAAGAATGATAGTGCTATCTTTGCAAATA	RegPrecise
1064	BT4178	two-component system sensor histidine kinase/response regulator hybrid (one-component system)	HTCS_Rgu-2b	BT4155	pectate lyase	RegPrecise	-	-	-	RegPrecise
1065	BT4178	two-component system sensor histidine kinase/response regulator hybrid (one-component system)	HTCS_Rgu-2b	BT4163	conserved hypothetical protein	RegPrecise	-	-	ACTGTAGTAGGAGATGTTAACTTTAATACGCCTTGGGCTGTTTATGCTACT	RegPrecise
1066	BT4178	two-component system sensor histidine kinase/response regulator hybrid (one-component system)	HTCS_Rgu-2b	BT4164	SusC homolog	RegPrecise	-	-	-	RegPrecise
1067	BT4178	two-component system sensor histidine kinase/response regulator hybrid (one-component system)	HTCS_Rgu-2b	BT4165	SusD homolog	RegPrecise	-	-	-	RegPrecise
1068	BT4178	two-component system sensor histidine kinase/response regulator hybrid (one-component system)	HTCS_Rgu-2b	BT4166	putative lipoprotein	RegPrecise	-	-	ATATTGTAAGATTTTGCTTAATGATTTTGTGCATCACTTGTTATTCCTGTG	RegPrecise
1069	BT4178	two-component system sensor histidine kinase/response regulator hybrid (one-component system)	HTCS_Rgu-2b	BT4167	hypothetical protein	RegPrecise	-	-	-	RegPrecise
1070	BT4178	two-component system sensor histidine kinase/response regulator hybrid (one-component system)	HTCS_Rgu-2b	BT4168	SusC homolog	RegPrecise	-	-	-	RegPrecise
1071	BT4178	two-component system sensor histidine kinase/response regulator hybrid (one-component system)	HTCS_Rgu-2b	BT4169	SusD homolog	RegPrecise	-	-	-	RegPrecise
1072	BT4178	two-component system sensor histidine kinase/response regulator hybrid (one-component system)	HTCS_Rgu-2b	BT4170	putative pectate lyase L precursor	RegPrecise	-	-	AAGATATAACAAAAATAACGTACTTACTTTTGGGACTGATGTTATCAGTCC	RegPrecise
1073	BT4178	two-component system sensor histidine kinase/response regulator hybrid (one-component system)	HTCS_Rgu-2b	BT4171	hypothetical protein	RegPrecise	-	-	-	RegPrecise
1074	BT4178	two-component system sensor histidine kinase/response regulator hybrid (one-component system)	HTCS_Rgu-2b	BT4172	Concanavalin A-like lectin/glucanase	RegPrecise	ATGAATGATATTCTATTTATCATTCGGGTGGTATTTTCTAATTTTGTGATG	-	GTAAAGCCATAGAGCAGAATAAATGGTATGGCTTTTGGAATTATGGAGATG	RegPrecise
1075	BT4178	two-component system sensor histidine kinase/response regulator hybrid (one-component system)	HTCS_Rgu-2b	BT4173	putative rhamnogalacturonan acetylesterase	RegPrecise	-	-	-	RegPrecise
1076	BT4178	two-component system sensor histidine kinase/response regulator hybrid (one-component system)	HTCS_Rgu-2b	BT4174	Glycosyl hydrolase family 88	RegPrecise	-	-	-	RegPrecise
1077	BT4178	two-component system sensor histidine kinase/response regulator hybrid (one-component system)	HTCS_Rgu-2b	BT4175	conserved hypothetical protein	RegPrecise	-	-	-	RegPrecise
1078	BT4178	two-component system sensor histidine kinase/response regulator hybrid (one-component system)	HTCS_Rgu-2b	BT4176	conserved hypothetical protein putative cytoplasmic protein	RegPrecise	-	-	-	RegPrecise
1079	BT4178	two-component system sensor histidine kinase/response regulator hybrid (one-component system)	HTCS_Rgu-2b	BT4177	Rhamnose mutarotase	RegPrecise	-	-	-	RegPrecise
1080	BT4178	two-component system sensor histidine kinase/response regulator hybrid (one-component system)	HTCS_Rgu-2b	BT4181	beta-galactosidase	RegPrecise	-	-	-	RegPrecise
1081	BT4178	two-component system sensor histidine kinase/response regulator hybrid (one-component system)	HTCS_Rgu-2b	BT2680	beta-galactosidase	RegPrecise	CATTTTTAAACAGTTGTGAACAAATCTCTATGTAATCTGTATTTTAGTCTA	TCTTGAATGGGGCTGACTAAAAAGTCAATAGTATCTTAAATCTCCTCCTTC	-	RegPrecise
1082	BT4182	two-component system sensor histidine kinase/response regulator hybrid (one-component system)	HTCS_Rgu-2a	BT4156	beta-galactosidase	Prediction	-	-	-	10.1016/j.chom.2008.09.007
1083	BT4182	two-component system sensor histidine kinase/response regulator hybrid (one-component system)	HTCS_Rgu-2a	BT4157	alpha-galactosidase precursor	Prediction	-	-	CCTGCTACGACGATCTGGGAAAGAAATCCAAACCAATTGTTTATGTACCTG	10.1016/j.chom.2008.09.007
1084	BT4182	two-component system sensor histidine kinase/response regulator hybrid (one-component system)	HTCS_Rgu-2a	BT4158	Lipolytic enzyme G-D-S-L family	Prediction	-	-	-	10.1016/j.chom.2008.09.007
1085	BT4182	two-component system sensor histidine kinase/response regulator hybrid (one-component system)	HTCS_Rgu-2a	BT4159	hypothetical protein	Prediction	-	-	-	10.1016/j.chom.2008.09.007
1086	BT4182	two-component system sensor histidine kinase/response regulator hybrid (one-component system)	HTCS_Rgu-2a	BT4160	beta-galactosidase precursor	Prediction	-	-	-	10.1016/j.chom.2008.09.007
1087	BT4182	two-component system sensor histidine kinase/response regulator hybrid (one-component system)	HTCS_Rgu-2a	BT4161	Histone-like bacterial DNA-binding protein	Prediction	AAAACGTTCATTAAGTTGTTTAGAAGCTTAGATTAATGTATCTTTGTAGTG	-	-	10.1016/j.chom.2008.09.007
1088	BT4182	two-component system sensor histidine kinase/response regulator hybrid (one-component system)	HTCS_Rgu-2a	BT4162	putative helicase	Prediction	TAATGAATAGAAAGGTTGTTTACTGTCTGTTTTATGCCTACCTTTGAGGGA	-	-	10.1016/j.chom.2008.09.007
1089	BT4182	two-component system sensor histidine kinase/response regulator hybrid (one-component system)	HTCS_Rgu-2a	BT4179	polysaccharide deacetylase	Prediction	GAACACTCTTTTTTATCTTGTTTTTTGTATTAGGCTTTTGTTATATTCAGG	-	-	10.1016/j.chom.2008.09.007
1090	BT4182	two-component system sensor histidine kinase/response regulator hybrid (one-component system)	HTCS_Rgu-2a	BT4180	acetyl xylan esterase A	Prediction	-	-	AATCAATAAAATAATGAAAACAAATTATCTATGTGGCCTCTTCCTTTTATG	10.1016/j.chom.2008.09.007
1091	BT4182	two-component system sensor histidine kinase/response regulator hybrid (one-component system)	HTCS_Rgu-2a	BT4183	pectate lyase L precursor	Prediction	TGTGTACGCATGTACATTCTAAACTATAAAGAAAGCTGTAATTTAGCGGCA	-	AAAGGCACAAGCAGCTTATACGATTGAAGATTGCTGGGCGTTTTATAATGG	10.1016/j.chom.2008.09.007
1092	BT4182	two-component system sensor histidine kinase/response regulator hybrid (one-component system)	HTCS_Rgu-2a	BT4145	Glycoside hydrolase family 2 sugar binding protein	RegPrecise	-	-	-	RegPrecise
1093	BT4182	two-component system sensor histidine kinase/response regulator hybrid (one-component system)	HTCS_Rgu-2a	BT4146	exo-poly-alpha-D-galacturonosidase precursor	RegPrecise	-	-	-	RegPrecise
1094	BT4182	two-component system sensor histidine kinase/response regulator hybrid (one-component system)	HTCS_Rgu-2a	BT4147	hypothetical protein	RegPrecise	CTTCGGGCTGGAATGATACATTGCGTCTGGAAAACTTCTATCTTTACGGCA	-	-	RegPrecise
1095	BT4182	two-component system sensor histidine kinase/response regulator hybrid (one-component system)	HTCS_Rgu-2a	BT4148	hypothetical protein	RegPrecise	-	-	CTTCGGGCTGGAATGATACATTGCGTCTGGAAAACTTCTATCTTTACGGCA	RegPrecise
1096	BT4182	two-component system sensor histidine kinase/response regulator hybrid (one-component system)	HTCS_Rgu-2a	BT4149	exo-poly-alpha-D-galacturonosidase precursor	RegPrecise	-	-	-	RegPrecise
1097	BT4182	two-component system sensor histidine kinase/response regulator hybrid (one-component system)	HTCS_Rgu-2a	BT4150	putative rhamnogalacturonan acetylesterase	RegPrecise	-	-	-	RegPrecise
1098	BT4182	two-component system sensor histidine kinase/response regulator hybrid (one-component system)	HTCS_Rgu-2a	BT4151	beta-glucuronidase	RegPrecise	-	-	-	RegPrecise
1099	BT4182	two-component system sensor histidine kinase/response regulator hybrid (one-component system)	HTCS_Rgu-2a	BT4152	beta-galactosidase I	RegPrecise	TCCATCATCATTCATTTCTGAAATTCTGGGGGATACCATATCTTTGCGAAG	-	-	RegPrecise
1100	BT4182	two-component system sensor histidine kinase/response regulator hybrid (one-component system)	HTCS_Rgu-2a	BT4153	Exopolygalacturonase precursor	RegPrecise	-	-	TGGACCTTGATGTTTGTAATAATGTGCTGATAAAGAATTGTTATATGTCTG	RegPrecise
1101	BT4182	two-component system sensor histidine kinase/response regulator hybrid (one-component system)	HTCS_Rgu-2a	BT4154	chitin deacetylase	RegPrecise	-	-	AAGAGATAAAAGAGGATATTTTTAAGAATGATAGTGCTATCTTTGCAAATA	RegPrecise
1102	BT4182	two-component system sensor histidine kinase/response regulator hybrid (one-component system)	HTCS_Rgu-2a	BT4155	pectate lyase	RegPrecise	-	-	-	RegPrecise
1103	BT4182	two-component system sensor histidine kinase/response regulator hybrid (one-component system)	HTCS_Rgu-2a	BT4163	conserved hypothetical protein	RegPrecise	-	-	ACTGTAGTAGGAGATGTTAACTTTAATACGCCTTGGGCTGTTTATGCTACT	RegPrecise
1104	BT4182	two-component system sensor histidine kinase/response regulator hybrid (one-component system)	HTCS_Rgu-2a	BT4164	SusC homolog	RegPrecise	-	-	-	RegPrecise
1105	BT4182	two-component system sensor histidine kinase/response regulator hybrid (one-component system)	HTCS_Rgu-2a	BT4165	SusD homolog	RegPrecise	-	-	-	RegPrecise
1106	BT4182	two-component system sensor histidine kinase/response regulator hybrid (one-component system)	HTCS_Rgu-2a	BT4166	putative lipoprotein	RegPrecise	-	-	ATATTGTAAGATTTTGCTTAATGATTTTGTGCATCACTTGTTATTCCTGTG	RegPrecise
1107	BT4182	two-component system sensor histidine kinase/response regulator hybrid (one-component system)	HTCS_Rgu-2a	BT4167	hypothetical protein	RegPrecise	-	-	-	RegPrecise
1108	BT4182	two-component system sensor histidine kinase/response regulator hybrid (one-component system)	HTCS_Rgu-2a	BT4168	SusC homolog	RegPrecise	-	-	-	RegPrecise
1109	BT4182	two-component system sensor histidine kinase/response regulator hybrid (one-component system)	HTCS_Rgu-2a	BT4169	SusD homolog	RegPrecise	-	-	-	RegPrecise
1110	BT4182	two-component system sensor histidine kinase/response regulator hybrid (one-component system)	HTCS_Rgu-2a	BT4170	putative pectate lyase L precursor	RegPrecise	-	-	AAGATATAACAAAAATAACGTACTTACTTTTGGGACTGATGTTATCAGTCC	RegPrecise
1111	BT4182	two-component system sensor histidine kinase/response regulator hybrid (one-component system)	HTCS_Rgu-2a	BT4171	hypothetical protein	RegPrecise	-	-	-	RegPrecise
1112	BT4182	two-component system sensor histidine kinase/response regulator hybrid (one-component system)	HTCS_Rgu-2a	BT4172	Concanavalin A-like lectin/glucanase	RegPrecise	ATGAATGATATTCTATTTATCATTCGGGTGGTATTTTCTAATTTTGTGATG	-	GTAAAGCCATAGAGCAGAATAAATGGTATGGCTTTTGGAATTATGGAGATG	RegPrecise
1113	BT4182	two-component system sensor histidine kinase/response regulator hybrid (one-component system)	HTCS_Rgu-2a	BT4173	putative rhamnogalacturonan acetylesterase	RegPrecise	-	-	-	RegPrecise
1114	BT4182	two-component system sensor histidine kinase/response regulator hybrid (one-component system)	HTCS_Rgu-2a	BT4174	Glycosyl hydrolase family 88	RegPrecise	-	-	-	RegPrecise
1115	BT4182	two-component system sensor histidine kinase/response regulator hybrid (one-component system)	HTCS_Rgu-2a	BT4175	conserved hypothetical protein	RegPrecise	-	-	-	RegPrecise
1116	BT4182	two-component system sensor histidine kinase/response regulator hybrid (one-component system)	HTCS_Rgu-2a	BT4176	conserved hypothetical protein putative cytoplasmic protein	RegPrecise	-	-	-	RegPrecise
1117	BT4182	two-component system sensor histidine kinase/response regulator hybrid (one-component system)	HTCS_Rgu-2a	BT4177	Rhamnose mutarotase	RegPrecise	-	-	-	RegPrecise
1118	BT4182	two-component system sensor histidine kinase/response regulator hybrid (one-component system)	HTCS_Rgu-2a	BT4181	beta-galactosidase	RegPrecise	-	-	-	RegPrecise
1119	BT4182	two-component system sensor histidine kinase/response regulator hybrid (one-component system)	HTCS_Rgu-2a	BT4182	two-component system sensor histidine kinase/response regulator hybrid (one-component system)	RegPrecise	CCGTACGCTATTACATCCTCTATTCTAAAAAGAAAATTAACTTTGTAACCA	-	-	RegPrecise
1120	BT4182	two-component system sensor histidine kinase/response regulator hybrid (one-component system)	HTCS_Rgu-2a	BT2680	beta-galactosidase	RegPrecise	CATTTTTAAACAGTTGTGAACAAATCTCTATGTAATCTGTATTTTAGTCTA	TCTTGAATGGGGCTGACTAAAAAGTCAATAGTATCTTAAATCTCCTCCTTC	-	RegPrecise
1121	BT4250	RNA polymerase ECF-type sigma factor	ECF_PUL78	BT4240	conserved hypothetical protein with a phosphotransferase enzyme family domain	Prediction	-	-	-	10.1016/j.chom.2008.09.007
1122	BT4250	RNA polymerase ECF-type sigma factor	ECF_PUL78	BT4241	beta-galactosidase	Prediction	-	-	-	10.1016/j.chom.2008.09.007
1123	BT4250	RNA polymerase ECF-type sigma factor	ECF_PUL78	BT4242	putative transporter	Prediction	-	-	-	10.1016/j.chom.2008.09.007
1124	BT4250	RNA polymerase ECF-type sigma factor	ECF_PUL78	BT4243	putative oxidoreductase (putative secreted protein)	Prediction	CAAATTATATGCCGTACAAGCTGACGGAAAACGTATTCTGTTATAAGAATA	ATCTACAATAATTACACTGGATTGATTAATTAATTAGTATTTTTGACACCG	-	10.1016/j.chom.2008.09.007
1125	BT4250	RNA polymerase ECF-type sigma factor	ECF_PUL78	BT4244	conserved hypothetical protein	Prediction	-	-	-	10.1016/j.chom.2008.09.007
1126	BT4250	RNA polymerase ECF-type sigma factor	ECF_PUL78	BT4245	conserved hypothetical protein	Prediction	-	-	-	10.1016/j.chom.2008.09.007
1127	BT4250	RNA polymerase ECF-type sigma factor	ECF_PUL78	BT4246	SusD homolog	Prediction	-	-	-	10.1016/j.chom.2008.09.007
1128	BT4250	RNA polymerase ECF-type sigma factor	ECF_PUL78	BT4247	SusC homolog	Prediction	-	-	-	10.1016/j.chom.2008.09.007
1129	BT4250	RNA polymerase ECF-type sigma factor	ECF_PUL78	BT4248	putative anti-sigma factor	Prediction	-	-	-	10.1016/j.chom.2008.09.007
1130	BT4250	RNA polymerase ECF-type sigma factor	ECF_PUL78	BT4249	conserved hypothetical protein	Prediction	TTTTTATCGAAGGGATGTGGGGATAGACTTAACTCAAGTGTATTTATAATA	-	-	10.1016/j.chom.2008.09.007
1131	BT4300	transcription regulator CRP family	TF_PUL80	BT4294	hypothetical protein	Prediction	-	-	-	10.1016/j.chom.2008.09.007
1132	BT4300	transcription regulator CRP family	TF_PUL80	BT4295	putative chitobiase	Prediction	-	-	ATGTCCAGATCAAACTGAACAAACCATTAAAGGACCTTTGTTTTGAATATG	10.1016/j.chom.2008.09.007
1133	BT4300	transcription regulator CRP family	TF_PUL80	BT4296	MscS mechanosensitive ion channel	Prediction	-	-	-	10.1016/j.chom.2008.09.007
1134	BT4300	transcription regulator CRP family	TF_PUL80	BT4297	SusD homolog	Prediction	-	-	-	10.1016/j.chom.2008.09.007
1135	BT4300	transcription regulator CRP family	TF_PUL80	BT4298	SusC homolog	Prediction	-	-	-	10.1016/j.chom.2008.09.007
1136	BT4300	transcription regulator CRP family	TF_PUL80	BT4299	putative cell surface protein	Prediction	-	-	-	10.1016/j.chom.2008.09.007
1137	BT4338	CRP family transcriptional regulator with cAMP-binding domain	Cur	BT2131	hypothetical protein	Experimental	CATTAATTTAAGTTCAGTTCTTTTTCCATAAATAATTCTACCTTTGCTTTG	-	-	10.1128/mBio.03221-19
1138	BT4338	CRP family transcriptional regulator with cAMP-binding domain	Cur	BT2167	elongation factor G	Experimental	CACTGTCATAAATATTGCTTTTCCCCCAATAAATCCCTAATTTGCGCATCA	-	-	10.1128/mBio.03221-19
1139	BT4338	CRP family transcriptional regulator with cAMP-binding domain	Cur	BT0356	aldose 1-epimerase precursor	Experimental	-	-	-	10.1128/mBio.03221-19
1140	BT4338	CRP family transcriptional regulator with cAMP-binding domain	Cur	BT1448	biotin carboxyl carrier protein	Experimental	-	-	-	10.1128/mBio.03221-19
1141	BT4338	CRP family transcriptional regulator with cAMP-binding domain	Cur	BT1273	L-fucose isomerase	Experimental	-	-	-	10.1128/mBio.03221-19
1142	BT4338	CRP family transcriptional regulator with cAMP-binding domain	Cur	BT1449	biotin carboxylase	Experimental	-	-	-	10.1128/mBio.03221-19
1143	BT4338	CRP family transcriptional regulator with cAMP-binding domain	Cur	BT2096	putative transcriptional regulator	Experimental	-	-	-	10.1128/mBio.03221-19
1144	BT4338	CRP family transcriptional regulator with cAMP-binding domain	Cur	BT1272	FucR	Experimental	ACATATTAAAACAGTTCTCTACTTCTGAATAAATTTCTTTTCTTTGCAACA	-	-	10.1128/mBio.03221-19
1145	BT4338	CRP family transcriptional regulator with cAMP-binding domain	Cur	BT1758	glucose/galactose transporter	Experimental	-	-	AAAACGCTTCTCTCTCCAAACTAGTCCCGGTGATGCTTTGTTTCTTCGCCA	10.1128/mBio.03221-19
1146	BT4338	CRP family transcriptional regulator with cAMP-binding domain	Cur	BT2097	Six-hairpin glycosidase	Experimental	ACATACAGACCAGTTCGTACTAGTCAAAAAGAATATTCTATCTTTGCGGCA	-	-	10.1128/mBio.03221-19
1147	BT4338	CRP family transcriptional regulator with cAMP-binding domain	Cur	BT1450	propionyl-CoA carboxylase beta chain	Experimental	ATTAAAATGATATGCGATAAACACATGATTGTGTGACTTTGTTGTGTAAAC	GATGTTTAAGGGCATAAATGCTAACAAATTCGGCAAATGATACGTTTACTA	-	10.1128/mBio.03221-19
1148	BT4338	CRP family transcriptional regulator with cAMP-binding domain	Cur	BT1554	alanine dehydrogenase	Experimental	CATCCCCTTGCGAATAACAACGTAAGGGGATTTTTCGTACATTGGTCCATG	-	-	10.1128/mBio.03221-19
1149	BT4338	CRP family transcriptional regulator with cAMP-binding domain	Cur	BT3673	TonB	Experimental	GAAACAGACGAATATTGCTGTGTTTTAATAAAAATACACTATATTGCGGTA	ATTATAATCCAGAAGAAAAGCAATTCTACTTATATTATCGTTTTGATAATG	TAAAATATGATAGCCATGAACACAAAATTATTCGGTTTGTTTATTGCATTG	10.1128/mBio.03221-19
1150	BT4338	CRP family transcriptional regulator with cAMP-binding domain	Cur	BT3657	alpha-L-arabinofuranosidase A precursor	Experimental	-	-	-	10.1128/mBio.03221-19
1151	BT4338	CRP family transcriptional regulator with cAMP-binding domain	Cur	BT0125	NADH:ubiquinone oxidoreductase subunit	Experimental	ATTTTCTCTAAACAAAGCGCTAATTCCGAACAAAGAATTATATTTGCAGAA	-	-	10.1128/mBio.03221-19
1152	BT4338	CRP family transcriptional regulator with cAMP-binding domain	Cur	BT2690	histidine ammonia-lyase	Experimental	-	-	-	10.1128/mBio.03221-19
1153	BT4338	CRP family transcriptional regulator with cAMP-binding domain	Cur	BT0644	pyruvate phosphate dikinase	Experimental	GTTTTTTCTCAAAAAGTTTTCTGGTTTGCGAAATATACTTAGATTTGCGAA	-	-	10.1128/mBio.03221-19
1154	BT4338	CRP family transcriptional regulator with cAMP-binding domain	Cur	BT3553	Phosphate-selective porin O and P	Experimental	-	-	-	10.1128/mBio.03221-19
1155	BT4338	CRP family transcriptional regulator with cAMP-binding domain	Cur	BT3739	Na+/dicarboxylate or sulfate symporter	Experimental	TCTTTAACGTCAGACTAACTAAATACAAAATAAAAAGTTATTTTGCAAACG	-	-	10.1128/mBio.03221-19
1156	BT4338	CRP family transcriptional regulator with cAMP-binding domain	Cur	BT1608	capsule biosynthesis protein capA	Experimental	-	-	-	10.1128/mBio.03221-19
1157	BT4338	CRP family transcriptional regulator with cAMP-binding domain	Cur	BT0622	Na+-transporting NADH:ubiquinone oxidoreductase Electron transport complex protein rnfA	Experimental	AAGCTTTCGCAGCGAAGAACAATCCGCTGGCCTCTATGTTTGATGGTATCG	-	-	10.1128/mBio.03221-19
1158	BT4338	CRP family transcriptional regulator with cAMP-binding domain	Cur	BT1698	putative oxaloacetate decarboxylase gamma chain	Experimental	TTTATTCCTCTCTTAATTAATTTTATCACAAATATTTGGTATTTTCGGACG	-	-	10.1128/mBio.03221-19
1159	BT4338	CRP family transcriptional regulator with cAMP-binding domain	Cur	BT2782	long-chain-fatty-acid--CoA ligase	Experimental	-	-	-	10.1128/mBio.03221-19
1160	BT4338	CRP family transcriptional regulator with cAMP-binding domain	Cur	BT4305	putative alpha-amylase	Experimental	-	-	-	10.1128/mBio.03221-19
1161	BT4338	CRP family transcriptional regulator with cAMP-binding domain	Cur	BT1757	fructokinase	Experimental	-	-	-	10.1128/mBio.03221-19
1162	BT4338	CRP family transcriptional regulator with cAMP-binding domain	Cur	BT3418	putative thiol:disulfide interchange protein	Experimental	TTAAAAGGGAAAAAGAGAGGGAGCTATGGATATTTTTCTTTCTTTGTATAA	TTTCGGGTGCAAAGGTACAAAAAAGATGATTACGTAAACGTTTAATCTATG	-	10.1128/mBio.03221-19
1163	BT4338	CRP family transcriptional regulator with cAMP-binding domain	Cur	BT0572	Acetohydroxyacid synthase small subunit Related	Experimental	-	-	-	10.1128/mBio.03221-19
1164	BT4338	CRP family transcriptional regulator with cAMP-binding domain	Cur	BT2851	alpha-galactosidase (melibiase)	Experimental	-	-	AAATGTATATCATGAAAGTGAGAATCCTTTTTTTAATCTGTTTCCTTAGTA	10.1128/mBio.03221-19
1165	BT4338	CRP family transcriptional regulator with cAMP-binding domain	Cur	BT2246	hypothetical protein	Experimental	-	-	-	10.1128/mBio.03221-19
1166	BT4338	CRP family transcriptional regulator with cAMP-binding domain	Cur	BT2979	conserved hypothetical protein putative membrane protein	Experimental	-	-	-	10.1128/mBio.03221-19
1167	BT4338	CRP family transcriptional regulator with cAMP-binding domain	Cur	BT1109	ferritin A	Experimental	-	-	-	10.1128/mBio.03221-19
1168	BT4338	CRP family transcriptional regulator with cAMP-binding domain	Cur	BT0567	putative protein involved in barrier function of the cell envelope	Experimental	-	-	-	10.1128/mBio.03221-19
1169	BT4338	CRP family transcriptional regulator with cAMP-binding domain	Cur	BT4358	SusD homolog	Experimental	-	-	-	10.1128/mBio.03221-19
1170	BT4338	CRP family transcriptional regulator with cAMP-binding domain	Cur	BT2994	conserved hypothetical protein	Experimental	-	-	-	10.1128/mBio.03221-19
1171	BT4338	CRP family transcriptional regulator with cAMP-binding domain	Cur	BT3940	hypothetical protein	Experimental	-	-	-	10.1128/mBio.03221-19
1172	BT4338	CRP family transcriptional regulator with cAMP-binding domain	Cur	BT2162	30S ribosomal protein S18	Experimental	-	-	-	10.1128/mBio.03221-19
1173	BT4338	CRP family transcriptional regulator with cAMP-binding domain	Cur	BT1218	conserved hypothetical protein with conserved domain	Experimental	TTATAGGGGGGATGCTCAAACAAGAACAGCTCTCCGGACGTTATACTACTG	TAATACATTTCTTTTTGCGAGCAAAGACTTGACTCCGTTTGTTTATAGGGG	-	10.1128/mBio.03221-19
1174	BT4338	CRP family transcriptional regulator with cAMP-binding domain	Cur	BT4314	50S ribosomal protein L21	Experimental	AATAAAGGAAATATTTGTCTGAAACAAATAAAAGAAGTACTTTTGTGCCCG	AAAATAAAGGAAATATTTGTCTGAAACAAATAAAAGAAGTACTTTTGTGCC	-	10.1128/mBio.03221-19
1175	BT4338	CRP family transcriptional regulator with cAMP-binding domain	Cur	BT1959	DNA breaking-rejoining enzyme catalytic core	Experimental	-	-	-	10.1128/mBio.03221-19
1176	BT4338	CRP family transcriptional regulator with cAMP-binding domain	Cur	BT2092	putative membrane protein	Experimental	AGTTCTCCTTTTATTTGATTAGCTCCGATGTAATGAGTAATTTTGCACCCG	-	CAGCCGGTGTGTATCTCGGTAAAATAAAGATATTCGGAGTATCTTTGGGAG	10.1128/mBio.03221-19
1177	BT4338	CRP family transcriptional regulator with cAMP-binding domain	Cur	BT0198	putative lipoprotein	Experimental	-	-	-	10.1128/mBio.03221-19
1178	BT4338	CRP family transcriptional regulator with cAMP-binding domain	Cur	BT1595	transcription termination factor rho	Experimental	TTTTTTATACCGGTTCCGTGAACAATTGCTTCGGCTACTTGTTTTGATGTG	AAAAGTGTTTGATTGTTCATGAAACCAAAAATATTTATTATCTTTGCCCCG	-	10.1128/mBio.03221-19
1179	BT4338	CRP family transcriptional regulator with cAMP-binding domain	Cur	BT2040	putative outer membrane efflux protein	Experimental	TTAACATCTACTTTCCTGAACGGTTTCATCGTTCCGATTGTTTATCTGATG	-	-	10.1128/mBio.03221-19
1180	BT4338	CRP family transcriptional regulator with cAMP-binding domain	Cur	BT1705	hypothetical protein	Experimental	-	-	-	10.1128/mBio.03221-19
1181	BT4338	CRP family transcriptional regulator with cAMP-binding domain	Cur	BT2114	conserved hypothetical DNA-binding protein	Experimental	TTATTAGCCTCTTTTGTTATTTTCCGAAAACTATTTGTAACTTTGTCATCG	-	-	10.1128/mBio.03221-19
1182	BT4338	CRP family transcriptional regulator with cAMP-binding domain	Cur	BT3067	Quinoprotein amine dehydrogenase	Experimental	-	-	-	10.1128/mBio.03221-19
1183	BT4338	CRP family transcriptional regulator with cAMP-binding domain	Cur	BT2333	Toprim domain protein	Experimental	-	-	-	10.1128/mBio.03221-19
1184	BT4338	CRP family transcriptional regulator with cAMP-binding domain	Cur	BT2233	conserved hypothetical protein	Experimental	GAAAAAGTAAATAAACAATCTCTTGGCACGTTTGTTGTACTATGAGTTTTA	TTACAAGAAAAAGTAAATAAACAATCTCTTGGCACGTTTGTTGTACTATGA	-	10.1128/mBio.03221-19
1185	BT4338	CRP family transcriptional regulator with cAMP-binding domain	Cur	BT1232	hypothetical protein	Experimental	AAGAGCTAAGTTTTATAGACTTGGCTCTTTTTAAATCTATCAAAAGCCGGT	ACTACTCTTATTTTAGTTAGCCTCTTACATTGAAGTAAGAGGCTTTTTTTA	-	10.1128/mBio.03221-19
1186	BT4338	CRP family transcriptional regulator with cAMP-binding domain	Cur	BT2161	50S ribosomal protein L9	Experimental	-	-	-	10.1128/mBio.03221-19
1187	BT4338	CRP family transcriptional regulator with cAMP-binding domain	Cur	BT0833	conserved hypothetical protein	Experimental	ATGGCTTGTTTTTTTGGAAGTTAATTTAATAATTACTTACCTTTGCACCCG	-	-	10.1128/mBio.03221-19
1188	BT4338	CRP family transcriptional regulator with cAMP-binding domain	Cur	BT3069	putative disulphide-isomerase	Experimental	-	-	-	10.1128/mBio.03221-19
1189	BT4338	CRP family transcriptional regulator with cAMP-binding domain	Cur	BT0763	TPR repeat-containing protein	Experimental	ACCCCCTATTTTATAAAGCAACTCCCATTATTATTCCTACATTTGCATTCA	-	-	10.1128/mBio.03221-19
1190	BT4338	CRP family transcriptional regulator with cAMP-binding domain	Cur	BT4615	chaperone protein dnaK	Experimental	TATTCTTTTGCTTTATTGAACCAGAGCTGTTTCCATTTGTTTAATGAGTCG	CACGTATTCGTCCGATTTCTTTTTGGCACATGGTTTGTTTTTTAATCAGCG	-	10.1128/mBio.03221-19
1191	BT4338	CRP family transcriptional regulator with cAMP-binding domain	Cur	BT2755	aspartate ammonia-lyase	Experimental	GTTTTTGCATATTTATTAAAACAATAACATCTCTGACTGGTTATTATATCA	-	-	10.1128/mBio.03221-19
1192	BT4338	CRP family transcriptional regulator with cAMP-binding domain	Cur	BT2516	conserved hypothetical protein	Experimental	AATCAAGGAGAAGTGATGCAACAGATATTCCATGCTAATTGTTATATAGAA	-	-	10.1128/mBio.03221-19
1193	BT4338	CRP family transcriptional regulator with cAMP-binding domain	Cur	BT1094	hypothetical protein	Experimental	AAAATCAAAGGTGTTTTGCATGTTCCGTAAAAAATCGTACCTTTACATAAA	-	-	10.1128/mBio.03221-19
1194	BT4338	CRP family transcriptional regulator with cAMP-binding domain	Cur	BT3142	mobilization protein BmgB	Experimental	-	-	-	10.1128/mBio.03221-19
1195	BT4338	CRP family transcriptional regulator with cAMP-binding domain	Cur	BT2155	hypothetical protein	Experimental	TAGTTGGCTTTTCGAGAACAACATATTGAAAAAGTACATAACTTTGCAGCG	-	-	10.1128/mBio.03221-19
1196	BT4338	CRP family transcriptional regulator with cAMP-binding domain	Cur	BT1895	conserved hypothetical protein	Experimental	-	-	AAGATCGTACCATAACTCAAAAATGATATGATCTTACTACTTTTGCATTCG	10.1128/mBio.03221-19
1197	BT4338	CRP family transcriptional regulator with cAMP-binding domain	Cur	BT4104	DNA helicase	Experimental	-	-	-	10.1128/mBio.03221-19
1198	BT4338	CRP family transcriptional regulator with cAMP-binding domain	Cur	BT3576	putative ribokinase	Experimental	TTTATATAAACTAGAAAGCCTTCAAGAAATATCTTGGGGGCTTTTTAATTG	-	-	10.1128/mBio.03221-19
1199	BT4338	CRP family transcriptional regulator with cAMP-binding domain	Cur	BT2082	conserved hypothetical protein	Experimental	-	-	-	10.1128/mBio.03221-19
1200	BT4338	CRP family transcriptional regulator with cAMP-binding domain	Cur	BT2120	transcriptional regulator	Experimental	CTGTTAATAAAAAGTTGAATCGTTTCATATTTTCATTTGTTATTTAGTTCA	CGTTGGCTGCAAGATGCCAACAAAACGACTAAAATTCCTGTTAATAAAAAG	AGAAAAGAGGAAATGGAACAACAGATACCTTTTAGTTATGTTATAATATCT	10.1128/mBio.03221-19
1201	BT4338	CRP family transcriptional regulator with cAMP-binding domain	Cur	BT0034	putative transposase	Experimental	-	-	-	10.1128/mBio.03221-19
1202	BT4338	CRP family transcriptional regulator with cAMP-binding domain	Cur	BT1542	putative pyridine nucleotide-disulfide oxidoreductase	Experimental	TTCCCGGATATGACGCAAAACAAATATACTCTTCATGTGTTATAATAGCTG	-	-	10.1128/mBio.03221-19
1203	BT4338	CRP family transcriptional regulator with cAMP-binding domain	Cur	BT1197	RNA polymerase ECF-type sigma factor	Experimental	TGACGAATTTCCCCCTGTTCGACTCATAAAATACCTTTAAACTTGCAAACG	-	-	10.1128/mBio.03221-19
1204	BT4338	CRP family transcriptional regulator with cAMP-binding domain	Cur	BT4141	hypothetical protein	Experimental	ATAGTACACACCAAAGTATCAATATCAGAAAATATAACTATATTTGTGGCG	-	-	10.1128/mBio.03221-19
1205	BT4338	CRP family transcriptional regulator with cAMP-binding domain	Cur	BT3227	putative ribonuclease P protein component	Experimental	-	-	-	10.1128/mBio.03221-19
1206	BT4338	CRP family transcriptional regulator with cAMP-binding domain	Cur	BT1367	hydrolase metal-dependent	Experimental	-	-	ATGCCCGAAGAATCGTATGAACAATTGGAAGGGATAGATGTTCTGATTATG	10.1128/mBio.03221-19
1207	BT4338	CRP family transcriptional regulator with cAMP-binding domain	Cur	BT1755	putative exported 24-amino acid repeat protein	Experimental	-	-	TCCCCCTCTTTCTTGCCTTGTTTTATAAGCCGATTGCCTATCTTTGCGGCA	10.1128/mBio.03221-19
1208	BT4338	CRP family transcriptional regulator with cAMP-binding domain	Cur	BT1920	hypothetical protein	Experimental	-	-	-	10.1128/mBio.03221-19
1209	BT4338	CRP family transcriptional regulator with cAMP-binding domain	Cur	BT2568	putative sugar transporter	Experimental	TTCACTGTTGCCTCATTTGAACTTTATAAGGTAATCATTGTTTTCATCAGA	-	-	10.1128/mBio.03221-19
1210	BT4338	CRP family transcriptional regulator with cAMP-binding domain	Cur	BT0175	conserved hypothetical protein	Experimental	GAAAGATTACTATGTGTCGAACTATCTATTCGTTGCTTTGTTGTTATCTGA	-	-	10.1128/mBio.03221-19
1211	BT4338	CRP family transcriptional regulator with cAMP-binding domain	Cur	BT4051	putative transmembrane permease	Experimental	TTAATCAAGGCAAATATAAACAAATCATGTGACAAATTGGTTACCTTTGCA	ATCAAGGCAAATATAAACAAATCATGTGACAAATTGGTTACCTTTGCAGCA	-	10.1128/mBio.03221-19
1212	BT4338	CRP family transcriptional regulator with cAMP-binding domain	Cur	BT1871	putative alpha-glucosidase	Experimental	-	-	TTGTTCTTTCCTGGGTGATAAATCTTATCATGCTACTTTGTTTAAAGATGG	10.1128/mBio.03221-19
1213	BT4338	CRP family transcriptional regulator with cAMP-binding domain	Cur	BT2024	conserved hypothetical protein	Experimental	-	-	-	10.1128/mBio.03221-19
1214	BT4338	CRP family transcriptional regulator with cAMP-binding domain	Cur	BT1143	conserved hypothetical protein	Experimental	-	-	-	10.1128/mBio.03221-19
1215	BT4338	CRP family transcriptional regulator with cAMP-binding domain	Cur	BT1093	conserved hypothetical protein putative TonB-dependent outer membrane receptor protein	Experimental	TTTTCCTGTGAAATTATTCTCTTATTCAAAAAAAATAGTATCTTTGTCCTA	TCGATACCGAACGTTACGAATTTTTCACCAAGAATGCTTATATATTTAATA	-	10.1128/mBio.03221-19
1216	BT4338	CRP family transcriptional regulator with cAMP-binding domain	Cur	BT2538	conserved hypothetical protein histone-like family	Experimental	CTTTGAGTTTTTTGCTTGGCAGTTCATTTGGAAACACATACATTTGCATCG	-	-	10.1128/mBio.03221-19
1217	BT4338	CRP family transcriptional regulator with cAMP-binding domain	Cur	BT3228	conserved hypothetical protein	Experimental	-	-	-	10.1128/mBio.03221-19
1218	BT4338	CRP family transcriptional regulator with cAMP-binding domain	Cur	BT2990	putative integrase	Experimental	-	-	AATTAACGAAATCCATGCCCCTTTTCAAAGAACGTAATTGTTCTGTCTCTA	10.1128/mBio.03221-19
1219	BT4338	CRP family transcriptional regulator with cAMP-binding domain	Cur	BT4009	integrase	Experimental	-	-	-	10.1128/mBio.03221-19
1220	BT4338	CRP family transcriptional regulator with cAMP-binding domain	Cur	BT1957	conserved hypothetical protein	Experimental	ATATTTGAAGACAGACATATTCCCGTTCGTGTAAGTCCGCACGAACGGGAA	-	-	10.1128/mBio.03221-19
1221	BT4338	CRP family transcriptional regulator with cAMP-binding domain	Cur	BT1890	ATP-dependent DNA helicase replicase	Experimental	-	-	-	10.1128/mBio.03221-19
1222	BT4338	CRP family transcriptional regulator with cAMP-binding domain	Cur	BT3852	major outer membrane protein OmpA	Experimental	TAAAATCATCATTTCTTAAAACCTTTTAGTTCAGTTCGTGTTATTTAAATA	-	-	10.1128/mBio.03221-19
1223	BT4338	CRP family transcriptional regulator with cAMP-binding domain	Cur	BT0675	N-acetylglucosamine-6-phosphate deacetylase	Experimental	TGTTCTGGGCACAAGAAATTCAGATTTCTGAATGGAGAAAATTTAGTTTGC	AGTAGTGAGGTTGTCAGTCGATAAGATTGGCGACCTCTTTTTGTAATTACG	-	10.1128/mBio.03221-19
1224	BT4338	CRP family transcriptional regulator with cAMP-binding domain	Cur	BT4677	conserved hypothetical protein	Experimental	-	-	-	10.1128/mBio.03221-19
1225	BT4338	CRP family transcriptional regulator with cAMP-binding domain	Cur	BT2973	transcriptional regulator	Experimental	-	-	-	10.1128/mBio.03221-19
1226	BT4338	CRP family transcriptional regulator with cAMP-binding domain	Cur	BT0832	putative phosphoserine phosphatase	Experimental	TTTTTATGTTATTTAGCATAAAAACGAACTTTTTTCCCTACTTTTGCAGCG	-	-	10.1128/mBio.03221-19
1227	BT4338	CRP family transcriptional regulator with cAMP-binding domain	Cur	BT3425	conserved hypothetical protein	Experimental	-	-	CAAAACTAATAAGGGGGAGTGTTATTCTTGCCGGGCTATGTGTTATAATAG	10.1128/mBio.03221-19
1228	BT4338	CRP family transcriptional regulator with cAMP-binding domain	Cur	BT2267	integrase protein	Experimental	GTTCAACCTTAATTATAGCACAGAACTTAGTTTATTTTGTTCTTAGTATTA	TGAATTTTAATTTTTGCAGAAATTAATGCAGGTTCAACCTTAATTATAGCA	-	10.1128/mBio.03221-19
1229	BT4338	CRP family transcriptional regulator with cAMP-binding domain	Cur	BT0024	transposase	Experimental	-	-	-	10.1128/mBio.03221-19
1230	BT4338	CRP family transcriptional regulator with cAMP-binding domain	Cur	BT1271	30S ribosomal protein S16	Experimental	AAAGAAAGGAAATATTTGTCAATCAAAAGAAAAGCTGTATCTTTGCGCCCG	-	-	10.1128/mBio.03221-19
1231	BT4338	CRP family transcriptional regulator with cAMP-binding domain	Cur	BT2086	choloylglycine hydrolase	Experimental	TAAATTTTTCTCTCTCTCAGGCAATATACGTTGTATATTTGTTATTATAGA	TTTCCCTTAAATTTTTCTCTCTCTCAGGCAATATACGTTGTATATTTGTTA	GTGCGTGAGGCGGTAGATGAAATGAAAAAAGAGACTTTCCGTATTGACGCT	10.1128/mBio.03221-19
1232	BT4338	CRP family transcriptional regulator with cAMP-binding domain	Cur	BT3430	ribosomal protein S20	Experimental	-	-	-	10.1128/mBio.03221-19
1233	BT4338	CRP family transcriptional regulator with cAMP-binding domain	Cur	BT2411	conserved hypothetical protein	Experimental	-	-	-	10.1128/mBio.03221-19
1234	BT4338	CRP family transcriptional regulator with cAMP-binding domain	Cur	BT1872	periplasmic beta-glucosidase precursor	Experimental	TTTTGCGGGTATATGTCTCATTATTTAGAAGGAAGTGTTAACTTTGGCGAA	-	-	10.1128/mBio.03221-19
1235	BT4338	CRP family transcriptional regulator with cAMP-binding domain	Cur	BT3229	TatD-related DNase	Experimental	-	-	-	10.1128/mBio.03221-19
1236	BT4338	CRP family transcriptional regulator with cAMP-binding domain	Cur	BT3566	conserved hypothetical protein	Experimental	-	-	-	10.1128/mBio.03221-19
1237	BT4338	CRP family transcriptional regulator with cAMP-binding domain	Cur	BT2575	hypothetical protein	Experimental	-	-	-	10.1128/mBio.03221-19
1238	BT4338	CRP family transcriptional regulator with cAMP-binding domain	Cur	BT2410	putative acetyltransferase	Experimental	-	-	-	10.1128/mBio.03221-19
1239	BT4338	CRP family transcriptional regulator with cAMP-binding domain	Cur	BT1585	hypothetical protein	Experimental	-	-	-	10.1128/mBio.03221-19
1240	BT4338	CRP family transcriptional regulator with cAMP-binding domain	Cur	BT2980	transposase	Experimental	-	-	-	10.1128/mBio.03221-19
1241	BT4338	CRP family transcriptional regulator with cAMP-binding domain	Cur	BT2325	conserved hypothetical protein	Experimental	-	-	-	10.1128/mBio.03221-19
1242	BT4338	CRP family transcriptional regulator with cAMP-binding domain	Cur	BT1095	Putative DNA binding protein	Experimental	-	-	-	10.1128/mBio.03221-19
1243	BT4338	CRP family transcriptional regulator with cAMP-binding domain	Cur	BT1584	hypothetical protein	Experimental	-	-	ATTCTTCTTGTTTGATATCTTCTTGGATTTATATTTATATCTTTGCAGTCA	10.1128/mBio.03221-19
1244	BT4338	CRP family transcriptional regulator with cAMP-binding domain	Cur	BT2095	putative surface layer protein	Experimental	-	-	-	10.1128/mBio.03221-19
1245	BT4338	CRP family transcriptional regulator with cAMP-binding domain	Cur	BT4739	transposase	Experimental	-	-	AAAAACAAGTAAGATGGAAAGAACAACATTTTGTCTATTGTTCTACATTCG	10.1128/mBio.03221-19
1246	BT4338	CRP family transcriptional regulator with cAMP-binding domain	Cur	BT1489	vitamin B12 receptor outer membrane	Experimental	-	-	-	10.1128/mBio.03221-19
1247	BT4338	CRP family transcriptional regulator with cAMP-binding domain	Cur	BT4384	conserved hypothetical protein	Experimental	CTAATGTCTTGATTATTTGCTTTTTTCGAAAAAAATGATATCTTTGTAGTG	-	-	10.1128/mBio.03221-19
1248	BT4338	CRP family transcriptional regulator with cAMP-binding domain	Cur	BT3569	SusC homolog	Experimental	TTTCTCTCTCTTTCCCTAATCTTTTTTGCCTTTCATTTGTTCACTTTGTTA	GCCCTTTCTCTCTCTTTCCCTAATCTTTTTTGCCTTTCATTTGTTCACTTT	-	10.1128/mBio.03221-19
1249	BT4338	CRP family transcriptional regulator with cAMP-binding domain	Cur	BT2083	conserved hypothetical protein	Experimental	CGGAAAAGGAAGCAAATTGAACCTTTTTTCCTCTTTTTAGTTTATAAATGA	-	-	10.1128/mBio.03221-19
1250	BT4338	CRP family transcriptional regulator with cAMP-binding domain	Cur	BT3426	hypothetical protein	Experimental	-	-	CAAATGCAGTAATTTAAAATCTCTTTTACTACTTTTTCGTACTTTTGTGGG	10.1128/mBio.03221-19
1251	BT4338	CRP family transcriptional regulator with cAMP-binding domain	Cur	BT2592	hypothetical protein	Experimental	-	-	-	10.1128/mBio.03221-19
1252	BT4338	CRP family transcriptional regulator with cAMP-binding domain	Cur	BT2438	conserved hypothetical protein	Experimental	-	-	-	10.1128/mBio.03221-19
1253	BT4338	CRP family transcriptional regulator with cAMP-binding domain	Cur	BT1092	putative heavy-metal binding protein	Experimental	-	-	-	10.1128/mBio.03221-19
1254	BT4338	CRP family transcriptional regulator with cAMP-binding domain	Cur	BT4528	Metallophosphoesterase	Experimental	-	-	-	10.1128/mBio.03221-19
1255	BT4338	CRP family transcriptional regulator with cAMP-binding domain	Cur	BT2596	conserved protein found in conjugate transposon	Experimental	-	-	-	10.1128/mBio.03221-19
1256	BT4338	CRP family transcriptional regulator with cAMP-binding domain	Cur	BT3568	SusD homolog	Experimental	-	-	-	10.1128/mBio.03221-19
1257	BT4338	CRP family transcriptional regulator with cAMP-binding domain	Cur	BT1749	glycine betaine-binding protein precursor	Experimental	-	-	-	10.1128/mBio.03221-19
1258	BT4338	CRP family transcriptional regulator with cAMP-binding domain	Cur	BT3706	transposase	Experimental	-	-	-	10.1128/mBio.03221-19
1259	BT4338	CRP family transcriptional regulator with cAMP-binding domain	Cur	BT1911	7-alpha-hydroxysteroid dehydrogenase	Experimental	ATAAGAGTTTACAGGCAACAACAAATCCATTCATTAGCTGTTAATTAGAGG	-	-	10.1128/mBio.03221-19
1260	BT4338	CRP family transcriptional regulator with cAMP-binding domain	Cur	BT4290	transposase	Experimental	-	-	-	10.1128/mBio.03221-19
1261	BT4338	CRP family transcriptional regulator with cAMP-binding domain	Cur	BT3479	integrase	Experimental	-	-	-	10.1128/mBio.03221-19
1262	BT4338	CRP family transcriptional regulator with cAMP-binding domain	Cur	BT4616	hypothetical protein	Experimental	-	-	-	10.1128/mBio.03221-19
1263	BT4338	CRP family transcriptional regulator with cAMP-binding domain	Cur	BT4738	formate acetyltransferase	Experimental	TAGAGCATATTTATGCTGATTATATGAAAAATGATTGTAACTTTGTGCGCT	-	-	10.1128/mBio.03221-19
1264	BT4338	CRP family transcriptional regulator with cAMP-binding domain	Cur	BT1870	integrase	Experimental	-	-	-	10.1128/mBio.03221-19
1265	BT4338	CRP family transcriptional regulator with cAMP-binding domain	Cur	BT2137	transposase	Experimental	-	-	-	10.1128/mBio.03221-19
1266	BT4338	CRP family transcriptional regulator with cAMP-binding domain	Cur	BT2557	transposase	Experimental	-	-	-	10.1128/mBio.03221-19
1267	BT4338	CRP family transcriptional regulator with cAMP-binding domain	Cur	BT2437	conserved hypothetical protein	Experimental	GCAAAGATAATCATTTGCACGAACCTTTTTACACATTTCTTGTTGTTTGTA	-	-	10.1128/mBio.03221-19
1268	BT4338	CRP family transcriptional regulator with cAMP-binding domain	Cur	BT1451	conserved hypothetical protein	Experimental	TTTTCTACGGGTTTACACAACAAAGTCACACAATCATGTGTTTATCGCATA	-	-	10.1128/mBio.03221-19
1269	BT4338	CRP family transcriptional regulator with cAMP-binding domain	Cur	BT3825	transposase	Experimental	-	-	-	10.1128/mBio.03221-19
1270	BT4338	CRP family transcriptional regulator with cAMP-binding domain	Cur	BT3567	periplasmic beta-glucosidase precursor	Experimental	-	-	-	10.1128/mBio.03221-19
1271	BT4338	CRP family transcriptional regulator with cAMP-binding domain	Cur	BT4033	hypothetical protein	Experimental	-	-	-	10.1128/mBio.03221-19
1272	BT4338	CRP family transcriptional regulator with cAMP-binding domain	Cur	BT2447	integrase	Experimental	-	-	-	10.1128/mBio.03221-19
1273	BT4338	CRP family transcriptional regulator with cAMP-binding domain	Cur	BT2306	putative mobilization protein	Experimental	-	-	-	10.1128/mBio.03221-19
1274	BT4338	CRP family transcriptional regulator with cAMP-binding domain	Cur	BT2277	transposase	Experimental	-	-	-	10.1128/mBio.03221-19
1275	BT4338	CRP family transcriptional regulator with cAMP-binding domain	Cur	BT3155	glycoside hydrolase family 95	Experimental	-	-	-	10.1128/mBio.03221-19
1276	BT4338	CRP family transcriptional regulator with cAMP-binding domain	Cur	BT0404	hypothetical protein	Experimental	-	-	-	10.1128/mBio.03221-19
1277	BT4338	CRP family transcriptional regulator with cAMP-binding domain	Cur	BT1915	pyruvate carboxylase subunit A	Experimental	TACAATGTCTTATTAATGAACTAATTTATCGCCACTGATGTTATTTCGGGA	-	-	10.1128/mBio.03221-19
1278	BT4338	CRP family transcriptional regulator with cAMP-binding domain	Cur	BT2094	TonB-dependent receptor	Experimental	-	-	-	10.1128/mBio.03221-19
1279	BT4338	CRP family transcriptional regulator with cAMP-binding domain	Cur	BT1748	hypothetical protein	Experimental	AAAAGGCAGGAATCCTGGAAACAGATTCCTGCCTTTTTTGTTTATATCTTA	-	-	10.1128/mBio.03221-19
1280	BT4338	CRP family transcriptional regulator with cAMP-binding domain	Cur	BT2446	integrase	Experimental	-	-	-	10.1128/mBio.03221-19
1281	BT4338	CRP family transcriptional regulator with cAMP-binding domain	Cur	BT2570	glutamate decarboxylase	Experimental	AAATAATGTAAAAGCCGAAAACTTTCAAAACCATCTGCTGTTGTTGAGGGA	CGCCAAATAATGTAAAAGCCGAAAACTTTCAAAACCATCTGCTGTTGTTGA	-	10.1128/mBio.03221-19
1282	BT4338	CRP family transcriptional regulator with cAMP-binding domain	Cur	BT4015	transposase	Experimental	-	-	-	10.1128/mBio.03221-19
1283	BT4338	CRP family transcriptional regulator with cAMP-binding domain	Cur	BT4032	conserved hypothetical protein putative non-specific DNA-binding protein	Experimental	-	-	-	10.1128/mBio.03221-19
1284	BT4338	CRP family transcriptional regulator with cAMP-binding domain	Cur	BT3763	rhamnulose kinase/L-fuculose kinase	Experimental	-	-	-	10.1128/mBio.03221-19
1285	BT4338	CRP family transcriptional regulator with cAMP-binding domain	Cur	BT2335	integrase protein	Experimental	AATCAAGCAAATCCCTGATAATCAAGTATTATCGGGGATTTCTTTTTTTTG	-	-	10.1128/mBio.03221-19
1286	BT4338	CRP family transcriptional regulator with cAMP-binding domain	Cur	BT1543	putative ABC transporter ATP-binding protein	Experimental	TTTTAGCTAAAAAACGGTGATATATAAAAGAAAGTACTATCTTTGCACCCA	-	-	10.1128/mBio.03221-19
1287	BT4338	CRP family transcriptional regulator with cAMP-binding domain	Cur	BT2022	hypothetical protein	Experimental	-	-	-	10.1128/mBio.03221-19
1288	BT4338	CRP family transcriptional regulator with cAMP-binding domain	Cur	BT0656	conserved hypothetical protein	Experimental	ACAATGAGGATTTTTAACAAACCCTTGGCGTTCAAATTTGTTTCAATACGA	-	-	10.1128/mBio.03221-19
1289	BT4338	CRP family transcriptional regulator with cAMP-binding domain	Cur	BT2028	DnaD domain-like protein	Experimental	-	-	-	10.1128/mBio.03221-19
1290	BT4338	CRP family transcriptional regulator with cAMP-binding domain	Cur	BT1488	putative cell surface protein	Experimental	-	-	GAAATAAAGAACCGCAAAGGATACGACTTCGGTATTATCGGCAATCCCTTC	10.1128/mBio.03221-19
1291	BT4338	CRP family transcriptional regulator with cAMP-binding domain	Cur	BT2972	putative methyltransferase	Experimental	TTCAAGGAAAAATCAATGGTGTTTTTAGGTTAAAACCATATCTTTGCCACA	TTTGCCACAAACTAAAAAGAATAATTGGATGTTAATCACATTTACATTCCG	-	10.1128/mBio.03221-19
1292	BT4338	CRP family transcriptional regulator with cAMP-binding domain	Cur	BT1455	protein rtcB	Experimental	-	-	-	10.1128/mBio.03221-19
1293	BT4338	CRP family transcriptional regulator with cAMP-binding domain	Cur	BT1914	thioredoxin-like protein putative thioredoxin	Experimental	TATTAATGTTTATGTGTTAAACCTTCCCCTTTTTGTATTGTTAAGACTCCC	-	-	10.1128/mBio.03221-19
1294	BT4338	CRP family transcriptional regulator with cAMP-binding domain	Cur	BT2425	K+-transporting ATPase A chain	Experimental	-	-	-	10.1128/mBio.03221-19
1295	BT4338	CRP family transcriptional regulator with cAMP-binding domain	Cur	BT3201	hypothetical protein containing YD repeat	Experimental	-	-	-	10.1128/mBio.03221-19
1296	BT4338	CRP family transcriptional regulator with cAMP-binding domain	Cur	BT4014	putative type II restriction endonuclease	Experimental	-	-	-	10.1128/mBio.03221-19
1297	BT4338	CRP family transcriptional regulator with cAMP-binding domain	Cur	BT3197	hypothetical protein	Experimental	-	-	-	10.1128/mBio.03221-19
1298	BT4338	CRP family transcriptional regulator with cAMP-binding domain	Cur	BT3198	conserved hypothetical protein	Experimental	-	-	-	10.1128/mBio.03221-19
1299	BT4338	CRP family transcriptional regulator with cAMP-binding domain	Cur	BT2178	conserved hypothetical protein	Experimental	-	-	-	10.1128/mBio.03221-19
1300	BT4338	CRP family transcriptional regulator with cAMP-binding domain	Cur	BT1434	transcriptional regulator putative catabolite control protein A	RegPrecise	-	-	-	RegPrecise
1301	BT4338	CRP family transcriptional regulator with cAMP-binding domain	Cur	BT1433	putative oxidoreductase	RegPrecise	-	-	-	RegPrecise
1302	BT4338	CRP family transcriptional regulator with cAMP-binding domain	Cur	BT1432	mannonate dehydratase	RegPrecise	-	-	-	RegPrecise
1303	BT4338	CRP family transcriptional regulator with cAMP-binding domain	Cur	BT4338	CRP family transcriptional regulator with cAMP-binding domain	RegPrecise	CTTTTTATAGATTCGTTCATTTTCTCATTTTTTCTTTCTACTTTTGTGCTG	-	-	RegPrecise
1304	BT4338	CRP family transcriptional regulator with cAMP-binding domain	Cur	BT4337	beta-hexosaminidase precursor	RegPrecise	-	-	TTTATTTCTATACTGTTGGAACTTACCAATTAAACAAGTACATTTGTCCTG	RegPrecise
1305	BT4338	CRP family transcriptional regulator with cAMP-binding domain	Cur	BT4080	putative cell surface protein	RegPrecise	-	-	AAAAACGGTATTTTCTATGAGAAACTTATTACAAAAATGTTTTAAATGGCA	RegPrecise
1306	BT4338	CRP family transcriptional regulator with cAMP-binding domain	Cur	BT4081	SusC homolog	RegPrecise	-	-	ATTTTTCAGGAACGTAAACAAATTCCTGATTATGTAGGTTTGATTCAAATG	RegPrecise
1307	BT4338	CRP family transcriptional regulator with cAMP-binding domain	Cur	BT4082	SusD homolog	RegPrecise	-	-	AACAGAATGGTCCAATGATTTTGTTAGGTGATGAAATTGTTAGTAATAATG	RegPrecise
1308	BT4338	CRP family transcriptional regulator with cAMP-binding domain	Cur	BT4083	hypothetical protein	RegPrecise	-	-	-	RegPrecise
1309	BT4338	CRP family transcriptional regulator with cAMP-binding domain	Cur	BT4084	conserved hypothetical protein	RegPrecise	-	-	CTTATGAAAACAAGAAATATATATAGTCTTCTATATGTAACTTTCGTTGCA	RegPrecise
1310	BT4338	CRP family transcriptional regulator with cAMP-binding domain	Cur	BT0791	NUDIX hydrolase	RegPrecise	GCATGTCATTTGTTATTGTTCGAATCATAAAGCGCCCCTATATTTGCATCG	-	-	RegPrecise
1311	BT4338	CRP family transcriptional regulator with cAMP-binding domain	Cur	BT0792	xylulose kinase (xylulokinase)	RegPrecise	-	-	-	RegPrecise
1312	BT4338	CRP family transcriptional regulator with cAMP-binding domain	Cur	BT0793	xylose isomerase	RegPrecise	-	-	AATTTGAAGGTAAAGATAGTAAGAACCCGATGGCATTCCGTTATTACGATG	RegPrecise
1313	BT4338	CRP family transcriptional regulator with cAMP-binding domain	Cur	BT0794	D-xylose-proton symporter (D-xylose transporter)	RegPrecise	-	-	AGTTCTTTTCTTCGAATACGGAAAACCGAATATGGATTTGTTGATAGCATT	RegPrecise
1314	BT4338	CRP family transcriptional regulator with cAMP-binding domain	Cur	BT0355	Na+/glucose cotransporter	RegPrecise	-	-	-	RegPrecise
1315	BT4338	CRP family transcriptional regulator with cAMP-binding domain	Cur	BT0354	NUDIX family hydrolase	RegPrecise	-	-	-	RegPrecise
1316	BT4338	CRP family transcriptional regulator with cAMP-binding domain	Cur	BT0353	putative sugar epimerase/aldolase	RegPrecise	-	-	-	RegPrecise
1317	BT4338	CRP family transcriptional regulator with cAMP-binding domain	Cur	BT0352	conserved hypothetical protein	RegPrecise	-	-	-	RegPrecise
1318	BT4338	CRP family transcriptional regulator with cAMP-binding domain	Cur	BT0351	L-arabinose isomerase	RegPrecise	-	-	-	RegPrecise
1319	BT4338	CRP family transcriptional regulator with cAMP-binding domain	Cur	BT0350	xylulose kinase (xylulokinase)	RegPrecise	-	-	-	RegPrecise
1320	BT4338	CRP family transcriptional regulator with cAMP-binding domain	Cur	BT4330	xanthosine permease	RegPrecise	TTTCGGCAAATCATTATGTTCTATAACATAAAACCCTTTATATTTGCACTG	TTATCGATTAACTTGTCCACCCAATCAACGAAAATATTATATTTGCATCTA	GGTATGGCGTTCGACTTCTTCAACATTTCAGGTTCGTTGTTTGTTGAACAA	RegPrecise
1321	BT4338	CRP family transcriptional regulator with cAMP-binding domain	Cur	BT2831	rhomboid family protein	RegPrecise	GGGAAGCTTTTCCATGCTTTAAAACAGAATTTATTCGTACTTTTGCGTTCA	AATAGGGAAGCTTTTCCATGCTTTAAAACAGAATTTATTCGTACTTTTGCG	-	RegPrecise
1322	BT4338	CRP family transcriptional regulator with cAMP-binding domain	Cur	BT2832	rhomboid family protein	RegPrecise	-	-	ACTTTCATCCGACTGATTTACATTAACGTAGGCATCTTTGTTATCGGTACG	RegPrecise
1323	BT4338	CRP family transcriptional regulator with cAMP-binding domain	Cur	BT2833	endonuclease/exonuclease/phosphatase-like protein	RegPrecise	-	-	-	RegPrecise
1324	BT4338	CRP family transcriptional regulator with cAMP-binding domain	Cur	BT2834	peptidyl-dipeptidase	RegPrecise	-	-	-	RegPrecise
1325	BT4338	CRP family transcriptional regulator with cAMP-binding domain	Cur	BT2835	protein-export membrane protein SecD/SecF	RegPrecise	ATTTGAGGGCTTATTACATATGAATGTGAAAAAAAAACTATATTTGCAGCC	-	-	RegPrecise
1326	BT4338	CRP family transcriptional regulator with cAMP-binding domain	Cur	BT1274	L-fuculose-1-phosphate aldolase	RegPrecise	ATAAACAAGAATCTTTCGTCCTATTTGATTTAATAATTTAACTTTGCCGTA	-	-	RegPrecise
1327	BT4338	CRP family transcriptional regulator with cAMP-binding domain	Cur	BT1275	L-fuculose kinase	RegPrecise	-	-	-	RegPrecise
1328	BT4338	CRP family transcriptional regulator with cAMP-binding domain	Cur	BT1276	Rhamnose mutarotase	RegPrecise	-	-	-	RegPrecise
1329	BT4338	CRP family transcriptional regulator with cAMP-binding domain	Cur	BT1277	L-fucose permease	RegPrecise	-	-	-	RegPrecise
1330	BT4338	CRP family transcriptional regulator with cAMP-binding domain	Cur	BT4737	pyruvate formate-lyase activating enzyme	RegPrecise	-	-	-	RegPrecise
1331	BT4355	RNA polymerase ECF-type sigma factor	ECF_PUL81	BT4356	putative anti-sigma factor	Prediction	-	-	-	10.1016/j.chom.2008.09.007
1332	BT4355	RNA polymerase ECF-type sigma factor	ECF_PUL81	BT4357	SusC homolog	Prediction	-	-	-	10.1016/j.chom.2008.09.007
1333	BT4355	RNA polymerase ECF-type sigma factor	ECF_PUL81	BT4358	SusD homolog	Prediction	-	-	-	10.1016/j.chom.2008.09.007
1334	BT4355	RNA polymerase ECF-type sigma factor	ECF_PUL81	BT4359	alpha-N-acetylglucosaminidase precursor	Prediction	AAGAACTACATTTTATTTTCAGTAATCGGAAATTTGAAATATATTTAGAGG	-	-	10.1016/j.chom.2008.09.007
1335	BT4402	RNA polymerase ECF-type sigma factor	ECF_PUL82	BT4403	putative anti-sigma factor	Experimental	TTTTTCTATTTTCCTTTAAGTAGTGTTTTTCTTTTAGTTGTATTTAGTGTA	-	-	10.1016/j.chom.2008.09.007, 10.1074/jbc.M109.008094
1336	BT4402	RNA polymerase ECF-type sigma factor	ECF_PUL82	BT4404	SusC homolog	Experimental	-	-	-	10.1016/j.chom.2008.09.007, 10.1074/jbc.M109.008094
1337	BT4402	RNA polymerase ECF-type sigma factor	ECF_PUL82	BT4405	SusD homolog	Experimental	-	-	-	10.1016/j.chom.2008.09.007, 10.1074/jbc.M109.008094
1338	BT4402	RNA polymerase ECF-type sigma factor	ECF_PUL82	BT4406	putative secreted endoglycosidase	Experimental	-	-	TGTAAAAATAAAATCTATTAAACTATGATTCATATGAAAATGTTAAGACGA	10.1016/j.chom.2008.09.007, 10.1074/jbc.M109.008094
1339	BT4402	RNA polymerase ECF-type sigma factor	ECF_PUL82	BT4407	Concanavalin A-like lectin/glucanase	Experimental	-	-	-	10.1016/j.chom.2008.09.007, 10.1074/jbc.M109.008094
1340	BT4403	putative anti-sigma factor	aECF_PUL82	BT4403	putative anti-sigma factor	Experimental	TTTTTCTATTTTCCTTTAAGTAGTGTTTTTCTTTTAGTTGTATTTAGTGTA	-	-	10.1074/jbc.M109.008094
1341	BT4403	putative anti-sigma factor	aECF_PUL82	BT4404	SusC homolog	Experimental	-	-	-	10.1074/jbc.M109.008094
1342	BT4403	putative anti-sigma factor	aECF_PUL82	BT4405	SusD homolog	Experimental	-	-	-	10.1074/jbc.M109.008094
1343	BT4403	putative anti-sigma factor	aECF_PUL82	BT4406	putative secreted endoglycosidase	Experimental	-	-	TGTAAAAATAAAATCTATTAAACTATGATTCATATGAAAATGTTAAGACGA	10.1074/jbc.M109.008094
1344	BT4403	putative anti-sigma factor	aECF_PUL82	BT4407	Concanavalin A-like lectin/glucanase	Experimental	-	-	-	10.1074/jbc.M109.008094
1345	BT4636	RNA polymerase ECF-type sigma factor	ECF_PUL84	BT4631	putative arylsulfatase precursor	Prediction	-	-	-	10.1016/j.chom.2008.09.007
1346	BT4636	RNA polymerase ECF-type sigma factor	ECF_PUL84	BT4632	putative galactose oxidase precursor	Prediction	-	-	-	10.1016/j.chom.2008.09.007
1347	BT4636	RNA polymerase ECF-type sigma factor	ECF_PUL84	BT4633	SusD homolog	Prediction	-	-	TAATGTCCGTTTTATGAGAGCTTATTATCATTATCTTTTGTTTGAGCAATA	10.1016/j.chom.2008.09.007
1348	BT4636	RNA polymerase ECF-type sigma factor	ECF_PUL84	BT4634	SusC homolog	Prediction	-	-	-	10.1016/j.chom.2008.09.007
1349	BT4636	RNA polymerase ECF-type sigma factor	ECF_PUL84	BT4635	putative anti-sigma factor	Prediction	-	-	-	10.1016/j.chom.2008.09.007
1350	BT4663	two-component system sensor histidine kinase/response	HTCS_Hep	BT4652	Oligosaccharide lyase	RegPrecise	-	-	AAAATAAGATGATGAAACAACGATATTATATTTTCCTGTTATTTGTAGCTA	RegPrecise
1351	BT4663	two-component system sensor histidine kinase/response	HTCS_Hep	BT4653	glucose/galactose transporter	RegPrecise	-	-	-	RegPrecise
1352	BT4663	two-component system sensor histidine kinase/response	HTCS_Hep	BT4654	ROK family transcriptional repressor with glucokinase domain	RegPrecise	-	-	-	RegPrecise
1353	BT4663	two-component system sensor histidine kinase/response	HTCS_Hep	BT4655	conserved hypothetical protein	RegPrecise	-	-	-	RegPrecise
1354	BT4663	two-component system sensor histidine kinase/response	HTCS_Hep	BT4656	N-acetylglucosamine-6-sulfatase precursor	RegPrecise	-	-	-	RegPrecise
1355	BT4663	two-component system sensor histidine kinase/response	HTCS_Hep	BT4657	heparinase III protein	RegPrecise	-	-	-	RegPrecise
1356	BT4663	two-component system sensor histidine kinase/response	HTCS_Hep	BT4658	glucuronyl hydrolase	RegPrecise	-	-	AAACAATCACTTAAAATGAATAACATGAAAAAGAAACTTGTTCTCTTTGCT	RegPrecise
1357	BT4663	two-component system sensor histidine kinase/response	HTCS_Hep	BT4659	SusD homolog	RegPrecise	-	-	-	RegPrecise
1358	BT4663	two-component system sensor histidine kinase/response	HTCS_Hep	BT4660	SusC homolog	RegPrecise	-	-	-	RegPrecise
1359	BT4663	two-component system sensor histidine kinase/response	HTCS_Hep	BT4661	hypothetical protein	RegPrecise	-	-	-	RegPrecise
1360	BT4663	two-component system sensor histidine kinase/response	HTCS_Hep	BT4662	heparinase III protein heparitin sulfate lyase	RegPrecise	-	-	ATTCTACGAGGCAGGCGAACATTATTATGCAGCCAATGCTTTATTGGAATA	RegPrecise
1361	BT4663	two-component system sensor histidine kinase/response	HTCS_Hep	BT4675	heparin lyase I precursor	RegPrecise	TGAGACAAACGAAAGGCAGCCGTAAGGGTTGCCTTTCGTATTTTTGCACCG	-	-	RegPrecise
1362	BT4673	two-component system sensor histidine kinase	HTCS_Pga	BT4667	beta-galactosidase	RegPrecise	-	-	-	RegPrecise
1363	BT4673	two-component system sensor histidine kinase	HTCS_Pga	BT4668	arabinogalactan endo-14-beta-galactosidase	RegPrecise	-	-	-	RegPrecise
1364	BT4673	two-component system sensor histidine kinase	HTCS_Pga	BT4669	conserved hypothetical protein	RegPrecise	-	-	GTCAATTTCTTTGCGAGGAGCTTAATTCTCTGCTTGATCGTTTAGGTTATG	RegPrecise
1365	BT4673	two-component system sensor histidine kinase	HTCS_Pga	BT4670	SusD homolog	RegPrecise	-	-	TTGGAGATATTGCTACAACCAAAGACAGCCGCGCTATGTTTTATACAGATG	RegPrecise
1366	BT4673	two-component system sensor histidine kinase	HTCS_Pga	BT4671	SusC homolog	RegPrecise	-	-	-	RegPrecise
1367	BT4673	two-component system sensor histidine kinase	HTCS_Pga	BT4672	hypothetical protein	RegPrecise	-	-	-	RegPrecise
1368	BT4705	RNA polymerase ECF-type sigma factor	ECF_PUL87	BT4706	putative anti-sigma factor	Prediction	AAAGTATGTTATACCTGTCCCTTTTCGATTACCTCAGTTGTACTATTAGTG	AAGAAAATCAGCATTTCCTAAAATTTTCTTTCTTTTTTTGTTTTTGGTATG	-	10.1016/j.chom.2008.09.007
1369	BT4705	RNA polymerase ECF-type sigma factor	ECF_PUL87	BT4707	SusC homolog	Prediction	-	-	-	10.1016/j.chom.2008.09.007
1370	BT4705	RNA polymerase ECF-type sigma factor	ECF_PUL87	BT4708	SusD homolog	Prediction	-	-	AAAATACTATCATGGAACAAACTTTCCATTCTCGGGATATCTTTGATGCTA	10.1016/j.chom.2008.09.007
1371	BT4705	RNA polymerase ECF-type sigma factor	ECF_PUL87	BT4709	glycoside hydrolase family 18	Prediction	-	-	-	10.1016/j.chom.2008.09.007
1372	BT4705	RNA polymerase ECF-type sigma factor	ECF_PUL87	BT4710	Concanavalin A-like lectin/glucanase	Prediction	-	-	TTCACCTCATTGAATATCAGCAATACGAATCTTTATAGTAACTTTATTTTC	10.1016/j.chom.2008.09.007
1373	BT4705	RNA polymerase ECF-type sigma factor	ECF_PUL87	BT4711	conserved hypothetical protein	Prediction	-	-	-	10.1016/j.chom.2008.09.007
1374	BT4705	RNA polymerase ECF-type sigma factor	ECF_PUL87	BT4712	conserved hypothetical protein	Prediction	-	-	-	10.1016/j.chom.2008.09.007
1375	BT4705	RNA polymerase ECF-type sigma factor	ECF_PUL87	BT4713	glycoside hydrolase family 29	Prediction	CATGTACCAATCCGGTTGATTAGTAATATAATATTTCCTATCTTAGCACCG	-	-	10.1016/j.chom.2008.09.007
1376	BT4705	RNA polymerase ECF-type sigma factor	ECF_PUL87	BT4714	periplasmic beta-glucosidase precursor xylosidase/arabinosidase	Prediction	-	-	-	10.1016/j.chom.2008.09.007
1377	BT4720	putative RNA polymerase ECF-type sigma factor	Das1	BT4719	conserved hypothetical protein	Experimental	CTTTAACAGATCCAAATGCAATATTTTCTCCCCCCTTGCATTTTCAGAGTA	-	-	10.1073/pnas.2321910121
1378	BT4720	putative RNA polymerase ECF-type sigma factor	Das1	BT4005	conserved hypothetical protein	Experimental	ATAAACGTAAAGCCGGTGCAGTAAATGCCCGGCTTTTTTATTTATATAGCA	-	-	10.1073/pnas.2321910121
1379	BT4720	putative RNA polymerase ECF-type sigma factor	Das1	BT1287	conserved hypothetical protein	Experimental	TTTTTTATTTCCATGATGCAGTATTTCGTCATTTCCGGTATTTACTCTATG	-	-	10.1073/pnas.2321910121
1380	BT4721	conserved hypothetical protein	Dma1	BT4720	putative RNA polymerase ECF-type sigma factor	Experimental	AAAGTTGCAAAAGAGTTGTTCTCTCTGTGCAGTATTTCTATCTTTGCTGCA	ATTTGGATCTGTTAAAGAAACAAAAGTTGCAAAAGAGTTGTTCTCTCTGTG	-	10.1073/pnas.2321910121
1381	BT4722	RNA polymerase ECF-type sigma factor	ECF_PUL88	BT4723	putative anti-sigma factor	Prediction	-	-	-	10.1016/j.chom.2008.09.007
1382	BT4722	RNA polymerase ECF-type sigma factor	ECF_PUL88	BT4724	SusC homolog	Prediction	-	-	-	10.1016/j.chom.2008.09.007
1383	BT4722	RNA polymerase ECF-type sigma factor	ECF_PUL88	BT4725	SusD homolog	Prediction	-	-	-	10.1016/j.chom.2008.09.007
1384	BT4722	RNA polymerase ECF-type sigma factor	ECF_PUL88	BT4726	glycerophosphoryl diester phosphodiesterase	Prediction	-	-	-	10.1016/j.chom.2008.09.007
1385	BT4722	RNA polymerase ECF-type sigma factor	ECF_PUL88	BT4727	glycerophosphoryl diester phosphodiesterase	Prediction	-	-	-	10.1016/j.chom.2008.09.007
1386	BT4722	RNA polymerase ECF-type sigma factor	ECF_PUL88	BT4728	putative hexose phosphate transport protein	Prediction	-	-	-	10.1016/j.chom.2008.09.007
1387	BT0354	NUDIX family hydrolase	AraR	BT2097	Six-hairpin glycosidase	iModulon	ACATACAGACCAGTTCGTACTAGTCAAAAAGAATATTCTATCTTTGCGGCA	-	-	iModulon
1388	BT0354	NUDIX family hydrolase	AraR	BT2096	putative transcriptional regulator	iModulon	-	-	-	iModulon
1389	BT0354	NUDIX family hydrolase	AraR	BT0354	NUDIX family hydrolase	iModulon	-	-	-	iModulon
1390	BT0791	NUDIX hydrolase	XylR	BT3009	beta-glucosidase (gentiobiase)	iModulon	AGTTGGAAAAAAGTTTGGTATGGCAGCTTTTTTTGCACTACATTTATCATT	-	TAAAGCTTTAATTAATTTGGACAAAATGAAAAAAGTACTGTTAACTTTAAG	iModulon
1391	BT1052	putative anti-sigma factor	ECF_PUL14	BT0507	transcriptional regulator (TetR/AcrR family)	iModulon	CCCTATAAATGGGTATTTCCCAAATCAAAAGTTCTTCTCAACTTTGCAGAG	-	-	iModulon
1392	BT1052	putative anti-sigma factor	ECF_PUL14	BT0506	beta-hexosaminidase precursor	iModulon	-	-	-	iModulon
1393	BT1278	RNA polymerase ECF-type sigma factor	ECF_PUL16	BT1278	RNA polymerase ECF-type sigma factor	iModulon	TATTCCTTTTTTCTTCGTATCTTAATTTAATTTGTTTACATTTGTCTTTCG	ACTATTCCTTTTTTCTTCGTATCTTAATTTAATTTGTTTACATTTGTCTTT	-	iModulon
1394	BT2792	AraC/XylS family transcriptional regulator	BT2792	BT0691	conserved hypothetical protein	iModulon	-	-	-	iModulon
1395	BT2792	AraC/XylS family transcriptional regulator	BT2792	BT0692	putative calcineurin superfamily phosphohydrolase	iModulon	TTCGCCCAAGCAATCGCCCATATCTCAACTGAAAACTCTATCTTCGCATCA	-	-	iModulon
1396	BT2792	AraC/XylS family transcriptional regulator	BT2792	BT1798	hypothetical protein	iModulon	TACCAAGAATAGAGCTTGATGTAGAAACAATATTAACCGACATTTGCAATG	-	-	iModulon
1397	BT2792	AraC/XylS family transcriptional regulator	BT2792	BT1799	putative vitamin B12 receptor precursor	iModulon	-	-	-	iModulon
1398	BT2792	AraC/XylS family transcriptional regulator	BT2792	BT1964	bacterial regulatory protein Te-like protein	iModulon	-	-	-	iModulon
1399	BT2792	AraC/XylS family transcriptional regulator	BT2792	BT1965	multidrug efflux pump channel protein	iModulon	-	-	-	iModulon
1400	BT2792	AraC/XylS family transcriptional regulator	BT2792	BT1966	multidrug resistance protein AcrB/AcrD family	iModulon	-	-	-	iModulon
1401	BT2792	AraC/XylS family transcriptional regulator	BT2792	BT1967	multidrug efflux protein	iModulon	CTAAACACTATGACCAGTTTTCTATGGTGAAAAGAGTCTACCTTTGCCGCG	-	-	iModulon
1402	BT2792	AraC/XylS family transcriptional regulator	BT2792	BT2117	outer membrane protein putative	iModulon	-	-	-	iModulon
1403	BT2792	AraC/XylS family transcriptional regulator	BT2792	BT2118	transporter AcrB/D/F family	iModulon	-	-	-	iModulon
1404	BT2792	AraC/XylS family transcriptional regulator	BT2792	BT2119	transmembrane protein precursor possibly involved in transport	iModulon	ATAGCTTAAATCAACCTTTTTACTTTTATCTGCTTGGGATACTTTTGCATG	AGCTTAAATCAACCTTTTTACTTTTATCTGCTTGGGATACTTTTGCATGAA	-	iModulon
1405	BT2792	AraC/XylS family transcriptional regulator	BT2792	BT2792	AraC/XylS family transcriptional regulator	iModulon	TTTTGTGCTCGTAGTGCCTTATCCCAAACGAAAATTGCTAACTTAGTATCG	-	-	iModulon
1406	BT2792	AraC/XylS family transcriptional regulator	BT2792	BT2940	multidrug resistance protein	iModulon	-	-	-	iModulon
1407	BT2792	AraC/XylS family transcriptional regulator	BT2792	BT2941	multidrug resistance protein mexB (multidrug-efflux protein)	iModulon	-	-	-	iModulon
1408	BT2792	AraC/XylS family transcriptional regulator	BT2792	BT2942	putative multidrug resistance protein	iModulon	-	-	AACTGTCACAAACGGCCAATCATTTTACCGAGATACAAAGTTTAATTAACC	iModulon
1409	BT2792	AraC/XylS family transcriptional regulator	BT2792	BT3822	conserved hypothetical protein	iModulon	CGTCCTGAATGGAACACCGCATTTCAGTTGATTCCTCCTACATTTGCAACC	-	-	iModulon
1410	BT4720	putative RNA polymerase ECF-type sigma factor	Das1	BT4721	conserved hypothetical protein	iModulon	-	-	CCCGTTAAAAGCGAACTGGAACTTCCTTGATAAGAAACTGTTTACTCTTTA	iModulon
1411	BT4720	putative RNA polymerase ECF-type sigma factor	Das1	BT4720	putative RNA polymerase ECF-type sigma factor	iModulon	AAAGTTGCAAAAGAGTTGTTCTCTCTGTGCAGTATTTCTATCTTTGCTGCA	ATTTGGATCTGTTAAAGAAACAAAAGTTGCAAAAGAGTTGTTCTCTCTGTG	-	iModulon
1412	BT4720	putative RNA polymerase ECF-type sigma factor	Das1	BT3913	hypothetical protein	iModulon	-	-	-	iModulon
1413	BT4720	putative RNA polymerase ECF-type sigma factor	Das1	BT0178	conserved hypothetical protein	iModulon	-	-	AAAAGTACGATTGAAATACACCCTTTTCTCATCAGTTTTGTTAATACTATG	iModulon
1414	BT4720	putative RNA polymerase ECF-type sigma factor	Das1	BT0177	conserved hypothetical protein	iModulon	TTTAAGTATCTGCATTTATTAATTGTGAATTAGAATTTATATCTTTGCAAA	ATAATAAAGTAAACGATGCAGTATTTTTTAAGTATCTGCATTTATTAATTG	-	iModulon
1415	BT1877	RNA polymerase ECF-type sigma factor	ECF_PUL24	BT4014	putative type II restriction endonuclease	iModulon	-	-	-	iModulon
1416	BT1877	RNA polymerase ECF-type sigma factor	ECF_PUL24	BT4013	restriction endonuclease	iModulon	-	-	-	iModulon
1417	BT2169	RNA polymerase ECF-type sigma factor	ECF_PUL27	BT3440	hypothetical protein	iModulon	-	-	-	iModulon
1418	BT2169	RNA polymerase ECF-type sigma factor	ECF_PUL27	BT3439	conserved hypothetical protein	iModulon	-	-	-	iModulon
1419	BT2169	RNA polymerase ECF-type sigma factor	ECF_PUL27	BT3225	conserved hypothetical protein	iModulon	-	-	TAAAGCTTTTTTTTCATCAATTAAGTGCGGCTTTCCTATTAATTTTGTACT	iModulon
1420	BT2169	RNA polymerase ECF-type sigma factor	ECF_PUL27	BT3224	putative lysine decarboxylase	iModulon	ATTGCACATTCATTTTGATATGTATATGATTTCTTTGTACTTTTGTACCCA	-	-	iModulon
1421	BT2169	RNA polymerase ECF-type sigma factor	ECF_PUL27	BT3223	hypothetical protein	iModulon	GGTCCAGTGTATGTAAATAAAGATGGTATTCCTTTTGCTATTGATACCAAA	-	AACTTCTAATGAAAACAATTACTAATTTAATATTTATAGCTTTGCTATTTG	iModulon
1422	BT2169	RNA polymerase ECF-type sigma factor	ECF_PUL27	BT3222	hypothetical protein	iModulon	ACTGAATTGAATATCTAGGTCGATACCTCCATTATCTCTACTTTTGTAGCA	-	GGTCCAGTGTATGTAAATAAAGATGGTATTCCTTTTGCTATTGATACCAAA	iModulon
1423	BT2169	RNA polymerase ECF-type sigma factor	ECF_PUL27	BT3221	hypothetical protein	iModulon	-	-	TATCGAAATAAAATCCGGCGAAAACTATATTATCGGTTGTTTTATATTATA	iModulon
1424	BT2169	RNA polymerase ECF-type sigma factor	ECF_PUL27	BT3220	TPR-repeat-containing protein	iModulon	ATTATCGGTTGTTTTATATTATAAGTCTTGATATATGTGTATATTTGCGCA	TATCGAAATAAAATCCGGCGAAAACTATATTATCGGTTGTTTTATATTATA	-	iModulon
1425	BT3993	RNA polymerase ECF-type sigma factor	ECF_PUL72	BT0683	alpha-glucosidase	iModulon	-	-	-	iModulon
1426	BT4250	RNA polymerase ECF-type sigma factor	ECF_PUL78	BT3014	putative chitobiase	iModulon	-	-	-	iModulon
1427	BT3334	two-component system sensor histidine kinase/response regulator hybrid (one-component system)	HTCS_Hya	BT4411	hypothetical protein	iModulon	-	-	-	iModulon
1428	BT3334	two-component system sensor histidine kinase/response regulator hybrid (one-component system)	HTCS_Hya	BT4410	conserved hypothetical protein	iModulon	TCGTATGATTTGCTCACCTTACTTTTTGAGAGATGCGTTATCTTTGCCATA	-	-	iModulon
1429	BT3786	two-component system sensor histidine kinase/response regulator hybrid (one-component system)	HTCS_Man-1	BT3786	two-component system sensor histidine kinase/response regulator hybrid (one-component system)	iModulon	TATTCTGCGCCAAAAAAGTGCTGGAAAGTTTTTTTGTTTACCTTTGTCATA	-	-	iModulon
1430	BT3786	two-component system sensor histidine kinase/response regulator hybrid (one-component system)	HTCS_Man-1	BT2629	putative alpha-12-mannosidase	iModulon	-	-	-	iModulon
1431	BT3786	two-component system sensor histidine kinase/response regulator hybrid (one-component system)	HTCS_Man-1	BT2628	two-component system sensor histidine kinase/response regulator hybrid (one-component system)	iModulon	TATTCCGGCCAAAAAAAAGCTCGGAATGTTTTTTTGTTTACCTTTGTCATA	-	-	iModulon
1432	BT3786	two-component system sensor histidine kinase/response regulator hybrid (one-component system)	HTCS_Man-1	BT2627	putative cell surface protein have conserved domain	iModulon	-	-	AGAATATAGAAATGACAATAATAAAATATATAAAGTTTGTAGTTATAATTG	iModulon
1433	BT3786	two-component system sensor histidine kinase/response regulator hybrid (one-component system)	HTCS_Man-1	BT2626	SusC homolog	iModulon	-	-	-	iModulon
1434	BT3786	two-component system sensor histidine kinase/response regulator hybrid (one-component system)	HTCS_Man-1	BT2625	SusD homolog	iModulon	-	-	-	iModulon
1435	BT3786	two-component system sensor histidine kinase/response regulator hybrid (one-component system)	HTCS_Man-1	BT2624	hypothetical protein	iModulon	-	-	AAAATATATAAAAGTAATGATGGCTTTCGTTTTGGGCCTGTTAATGATAGG	iModulon
1436	BT3786	two-component system sensor histidine kinase/response regulator hybrid (one-component system)	HTCS_Man-1	BT2623	putative alpha-16-mannanase	iModulon	-	-	-	iModulon
1437	BT3786	two-component system sensor histidine kinase/response regulator hybrid (one-component system)	HTCS_Man-1	BT2622	alpha-glucuronidase	iModulon	-	-	ATATAAGATGAAATCGGGACAGACATTATGGAATGAGCTTGTTAATCATTA	iModulon
1438	BT3786	two-component system sensor histidine kinase/response regulator hybrid (one-component system)	HTCS_Man-1	BT2621	putative O-antigen related protein	iModulon	ATATAAGATGAAATCGGGACAGACATTATGGAATGAGCTTGTTAATCATTA	-	-	iModulon
1439	BT3786	two-component system sensor histidine kinase/response regulator hybrid (one-component system)	HTCS_Man-1	BT2620	alpha-glucosidase	iModulon	-	-	-	iModulon
1440	BT3786	two-component system sensor histidine kinase/response regulator hybrid (one-component system)	HTCS_Man-1	BT2619	two-component system sensor histidine kinase	iModulon	TATTATACAAGTTAAATGACTAGAATGAAATTCGTTTGTGTTTTATATAAA	-	AGTTTCTGGTCCTTCCTTAAACGCAAGAAGAGAAAATCCGTTTATTCGGAA	iModulon
1441	BT3786	two-component system sensor histidine kinase/response regulator hybrid (one-component system)	HTCS_Man-1	BT2618	two-component system response regulator	iModulon	-	-	-	iModulon
1442	BT3786	two-component system sensor histidine kinase/response regulator hybrid (one-component system)	HTCS_Man-1	BT2617	reverse transcriptase	iModulon	-	-	-	iModulon
1443	BT3786	two-component system sensor histidine kinase/response regulator hybrid (one-component system)	HTCS_Man-1	BT2615	reverse transcriptase	iModulon	-	-	-	iModulon
1444	BT1817	RNA polymerase ECF-type sigma factor	SigW-1	BT3490	putative ATPase	iModulon	ATTTGCATGCTAAAATTGATTGTTCTCAATTTATTTTGTATTTTCGCAACA	-	-	iModulon
1445	BT1817	RNA polymerase ECF-type sigma factor	SigW-1	BT3489	arylsulfatase B precursor	iModulon	-	-	TCCGGAACGTGCGTATGACGGAATCAGTATACTTCCGTTGTTAATAGGTAG	iModulon
1446	BT1817	RNA polymerase ECF-type sigma factor	SigW-1	BT3488	arylsulfatase (aryl-sulfate sulphohydrolase)	iModulon	-	-	-	iModulon
1447	BT1817	RNA polymerase ECF-type sigma factor	SigW-1	BT3487	arylsulfatase (aryl-sulfate sulphohydrolase)	iModulon	-	-	-	iModulon
1448	BT1817	RNA polymerase ECF-type sigma factor	SigW-1	BT3486	N-acetylgalactosamine-6-sulfatase precursor	iModulon	GAGATAGAGAAGAACATATGACCGGAGTTCTTCTCTATCTTTATTCTTTTG	-	-	iModulon
1449	BT1817	RNA polymerase ECF-type sigma factor	SigW-1	BT3485	hypothetical protein	iModulon	-	-	-	iModulon
1450	BT1817	RNA polymerase ECF-type sigma factor	SigW-1	BT3484	SusD homolog	iModulon	-	-	-	iModulon
1451	BT1817	RNA polymerase ECF-type sigma factor	SigW-1	BT3483	SusC homolog	iModulon	-	-	-	iModulon
1452	BT1817	RNA polymerase ECF-type sigma factor	SigW-1	BT3482	conserved hypothetical protein containing NHL repeat	iModulon	-	-	ATAATTATTCATCCAACAGGAAATTATGCTTACCTTATGGTTATTAACAAG	iModulon
1453	BT1817	RNA polymerase ECF-type sigma factor	SigW-1	BT3481	putative glutaminase A	iModulon	-	-	-	iModulon
1454	BT1817	RNA polymerase ECF-type sigma factor	SigW-1	BT1817	RNA polymerase ECF-type sigma factor	iModulon	ATCCATCATAATTATACTGTTTTTAAGTGAATATTTTCGTTCTTTGTATCG	TTTTCTTTCCCGGATTGTAACCTTTTGTATCGGGCAGCGTCTAAAGAGTCA	-	iModulon
1455	BT1817	RNA polymerase ECF-type sigma factor	SigW-1	BT1816	conserved hypothetical protein	iModulon	-	-	-	iModulon
1456	BT0215	iron uptake regulatory protein	PerR	BT4715	non-specific DNA-binding protein Dps	iModulon	-	-	-	iModulon
1457	BT0215	iron uptake regulatory protein	PerR	BT2812	alkyl hydroperoxide reductase C22 protein	iModulon	ATCTTTGCATCAGAAACAAAAAACAAAACGATGTTTCTGATGTTATAAGTC	TTTGCATCAGAAACAAAAAACAAAACGATGTTTCTGATGTTATAAGTCAAA	-	iModulon
1458	BT0215	iron uptake regulatory protein	PerR	BT2811	alkyl hydroperoxide reductase subunit F	iModulon	-	-	TTCCGTGATATTGTGGAAACAAACCGACCGGGTGAAATCGTTATCGATGCG	iModulon
1459	BT0215	iron uptake regulatory protein	PerR	BT2810	Metallophosphoesterase	iModulon	TTCCGTGATATTGTGGAAACAAACCGACCGGGTGAAATCGTTATCGATGCG	AGATTGTAAAAAGTCTCTTGTGGCTTTTATTTTTTTCTTACCTTTGTGATT	-	iModulon
1460	BT0215	iron uptake regulatory protein	PerR	BT1971	catalase	iModulon	ATAGAAATTATCAGTTTGACAAGCAAGCAAAATCGGTCTATCTTTGTTACA	TTATCAGTTTGACAAGCAAGCAAAATCGGTCTATCTTTGTTACATATTATA	-	iModulon
1461	BT0215	iron uptake regulatory protein	PerR	BT1572	RNA polymerase ECF-type sigma factor	iModulon	TCGGAAGAATTGCTATTTATAATCGTTCTAAAAAAGCGGATCTTTGTATCG	-	-	iModulon
1462	BT0215	iron uptake regulatory protein	PerR	BT1541	putative transmembrane protein	iModulon	GCGGAAGTATTGCCATTTCGGGGGTATGCAGAAAGCACGACCTTTGCGGTA	-	-	iModulon
1463	BT0215	iron uptake regulatory protein	PerR	BT1456	thioredoxin (TRX)	iModulon	CCAGTCAAATCGCTATTTCACGGGAAGCTATTTCGCCTTACCTTTGCAACA	ATTTTTATTACTTCCAAAGATAAAAAGACATTTTTTAGCGTTAAAGGAGCA	-	iModulon
1464	BT0215	iron uptake regulatory protein	PerR	BT0677	thioredoxin (TRX)	iModulon	CAGGAAGAATGGCTATCCCTCTTTCTCTACCATACCCCTATCTTTGCAAAG	AAAAATGCTCTGTTCATCGCAATCTTTTTGTTACCTTAATTTGTTTTCCGA	-	iModulon
1465	BT3705	regulatory protein SusR	SusR	BT2158	putative dehydrogenase	iModulon	-	-	-	iModulon
1466	BT3705	regulatory protein SusR	SusR	BT2156	putative sugar phosphate isomerase/epimerase	iModulon	-	-	-	iModulon
1467	BT2160	putative regulatory protein	SusR4	BT3347	Quinoprotein amine dehydrogenase	iModulon	AAAGTTATGCAAACTAAATAAGAAATTACTTATTTAGTTAGCTTTGCCATG	-	TATTTATGAAAAACCACCTAATAACAGTACTTGTCTGCTGTTTATTCTTCA	iModulon
1468	BT2160	putative regulatory protein	SusR4	BT3346	SusC homolog	iModulon	-	-	-	iModulon
1469	BT2160	putative regulatory protein	SusR4	BT3344	hypothetical protein	iModulon	-	-	-	iModulon
1470	BT0037	putative transcriptional regulatory protein	TF_CPS8	BT0037	putative transcriptional regulatory protein	iModulon	AGAAGAAAGCAAAGTGCTTATTATCAGATTGTTTTATTCACATGTATCACA	-	ATATACCGGAAACAAGGAGATAACATCCTGGTGCTATTTGTTTATCCATCA	iModulon
1471	BT4300	transcription regulator CRP family	TF_PUL80	BT3345	SusD homolog	iModulon	-	-	-	iModulon
1472	BT4300	transcription regulator CRP family	TF_PUL80	BT3344	hypothetical protein	iModulon	-	-	-	iModulon
1473	BT1358	putative transcriptional regulator	UpxYZ_CPS4	BT1707	putative nucleotidyltransferase	iModulon	AAAAAGCAATATCTCTTTGATTATTGAAGGAAAATTTCTTTCTTTGTAATA	AAATATTTGTTTTGGCAAGAAGTTTTAGCAGAGAAAATTGTTGTATTTATA	-	iModulon
1474	BT1358	putative transcriptional regulator	UpxYZ_CPS4	BT1358	putative transcriptional regulator	iModulon	ATTATTGTTTTTTATTTGCGTATATTGGTAAATATGGTCATCTTTGCACCG	-	-	iModulon
1475	BT1358	putative transcriptional regulator	UpxYZ_CPS4	BT1357	conserved hypothetical protein	iModulon	-	-	-	iModulon
1476	BT1358	putative transcriptional regulator	UpxYZ_CPS4	BT0462	putative transcriptional regulator	iModulon	TAAAAGCTGTAAAAGTATGTTCTTTTATTAAATTGTATTACTTTTGCATCG	TCATAAATGGATTTCATTTATGAAAGTCAGGGCGCTTTTGTCTTTTAAGTA	-	iModulon
1477	BT1358	putative transcriptional regulator	UpxYZ_CPS4	BT0376	putative transcriptional regulator	iModulon	-	-	-	iModulon
1478	BT2886	putative transcriptional regulator	UpcY_CPS7	BT2889	AraC family transcriptional regulator	iModulon	-	-	-	iModulon
1479	BT2886	putative transcriptional regulator	UpcY_CPS7	BT2888	glycosyltransferase	iModulon	-	-	-	iModulon
1480	BT2886	putative transcriptional regulator	UpcY_CPS7	BT2887	putative UDP-galactose 4-epimerase	iModulon	-	-	-	iModulon
1481	BT2886	putative transcriptional regulator	UpcY_CPS7	BT2886	putative transcriptional regulator	iModulon	-	-	-	iModulon
1482	BT2886	putative transcriptional regulator	UpcY_CPS7	BT2861	putative outer membrane protein	iModulon	-	-	-	iModulon
1483	BT0376	putative transcriptional regulator	UpcYZ_CPS1	BT0377	conserved hypothetical protein	iModulon	-	-	-	iModulon
1484	BT0376	putative transcriptional regulator	UpcYZ_CPS1	BT0376	putative transcriptional regulator	iModulon	-	-	-	iModulon
1485	BT0596	putative transcriptional regulator	UpcYZ_CPS3	BT1707	putative nucleotidyltransferase	iModulon	AAAAAGCAATATCTCTTTGATTATTGAAGGAAAATTTCTTTCTTTGTAATA	AAATATTTGTTTTGGCAAGAAGTTTTAGCAGAGAAAATTGTTGTATTTATA	-	iModulon
1486	BT0596	putative transcriptional regulator	UpcYZ_CPS3	BT0597	conserved hypothetical protein	iModulon	-	-	-	iModulon
1487	BT0596	putative transcriptional regulator	UpcYZ_CPS3	BT0596	putative transcriptional regulator	iModulon	-	-	-	iModulon
1488	BT0596	putative transcriptional regulator	UpcYZ_CPS3	BT0462	putative transcriptional regulator	iModulon	TAAAAGCTGTAAAAGTATGTTCTTTTATTAAATTGTATTACTTTTGCATCG	TCATAAATGGATTTCATTTATGAAAGTCAGGGCGCTTTTGTCTTTTAAGTA	-	iModulon
1489	BT1655	conserved hypothetical protein	UpcYZ_CPS5	BT1656	putative transcriptional regulator	iModulon	-	-	-	iModulon
1490	BT1655	conserved hypothetical protein	UpcYZ_CPS5	BT1655	conserved hypothetical protein	iModulon	-	-	-	iModulon
1491	BT1724	conserved hypothetical protein	UpxYZ_CPS6	BT2989	hypothetical protein	iModulon	-	-	-	iModulon
1492	BT1724	conserved hypothetical protein	UpxYZ_CPS6	BT2988	hypothetical protein	iModulon	-	-	-	iModulon
1493	BT1724	conserved hypothetical protein	UpxYZ_CPS6	BT2987	hypothetical protein	iModulon	GCACCCACACATTTGATATATATTCATCGCTTAGGTGAACTATATACCTTT	-	-	iModulon
1494	BT1724	conserved hypothetical protein	UpxYZ_CPS6	BT1725	putative transcriptional regulator	iModulon	-	-	-	iModulon
1495	BT1724	conserved hypothetical protein	UpxYZ_CPS6	BT1724	conserved hypothetical protein	iModulon	-	-	-	iModulon
1496	BT1724	conserved hypothetical protein	UpxYZ_CPS6	BT1706	putative N-acetylmuramoyl-L-alanine amidase	iModulon	-	-	-	iModulon
1497	BT1724	conserved hypothetical protein	UpxYZ_CPS6	BT1705	hypothetical protein	iModulon	-	-	-	iModulon
1498	BT1724	conserved hypothetical protein	UpxYZ_CPS6	BT0247	conserved hypothetical protein	iModulon	-	-	-	iModulon
1499	BT0462	putative transcriptional regulator	UpdY_CPS2	BT1287	conserved hypothetical protein	iModulon	TTTTTTATTTCCATGATGCAGTATTTCGTCATTTCCGGTATTTACTCTATG	-	-	iModulon
1500	BT0462	putative transcriptional regulator	UpdY_CPS2	BT0462	putative transcriptional regulator	iModulon	TAAAAGCTGTAAAAGTATGTTCTTTTATTAAATTGTATTACTTTTGCATCG	TCATAAATGGATTTCATTTATGAAAGTCAGGGCGCTTTTGTCTTTTAAGTA	-	iModulon
1501	BT0326	putative RNA polymerase ECF-type sigma factor	SigE	BT4610	RecA	iModulon	-	-	-	iModulon
1502	BT0326	putative RNA polymerase ECF-type sigma factor	SigE	BT4490	hypothetical protein	iModulon	-	-	-	iModulon
1503	BT0326	putative RNA polymerase ECF-type sigma factor	SigE	BT4489	conserved hypothetical protein	iModulon	-	-	-	iModulon
1504	BT0326	putative RNA polymerase ECF-type sigma factor	SigE	BT3202	cell well associated RhsD protein precursor	iModulon	-	-	GAAATGATCTATTGCCCGAACGTTTTGGCAAAAATGCTGTTTCTGTTTTCA	iModulon
1505	BT0326	putative RNA polymerase ECF-type sigma factor	SigE	BT3201	hypothetical protein containing YD repeat	iModulon	-	-	-	iModulon
1506	BT0326	putative RNA polymerase ECF-type sigma factor	SigE	BT3200	putative N-acetylmuramoyl-L-alanine amidase	iModulon	-	-	-	iModulon
1507	BT0326	putative RNA polymerase ECF-type sigma factor	SigE	BT3199	putative non-specific DNA-binding protein	iModulon	CTTTGAAAAAATGATTAGGTCAGTCTGAATAATGCTCCTATCTTTGCAATG	-	-	iModulon
1508	BT0326	putative RNA polymerase ECF-type sigma factor	SigE	BT3198	conserved hypothetical protein	iModulon	-	-	-	iModulon
1509	BT0326	putative RNA polymerase ECF-type sigma factor	SigE	BT3197	hypothetical protein	iModulon	-	-	-	iModulon
1510	BT0326	putative RNA polymerase ECF-type sigma factor	SigE	BT2930	conserved hypothetical protein	iModulon	-	-	-	iModulon
1511	BT0326	putative RNA polymerase ECF-type sigma factor	SigE	BT2929	putative non-specific DNA-binding protein	iModulon	CATTTCCGAAATCGCTTGTATAGCTGAGAATAAGCCCTTATATTTGCAGTG	-	-	iModulon
1512	BT0326	putative RNA polymerase ECF-type sigma factor	SigE	BT2928	hypothetical protein	iModulon	-	-	-	iModulon
1513	BT0326	putative RNA polymerase ECF-type sigma factor	SigE	BT2538	conserved hypothetical protein histone-like family	iModulon	CTTTGAGTTTTTTGCTTGGCAGTTCATTTGGAAACACATACATTTGCATCG	-	-	iModulon
1514	BT0326	putative RNA polymerase ECF-type sigma factor	SigE	BT0324	conserved hypothetical protein	iModulon	-	-	-	iModulon
1515	BT2492	RNA polymerase ECF-type sigma factor	SigR-2	BT4778	conserved protein found in conjugate transposon	iModulon	-	-	-	iModulon
1516	BT2492	RNA polymerase ECF-type sigma factor	SigR-2	BT4775	conserved protein found in conjugate transposon	iModulon	-	-	-	iModulon
1517	BT2492	RNA polymerase ECF-type sigma factor	SigR-2	BT4033	hypothetical protein	iModulon	-	-	-	iModulon
1518	BT2492	RNA polymerase ECF-type sigma factor	SigR-2	BT4032	conserved hypothetical protein putative non-specific DNA-binding protein	iModulon	-	-	-	iModulon
1519	BT2492	RNA polymerase ECF-type sigma factor	SigR-2	BT4029	hypothetical protein	iModulon	-	-	-	iModulon
1520	BT2492	RNA polymerase ECF-type sigma factor	SigR-2	BT2696	hypothetical protein	iModulon	-	-	-	iModulon
1521	BT2492	RNA polymerase ECF-type sigma factor	SigR-2	BT2492	RNA polymerase ECF-type sigma factor	iModulon	-	-	-	iModulon
1522	BT2492	RNA polymerase ECF-type sigma factor	SigR-2	BT2326	putative DNA methylase	iModulon	-	-	-	iModulon
1523	BT2492	RNA polymerase ECF-type sigma factor	SigR-2	BT2325	conserved hypothetical protein	iModulon	-	-	-	iModulon
1524	BT2492	RNA polymerase ECF-type sigma factor	SigR-2	BT2027	N-acetylmuramoyl-L-alanine amidase	iModulon	-	-	-	iModulon
1525	BT2492	RNA polymerase ECF-type sigma factor	SigR-2	BT2026	endonuclease	iModulon	-	-	-	iModulon
1526	BT2492	RNA polymerase ECF-type sigma factor	SigR-2	BT1128	hypothetical protein	iModulon	-	-	-	iModulon
1527	BT2492	RNA polymerase ECF-type sigma factor	SigR-2	BT1127	mobilization protein BmgB	iModulon	-	-	-	iModulon
1528	BT2492	RNA polymerase ECF-type sigma factor	SigR-2	BT1126	mobilization protein BmgA	iModulon	-	-	AAAAGCAACCGTACCATGAACAAAGTCATGGTTCTGTTATTGATAACCTGG	iModulon
1529	BT2492	RNA polymerase ECF-type sigma factor	SigR-2	BT0706	putative N-acetylmuramoyl-L-alanine amidase	iModulon	-	-	-	iModulon
1530	BT2492	RNA polymerase ECF-type sigma factor	SigR-2	BT0062	hypothetical protein	iModulon	-	-	-	iModulon
1531	BT2492	RNA polymerase ECF-type sigma factor	SigR-2	BT0060	putative polysaccharide export protein	iModulon	-	-	-	iModulon
1532	BT1197	RNA polymerase ECF-type sigma factor	SigH-1	BT4744	putative multiple inositol polyphosphate histidine phosphatase 1	iModulon	AAGATTGATTTTGAGCAAACATAATCCTCATTTTTATCGTTATAGCCTATG	-	-	iModulon
1533	BT1197	RNA polymerase ECF-type sigma factor	SigH-1	BT4715	non-specific DNA-binding protein Dps	iModulon	-	-	-	iModulon
1534	BT1197	RNA polymerase ECF-type sigma factor	SigH-1	BT4690	alpha-amylase precursor	iModulon	AATTTATAGAAACGTAGGAACTTTGTTAACATCATCTTTGTTTTGTATAAA	TTATAATTTATAGAAACGTAGGAACTTTGTTAACATCATCTTTGTTTTGTA	-	iModulon
1535	BT1197	RNA polymerase ECF-type sigma factor	SigH-1	BT4689	pullulanase precursor	iModulon	TTATCAGAGCGTGAACAGGAATTTTTGATTTCACATTTGTTTTCAGTCATA	TCATATTTATCAGAGCGTGAACAGGAATTTTTGATTTCACATTTGTTTTCA	-	iModulon
1536	BT1197	RNA polymerase ECF-type sigma factor	SigH-1	BT4688	conserved hypothetical protein	iModulon	-	-	-	iModulon
1537	BT1197	RNA polymerase ECF-type sigma factor	SigH-1	BT4677	conserved hypothetical protein	iModulon	-	-	-	iModulon
1538	BT1197	RNA polymerase ECF-type sigma factor	SigH-1	BT4676	putative periplasmic protein	iModulon	TGATCTCTGGTTATTCCCAAATCTTTCCTAAATCTGTATCGTTATTTGCAG	ATCTCTGGTTATTCCCAAATCTTTCCTAAATCTGTATCGTTATTTGCAGTA	-	iModulon
1539	BT1197	RNA polymerase ECF-type sigma factor	SigH-1	BT4542	Type I restriction enzyme EcoR124II specificity protein	iModulon	-	-	ATCAACTTCTTACTTATGAACAACCTACAGCATATATTGTTACCAATGATG	iModulon
1540	BT1197	RNA polymerase ECF-type sigma factor	SigH-1	BT4500	hypothetical protein	iModulon	ATAGTTTCTTCCGATATGAACTAAATTCTTTTTGAAATGTATATAGGGGTA	-	-	iModulon
1541	BT1197	RNA polymerase ECF-type sigma factor	SigH-1	BT4481	outer membrane protein	iModulon	-	-	-	iModulon
1542	BT1197	RNA polymerase ECF-type sigma factor	SigH-1	BT3916	site-specific recombinase IntIA	iModulon	TTTTAGGTGCCTTAACGACAAAACAAGTGGCTGATTGTGTTATATTCCCTA	-	-	iModulon
1543	BT1197	RNA polymerase ECF-type sigma factor	SigH-1	BT3852	major outer membrane protein OmpA	iModulon	TAAAATCATCATTTCTTAAAACCTTTTAGTTCAGTTCGTGTTATTTAAATA	-	-	iModulon
1544	BT1197	RNA polymerase ECF-type sigma factor	SigH-1	BT3823	putative bacterioferritin-related protein	iModulon	AAATCACTGCTAACTCTCAAACAAAAACATCTCCCGTCTGTTACATACCCG	-	-	iModulon
1545	BT1197	RNA polymerase ECF-type sigma factor	SigH-1	BT3737	conserved hypothetical protein	iModulon	-	-	-	iModulon
1546	BT1197	RNA polymerase ECF-type sigma factor	SigH-1	BT3736	conserved hypothetical protein	iModulon	-	-	-	iModulon
1547	BT1197	RNA polymerase ECF-type sigma factor	SigH-1	BT3735	hypothetical protein	iModulon	-	-	-	iModulon
1548	BT1197	RNA polymerase ECF-type sigma factor	SigH-1	BT3569	SusC homolog	iModulon	TTTCTCTCTCTTTCCCTAATCTTTTTTGCCTTTCATTTGTTCACTTTGTTA	GCCCTTTCTCTCTCTTTCCCTAATCTTTTTTGCCTTTCATTTGTTCACTTT	-	iModulon
1549	BT1197	RNA polymerase ECF-type sigma factor	SigH-1	BT3568	SusD homolog	iModulon	-	-	-	iModulon
1550	BT1197	RNA polymerase ECF-type sigma factor	SigH-1	BT3567	periplasmic beta-glucosidase precursor	iModulon	-	-	-	iModulon
1551	BT1197	RNA polymerase ECF-type sigma factor	SigH-1	BT3566	conserved hypothetical protein	iModulon	-	-	-	iModulon
1552	BT1197	RNA polymerase ECF-type sigma factor	SigH-1	BT2758	conserved hypothetical protein	iModulon	-	-	-	iModulon
1553	BT1197	RNA polymerase ECF-type sigma factor	SigH-1	BT2757	L-asparaginase II precursor	iModulon	TTCGACCGCACCGGGACAACAAAAATCGGTAAATATGTGTTGAATCATTCG	-	-	iModulon
1554	BT1197	RNA polymerase ECF-type sigma factor	SigH-1	BT2755	aspartate ammonia-lyase	iModulon	GTTTTTGCATATTTATTAAAACAATAACATCTCTGACTGGTTATTATATCA	-	-	iModulon
1555	BT1197	RNA polymerase ECF-type sigma factor	SigH-1	BT2573	glutamate/gamma-aminobutyrate anti-porter	iModulon	CTTTGAAAGAGATTGCGGAAACATCTCACGCAAAATGTTGTTATAACACTG	-	-	iModulon
1556	BT1197	RNA polymerase ECF-type sigma factor	SigH-1	BT2572	putative potassium channel subunit	iModulon	CCTCCGGACGCCTGTTCCGAAACAATCGCTTTCTCAGATTGTTTCTAAGCA	-	-	iModulon
1557	BT1197	RNA polymerase ECF-type sigma factor	SigH-1	BT2571	putative glutaminase	iModulon	-	-	-	iModulon
1558	BT1197	RNA polymerase ECF-type sigma factor	SigH-1	BT2570	glutamate decarboxylase	iModulon	AAATAATGTAAAAGCCGAAAACTTTCAAAACCATCTGCTGTTGTTGAGGGA	CGCCAAATAATGTAAAAGCCGAAAACTTTCAAAACCATCTGCTGTTGTTGA	-	iModulon
1559	BT1197	RNA polymerase ECF-type sigma factor	SigH-1	BT2568	putative sugar transporter	iModulon	TTCACTGTTGCCTCATTTGAACTTTATAAGGTAATCATTGTTTTCATCAGA	-	-	iModulon
1560	BT1197	RNA polymerase ECF-type sigma factor	SigH-1	BT2567	putative permease	iModulon	-	-	-	iModulon
1561	BT1197	RNA polymerase ECF-type sigma factor	SigH-1	BT2438	conserved hypothetical protein	iModulon	-	-	-	iModulon
1562	BT1197	RNA polymerase ECF-type sigma factor	SigH-1	BT2437	conserved hypothetical protein	iModulon	GCAAAGATAATCATTTGCACGAACCTTTTTACACATTTCTTGTTGTTTGTA	-	-	iModulon
1563	BT1197	RNA polymerase ECF-type sigma factor	SigH-1	BT2267	integrase protein	iModulon	GTTCAACCTTAATTATAGCACAGAACTTAGTTTATTTTGTTCTTAGTATTA	TGAATTTTAATTTTTGCAGAAATTAATGCAGGTTCAACCTTAATTATAGCA	-	iModulon
1564	BT1197	RNA polymerase ECF-type sigma factor	SigH-1	BT2083	conserved hypothetical protein	iModulon	CGGAAAAGGAAGCAAATTGAACCTTTTTTCCTCTTTTTAGTTTATAAATGA	-	-	iModulon
1565	BT1197	RNA polymerase ECF-type sigma factor	SigH-1	BT1914	thioredoxin-like protein putative thioredoxin	iModulon	TATTAATGTTTATGTGTTAAACCTTCCCCTTTTTGTATTGTTAAGACTCCC	-	-	iModulon
1566	BT1197	RNA polymerase ECF-type sigma factor	SigH-1	BT1911	7-alpha-hydroxysteroid dehydrogenase	iModulon	ATAAGAGTTTACAGGCAACAACAAATCCATTCATTAGCTGTTAATTAGAGG	-	-	iModulon
1567	BT1197	RNA polymerase ECF-type sigma factor	SigH-1	BT1908	conserved hypothetical protein	iModulon	GATTCGGCTCTGAAATTTGCTATTTACTTGAAAGGTGGTATATTTGTACTG	ATACCTATTGTTTGTACATAACAAAAATCGTTTTTTATTGTTATAGTACGG	-	iModulon
1568	BT1197	RNA polymerase ECF-type sigma factor	SigH-1	BT1748	hypothetical protein	iModulon	AAAAGGCAGGAATCCTGGAAACAGATTCCTGCCTTTTTTGTTTATATCTTA	-	-	iModulon
1569	BT1197	RNA polymerase ECF-type sigma factor	SigH-1	BT1695	outer membrane efflux protein	iModulon	-	-	-	iModulon
1570	BT1197	RNA polymerase ECF-type sigma factor	SigH-1	BT1694	transporter AcrB/D/F family	iModulon	-	-	TCAGAAATGGGACGAACTGCGACGCAAAGTGCTCAATATTCAACCGCAGCT	iModulon
1571	BT1197	RNA polymerase ECF-type sigma factor	SigH-1	BT1693	periplasmic linker protein putative multidrug resistance protein	iModulon	ATATACCCGTCTCTACTGAACATAGTCAAGTATTAAATTGTTTACTTCCCA	-	-	iModulon
1572	BT1197	RNA polymerase ECF-type sigma factor	SigH-1	BT1573	porin-like protein	iModulon	TTTTTCCTTAGCCCCTCTCAACCATTTCTTTTTTTAGTTGTTCATTGGGCA	-	-	iModulon
1573	BT1197	RNA polymerase ECF-type sigma factor	SigH-1	BT1542	putative pyridine nucleotide-disulfide oxidoreductase	iModulon	TTCCCGGATATGACGCAAAACAAATATACTCTTCATGTGTTATAATAGCTG	-	-	iModulon
1574	BT1197	RNA polymerase ECF-type sigma factor	SigH-1	BT1452	putative outer membrane protein	iModulon	-	-	-	iModulon
1575	BT1197	RNA polymerase ECF-type sigma factor	SigH-1	BT1451	conserved hypothetical protein	iModulon	TTTTCTACGGGTTTACACAACAAAGTCACACAATCATGTGTTTATCGCATA	-	-	iModulon
1576	BT1197	RNA polymerase ECF-type sigma factor	SigH-1	BT1440	SusC homolog	iModulon	AAATGTTTCGTTTCCTAAACAAATGAGATATGTATTCTGTTAGTTAGAACA	-	-	iModulon
1577	BT1197	RNA polymerase ECF-type sigma factor	SigH-1	BT1439	SusD homolog	iModulon	-	-	-	iModulon
1578	BT1197	RNA polymerase ECF-type sigma factor	SigH-1	BT1436	Transglycosylase-associated protein	iModulon	CGTTAATTCATTTTTGACTTACTGAACTATTCGTGGTACCTGATGTTGTTA	-	-	iModulon
1579	BT1197	RNA polymerase ECF-type sigma factor	SigH-1	BT1435	conserved hypothetical protein	iModulon	-	-	-	iModulon
1580	BT1197	RNA polymerase ECF-type sigma factor	SigH-1	BT1383	oxidoreductase aldo/keto reductase	iModulon	ATTTTGTACTGTAATAAAATCAATTCAACTATTGATCTTGTTATTGATAAG	TTTGTACTGTAATAAAATCAATTCAACTATTGATCTTGTTATTGATAAGTA	-	iModulon
1581	BT1197	RNA polymerase ECF-type sigma factor	SigH-1	BT1330	conserved hypothetical protein	iModulon	GGAATATGTTCACACGAAAACCTTTTCTAAAATCAATTTGTTATTCCTCCA	-	-	iModulon
1582	BT1197	RNA polymerase ECF-type sigma factor	SigH-1	BT1259	choloylglycine hydrolase	iModulon	ACTATCAATACAAACGCTGAACTTTAAGGGCATATTCTTGTTAACTTGTCA	-	-	iModulon
1583	BT1197	RNA polymerase ECF-type sigma factor	SigH-1	BT1197	RNA polymerase ECF-type sigma factor	iModulon	TGACGAATTTCCCCCTGTTCGACTCATAAAATACCTTTAAACTTGCAAACG	-	-	iModulon
1584	BT1197	RNA polymerase ECF-type sigma factor	SigH-1	BT1009	dihydroorotate dehydrogenase	iModulon	TAAAAAAAATGAACTTCAATATCTGCTCAAAAAGGTCTTACTTTGCATACG	-	ACATTCCGTGAGGCAGTGAACAAACGGTGCAGTATTTTCATTAAGCTCCCG	iModulon
1585	BT1197	RNA polymerase ECF-type sigma factor	SigH-1	BT1008	xylanase	iModulon	-	-	-	iModulon
1586	BT1197	RNA polymerase ECF-type sigma factor	SigH-1	BT0957	putative transport-related membrane protein	iModulon	-	-	-	iModulon
1587	BT1197	RNA polymerase ECF-type sigma factor	SigH-1	BT0956	conserved hypothetical protein putative transmembrane protein	iModulon	-	-	ATCATCCTGCCGCTATTTACCCTTTTCTTCATGGCAACAATCTTCGGCAAC	iModulon
1588	BT1197	RNA polymerase ECF-type sigma factor	SigH-1	BT0955	conserved hypothetical protein putative membrane protein	iModulon	-	-	-	iModulon
1589	BT1197	RNA polymerase ECF-type sigma factor	SigH-1	BT0954	putative outer membrane protein	iModulon	TCTCTGTTTGTTAAAGTGAACAAACCCGTCCTCTCATCTGTTAGAAAGTCT	-	-	iModulon
1590	BT1197	RNA polymerase ECF-type sigma factor	SigH-1	BT0886	putative cation efflux pump	iModulon	-	-	-	iModulon
1591	BT1197	RNA polymerase ECF-type sigma factor	SigH-1	BT0885	putative cation efflux pump	iModulon	-	-	-	iModulon
1592	BT1197	RNA polymerase ECF-type sigma factor	SigH-1	BT0884	outer membrane efflux protein oprM precursor	iModulon	TAACTTTACTACCCCTTTAAACAAACCTAACCTTGAATTGTTATCTTTTCA	TTCTTCTAACTTTACTACCCCTTTAAACAAACCTAACCTTGAATTGTTATC	-	iModulon
1593	BT1197	RNA polymerase ECF-type sigma factor	SigH-1	BT0854	hypothetical protein	iModulon	GGATGAACCATCTTTTGCTGTTTTCTGTTTTCAAAGTAGAAAACTAAAAAT	-	-	iModulon
1594	BT1197	RNA polymerase ECF-type sigma factor	SigH-1	BT0805	putative membrane protein	iModulon	-	-	-	iModulon
1595	BT1197	RNA polymerase ECF-type sigma factor	SigH-1	BT0786	putative integral membrane protein	iModulon	TTTAAAAATGGACGGGATGAACTATTTATAAATAAGGGCTGTTGTAGTCTA	-	-	iModulon
1596	BT1197	RNA polymerase ECF-type sigma factor	SigH-1	BT0772	putative lipoprotein	iModulon	ATTTATTCTCCCCAACTGAAAACAAAAATTCTCAAAGGCTGTTTAGTTAGA	-	-	iModulon
1597	BT1197	RNA polymerase ECF-type sigma factor	SigH-1	BT0736	putative transport protein	iModulon	ACGTACTTAACCCACTAAACTCTTTTTGCACAAGAACTGTTGTTATGAACA	-	-	iModulon
1598	BT1197	RNA polymerase ECF-type sigma factor	SigH-1	BT0735	aspartate decarboxylase AsdA	iModulon	-	-	-	iModulon
1599	BT1197	RNA polymerase ECF-type sigma factor	SigH-1	BT0687	prismane protein	iModulon	GTAACATTGGTTACAAACTTACCTCAAACTTTCCCCCTACTTTTGCGTTCA	TTGGTTACAAACTTACCTCAAACTTTCCCCCTACTTTTGCGTTCATAATCA	-	iModulon
1600	BT1197	RNA polymerase ECF-type sigma factor	SigH-1	BT0656	conserved hypothetical protein	iModulon	ACAATGAGGATTTTTAACAAACCCTTGGCGTTCAAATTTGTTTCAATACGA	-	-	iModulon
1601	BT1197	RNA polymerase ECF-type sigma factor	SigH-1	BT0549	putative thioredoxin	iModulon	CTTGTTTGCAGTTTTGCAGAACCTTTTTGTTATAGCATTGTTTAGTCACTA	-	-	iModulon
1602	BT1197	RNA polymerase ECF-type sigma factor	SigH-1	BT0541	Polyphosphate kinase	iModulon	TTAACGAAGTCCATTTCAATACTTTTGCGAATATAAGTGTTTCTATTCACA	TATTTTTTAACGAAGTCCATTTCAATACTTTTGCGAATATAAGTGTTTCTA	-	iModulon
1603	BT1197	RNA polymerase ECF-type sigma factor	SigH-1	BT0540	putative exopolyphosphatase	iModulon	-	-	-	iModulon
1604	BT1197	RNA polymerase ECF-type sigma factor	SigH-1	BT0313	flavodoxin	iModulon	-	-	-	iModulon
1605	BT1197	RNA polymerase ECF-type sigma factor	SigH-1	BT0312	2-oxoisovalerate dehydrogenase beta subunit	iModulon	-	-	-	iModulon
1606	BT1197	RNA polymerase ECF-type sigma factor	SigH-1	BT0311	lipoamide acyltransferase component of branched-chain alpha-keto acid dehydrogenase complex	iModulon	AAAAATACTTTAACTTAAAACTTTCTTTTTCAGCGGGTTGTTCTAATAGTT	-	-	iModulon
1607	BT1197	RNA polymerase ECF-type sigma factor	SigH-1	BT0310	lipoate-protein ligase A	iModulon	-	-	-	iModulon
1608	BT1197	RNA polymerase ECF-type sigma factor	SigH-1	BT0175	conserved hypothetical protein	iModulon	GAAAGATTACTATGTGTCGAACTATCTATTCGTTGCTTTGTTGTTATCTGA	-	-	iModulon
1609	BT1197	RNA polymerase ECF-type sigma factor	SigH-1	BT0157	conserved hypothetical protein	iModulon	ATAAAATTGTAAAACGCCCGTGAACAATCTGGCATACACTTTGTTTTTGCA	-	-	iModulon
1610	BT1197	RNA polymerase ECF-type sigma factor	SigH-1	BT0147	conserved hypothetical protein	iModulon	-	-	ACTATCCAAAAAGTAGTGAACAAAAAACCTACCAAAGCTGTTAAGTTAACT	iModulon
1611	BT4647	RNA polymerase ECF-type sigma factor	SigW-2	BT4650	voltage-gated chloride channel protein	iModulon	AAATATTTATCAGTCTGAAACCTCTGCGGGGTATTAATTGTTGTATCCATG	-	ATGGTAAAATCGTGGATGAACTTCGCCTGCCGGAACGTTGTATTATTATTA	iModulon
1612	BT4647	RNA polymerase ECF-type sigma factor	SigW-2	BT4649	hypothetical protein	iModulon	-	-	-	iModulon
1613	BT4647	RNA polymerase ECF-type sigma factor	SigW-2	BT4648	hypothetical protein	iModulon	-	-	-	iModulon
1614	BT4647	RNA polymerase ECF-type sigma factor	SigW-2	BT4647	RNA polymerase ECF-type sigma factor	iModulon	AATCGGCTCTTGTGCATTTAACTTCGTTCCTTTTCGGCGTTCTAATAACCA	-	-	iModulon
1615	BT4647	RNA polymerase ECF-type sigma factor	SigW-2	BT3769	conserved hypothetical protein	iModulon	TAATCTCCTCGATGTGATTTAACCTTTCCGTTTTAATCTGGTCAAATATAA	-	-	iModulon
1616	BT4647	RNA polymerase ECF-type sigma factor	SigW-2	BT0326	putative RNA polymerase ECF-type sigma factor	iModulon	AAAATTCCCTTTTCGATGTCACGTTTTTAATCCGCCACCGTCTTATCAGTG	-	-	iModulon
1617	BT4647	RNA polymerase ECF-type sigma factor	SigW-2	BT0325	conserved hypothetical protein	iModulon	-	-	-	iModulon
1618	BT4647	RNA polymerase ECF-type sigma factor	SigW-2	BT0324	conserved hypothetical protein	iModulon	-	-	-	iModulon
1619	BT0248	RNA polymerase ECF-type sigma factor	BT0248	BT2989	hypothetical protein	iModulon	-	-	-	iModulon
1620	BT0248	RNA polymerase ECF-type sigma factor	BT0248	BT2988	hypothetical protein	iModulon	-	-	-	iModulon
1621	BT0248	RNA polymerase ECF-type sigma factor	BT0248	BT2987	hypothetical protein	iModulon	GCACCCACACATTTGATATATATTCATCGCTTAGGTGAACTATATACCTTT	-	-	iModulon
1622	BT0248	RNA polymerase ECF-type sigma factor	BT0248	BT1716	putative teichoic acid biosynthesis protein B precursor	iModulon	-	-	-	iModulon
1623	BT0248	RNA polymerase ECF-type sigma factor	BT0248	BT1707	putative nucleotidyltransferase	iModulon	AAAAAGCAATATCTCTTTGATTATTGAAGGAAAATTTCTTTCTTTGTAATA	AAATATTTGTTTTGGCAAGAAGTTTTAGCAGAGAAAATTGTTGTATTTATA	-	iModulon
1624	BT0248	RNA polymerase ECF-type sigma factor	BT0248	BT1706	putative N-acetylmuramoyl-L-alanine amidase	iModulon	-	-	-	iModulon
1625	BT0248	RNA polymerase ECF-type sigma factor	BT0248	BT0248	RNA polymerase ECF-type sigma factor	iModulon	-	-	-	iModulon
1626	BT0248	RNA polymerase ECF-type sigma factor	BT0248	BT0247	conserved hypothetical protein	iModulon	-	-	-	iModulon
1627	BT0248	RNA polymerase ECF-type sigma factor	BT0248	BT0246	putative integral membrane protein with calcineurin-like phosphoesterase domain	iModulon	-	-	-	iModulon
1628	BT1103	RNA polymerase ECF-type sigma factor	BT1103	BT1107	ferritin A	iModulon	-	-	-	iModulon
1629	BT1103	RNA polymerase ECF-type sigma factor	BT1103	BT1106	fructose-bisphosphate aldolase class I	iModulon	-	-	-	iModulon
1630	BT1103	RNA polymerase ECF-type sigma factor	BT1103	BT1105	phosphoglycerate mutase 1	iModulon	-	-	-	iModulon
1631	BT1103	RNA polymerase ECF-type sigma factor	BT1103	BT1104	small heat shock protein	iModulon	-	-	-	iModulon
1632	BT1103	RNA polymerase ECF-type sigma factor	BT1103	BT1103	RNA polymerase ECF-type sigma factor	iModulon	-	-	-	iModulon
1633	BT1103	RNA polymerase ECF-type sigma factor	BT1103	BT1102	6-phosphofructokinase	iModulon	-	-	-	iModulon
1634	BT1103	RNA polymerase ECF-type sigma factor	BT1103	BT1100	alpha-glucan phosphorylase	iModulon	-	-	-	iModulon
1635	BT1103	RNA polymerase ECF-type sigma factor	BT1103	BT1099	putative arginase	iModulon	-	-	-	iModulon
1636	BT1103	RNA polymerase ECF-type sigma factor	BT1103	BT1098	methylglyoxal synthase	iModulon	-	-	-	iModulon
1637	BT2569	RNA polymerase ECF-type sigma factor	SigH-2	BT4384	conserved hypothetical protein	iModulon	CTAATGTCTTGATTATTTGCTTTTTTCGAAAAAAATGATATCTTTGTAGTG	-	-	iModulon
1638	BT2569	RNA polymerase ECF-type sigma factor	SigH-2	BT3886	conserved hypothetical protein	iModulon	AACTCCCGCCAAGGCTTGCTTTTCTGAAAGAAAATCAGTATATTTGAATTA	-	-	iModulon
1639	BT2569	RNA polymerase ECF-type sigma factor	SigH-2	BT3874	hypothetical protein	iModulon	TTTTATGCATTTGATTGTTACTTTCTCAAAATAAATCTTTATATTTGGACA	-	-	iModulon
1640	BT2569	RNA polymerase ECF-type sigma factor	SigH-2	BT3793	hypothetical protein	iModulon	-	-	-	iModulon
1641	BT2569	RNA polymerase ECF-type sigma factor	SigH-2	BT2784	hypothetical protein	iModulon	AATTAAACTCGGAATTTTCATATTTTCATTATTTTTTCCTTTCTTGCATAA	-	-	iModulon
1642	BT2569	RNA polymerase ECF-type sigma factor	SigH-2	BT2762	TonB	iModulon	AAACAAGAACTAAAGTTACATCCTATTCATAAAAATACTATATTTATTGCA	-	-	iModulon
1643	BT2569	RNA polymerase ECF-type sigma factor	SigH-2	BT2695	conserved hypothetical protein	iModulon	TTCTTTTTCCATTCTTGCATTTATGCGCTAAAATTTATAACTTTCCACTCG	-	-	iModulon
1644	BT2569	RNA polymerase ECF-type sigma factor	SigH-2	BT2569	RNA polymerase ECF-type sigma factor	iModulon	CCGTCAGTTTCACCCCCGCCGTACTTAAAAAAATCCCGTAAACTTGCATCA	AAAGTTTAGGTCTGATGAAAACAATGATTACCTTATAAAGTTCAAATGAGG	-	iModulon
1645	BT2569	RNA polymerase ECF-type sigma factor	SigH-2	BT2087	conserved hypothetical protein	iModulon	AAACATTACACATTATTTGCTTTTCAAATGGGATTTCATTATTTTTGTACA	ACATTACACATTATTTGCTTTTCAAATGGGATTTCATTATTTTTGTACATA	AAAAGAGCACTACATATTCTTTATATTCACCCGGACAGTTGGAGCATATAC	iModulon
1646	BT2569	RNA polymerase ECF-type sigma factor	SigH-2	BT1894	TPR-repeat-containing protein	iModulon	AGGCACTACTCCTTATTTCAAATCCGAGAGATTTTCACTACATTCACAGCA	-	-	iModulon
1647	BT2569	RNA polymerase ECF-type sigma factor	SigH-2	BT1784	conserved hypothetical protein	iModulon	TATTCAAACAAAATCTTGTTTTTTTGCTTCAATCTATGTAACTTTAGGCTA	-	-	iModulon
1648	BT2569	RNA polymerase ECF-type sigma factor	SigH-2	BT1590	hypothetical protein	iModulon	-	-	-	iModulon
1649	BT2569	RNA polymerase ECF-type sigma factor	SigH-2	BT1554	alanine dehydrogenase	iModulon	CATCCCCTTGCGAATAACAACGTAAGGGGATTTTTCGTACATTGGTCCATG	-	-	iModulon
1650	BT2569	RNA polymerase ECF-type sigma factor	SigH-2	BT1170	hypothetical protein	iModulon	CATGAGCAACAAATTTGCTAAATCCAGTAAAAAACAGTAACTTTAGACCCA	-	-	iModulon
1651	BT2569	RNA polymerase ECF-type sigma factor	SigH-2	BT1078	putative transcriptional regulator	iModulon	AAAATGGGAAAGTATGGCTATTATTCCATTTCTTTTCTTATATTAGTGGCA	-	-	iModulon
1652	BT2569	RNA polymerase ECF-type sigma factor	SigH-2	BT0902	conserved hypothetical protein	iModulon	AAGATAAGCAAATAATTTGTTTTATCTTTTTTTTTGCTTAAGTTTATAGCG	-	-	iModulon
1653	BT3190	putative RNA polymerase ECF-type sigma factor	CarQ	BT3191	hypothetical protein	iModulon	-	-	-	iModulon
1654	BT3190	putative RNA polymerase ECF-type sigma factor	CarQ	BT3190	putative RNA polymerase ECF-type sigma factor	iModulon	GTGGAGACAAGAATCAATATTTGAGGCTGAAGAAGTTGTTATTAGATATTG	-	-	iModulon
1655	BT3190	putative RNA polymerase ECF-type sigma factor	CarQ	BT3189	hypothetical protein	iModulon	-	-	GTGGAGACAAGAATCAATATTTGAGGCTGAAGAAGTTGTTATTAGATATTG	iModulon
1656	BT3190	putative RNA polymerase ECF-type sigma factor	CarQ	BT3188	conserved hypothetical protein	iModulon	-	-	-	iModulon
1657	BT0978	ECF-type sigma factor	SigM	BT2814	dihydrodipicolinate synthase	iModulon	-	-	-	iModulon
1658	BT0978	ECF-type sigma factor	SigM	BT2813	sodium-dependent multivitamin transporter	iModulon	-	-	-	iModulon
1659	BT0978	ECF-type sigma factor	SigM	BT1683	SusC homolog	iModulon	-	-	-	iModulon
1660	BT0978	ECF-type sigma factor	SigM	BT1682	SusD homolog	iModulon	-	-	-	iModulon
1661	BT0978	ECF-type sigma factor	SigM	BT1031	Xylose isomerase-like TIM barrel	iModulon	-	-	-	iModulon
1662	BT0978	ECF-type sigma factor	SigM	BT1030	Fibronectin type III-like fold	iModulon	-	-	-	iModulon
1663	BT0978	ECF-type sigma factor	SigM	BT1029	SusC homolog	iModulon	-	-	-	iModulon
1664	BT0978	ECF-type sigma factor	SigM	BT1028	SusD homolog	iModulon	-	-	-	iModulon
1665	BT0978	ECF-type sigma factor	SigM	BT1025	SusC homolog	iModulon	-	-	ATATTATTCTCAGTTTATTCATCGGTACACTGTTGACTTTTGTTATGCCAT	iModulon
1666	BT0978	ECF-type sigma factor	SigM	BT1024	SusD homolog	iModulon	-	-	CTATTCTTCCAACATTTAAACCTTATTATTATATCTTAGGTTTTAAGAAGA	iModulon
1667	BT0978	ECF-type sigma factor	SigM	BT1023	putative pectate lyase	iModulon	ATATATTATATTTTCTGATTACATATTTCCTTGTTTTGCGTCTTATTATTG	-	-	iModulon
1668	BT0978	ECF-type sigma factor	SigM	BT1022	conserved hypothetical protein	iModulon	-	-	ATAAGATGAAATGAAAAAGATAGTTTTAATGTCTCTGTTGTTTCTTTGCGG	iModulon
1669	BT0978	ECF-type sigma factor	SigM	BT1021	arabinosidase	iModulon	-	-	-	iModulon
1670	BT0978	ECF-type sigma factor	SigM	BT1020	Six-hairpin glycosidase	iModulon	-	-	TAAGAATGGCGATCGTTATCATTGTGGAAAGGGATTGCGTATCTTTGTGAA	iModulon
1671	BT0978	ECF-type sigma factor	SigM	BT1019	glycoside hydrolase family 78	iModulon	TTCCGGCAGATAAATGGGATTGGTTCTGTCTGGATAATGTTTTATATCATG	TAAGAATGGCGATCGTTATCATTGTGGAAAGGGATTGCGTATCTTTGTGAA	-	iModulon
1672	BT0978	ECF-type sigma factor	SigM	BT1017	conserved hypothetical protein	iModulon	-	-	-	iModulon
1673	BT0978	ECF-type sigma factor	SigM	BT1013	putative alpha-rhamnosidase	iModulon	-	-	TCATGAATAAAAAGATACTTATATTATCATTCTTATCTGTTCTGTTTCTTG	iModulon
1674	BT0978	ECF-type sigma factor	SigM	BT1012	conserved hypothetical protein	iModulon	-	-	-	iModulon
1675	BT0978	ECF-type sigma factor	SigM	BT1011	glycoside hydrolase family 15	iModulon	-	-	-	iModulon
1676	BT0978	ECF-type sigma factor	SigM	BT1010	glycoside hydrolase family 95	iModulon	-	-	-	iModulon
1677	BT0978	ECF-type sigma factor	SigM	BT1002	Pectin lyase fold/virulence factor	iModulon	-	-	-	iModulon
1678	BT0978	ECF-type sigma factor	SigM	BT1001	putative alpha-rhamnosidase	iModulon	-	-	-	iModulon
1679	BT0978	ECF-type sigma factor	SigM	BT0997	conserved hypothetical protein	iModulon	-	-	-	iModulon
1680	BT0978	ECF-type sigma factor	SigM	BT0996	beta-galactosidase	iModulon	-	-	-	iModulon
1681	BT0978	ECF-type sigma factor	SigM	BT0993	beta-galactosidase	iModulon	-	-	-	iModulon
1682	BT0978	ECF-type sigma factor	SigM	BT0992	beta-galactosidase	iModulon	-	-	-	iModulon
1683	BT0978	ECF-type sigma factor	SigM	BT0986	Glycoside hydrolase family 2 sugar binding protein	iModulon	-	-	-	iModulon
1684	BT0978	ECF-type sigma factor	SigM	BT0985	putative sialic acid-specific acetylesterase II	iModulon	-	-	-	iModulon
1685	BT0978	ECF-type sigma factor	SigM	BT0984	conserved hypothetical protein	iModulon	-	-	-	iModulon
1686	BT0978	ECF-type sigma factor	SigM	BT0983	beta-galactosidase	iModulon	-	-	AAGAATACATAAATAAAAAGCACTATGAATAAAAGACCGTTTTTAATCTTA	iModulon
1687	BT0978	ECF-type sigma factor	SigM	BT0982	hypothetical protein	iModulon	-	-	-	iModulon
1688	BT0978	ECF-type sigma factor	SigM	BT0978	ECF-type sigma factor	iModulon	-	-	-	iModulon
1689	BT0978	ECF-type sigma factor	SigM	BT0977	hypothetical protein	iModulon	AAAAGGATATTTGGTTGAGTACATACACAGAGTAACAGCGTCCTATCTATG	-	-	iModulon
1690	BT0978	ECF-type sigma factor	SigM	BT0363	SusD homolog	iModulon	-	-	-	iModulon
1691	BT0978	ECF-type sigma factor	SigM	BT0362	SusC homolog	iModulon	-	-	-	iModulon
1692	BT0978	ECF-type sigma factor	SigM	BT0343	methylcobamide:CoM methyltransferase mtbA	iModulon	-	-	-	iModulon
1693	BT0978	ECF-type sigma factor	SigM	BT0342	putative 5-methyltetrahydrofolate-homocystein methyltransferase	iModulon	-	-	-	iModulon
1694	BT0978	ECF-type sigma factor	SigM	BT0341	Na+/glucose cotransporter	iModulon	-	-	-	iModulon
1695	BT0978	ECF-type sigma factor	SigM	BT0340	trimethylamine corrinoid protein 2 (TCP 2)	iModulon	-	-	-	iModulon
1696	BT0978	ECF-type sigma factor	SigM	BT0339	alpha-glucosidase	iModulon	-	-	-	iModulon
1697	BT0978	ECF-type sigma factor	SigM	BT0338	Pectin lyase fold/virulence factor	iModulon	-	-	-	iModulon
